# Supplementary material for: Deciphering craniopharyngioma subtypes: Single-cell analysis of tumor microenvironment and immune networks
Source: iScience. 2024 Oct 1;27(11):111068. doi: 10.1016/j.isci.2024.111068 (PMC11525618; doi:10.1016/j.isci.2024.111068)
Supplement: Table S1. Clinical information of cases analyzed by single-cell sequencing, related to Figure 1 [file mmc2.xlsx]

## Sheet: single cell case
Supplemental table 1 List of cases with single cell analysis
case	sex	age	pathology	Nuclear β-catenin accumulation	BRAF V600E	recurrence	initial symptom	preoperative pituitary function	cyst	calcification	hypothalamus invasion	anatomical classification	tumor volume(mL)	therapies administered	underlying conditions
CP1	male	72	adamantinomatous	(+)	(-)	primary surgery	visual disturbance	none	(+)	(+)	(+)	prechiasmatic	6.15658	trans sphenoidal surgery	none
CP2	male	75	adamantinomatous	(+)	(-)	primary surgery	higher brain dysfunction	none	(+)	(-)	(+)	intra-3rd ventricle type	17.5697	trans sphenoidal surgery	diabetes mellitus
CP3	male	59	adamantinomatous	(+)	(-)	primary surgery	visual disturbance	none	(+)	(+)	(+)	prechiasmatic	9.69629	trans sphenoidal surgery	hypertension
CP4	female	25	adamantinomatous	(+)	(-)	recurrence	visual disturbance	panhypopituitarism/diabetes insipidus	(+)	(+)	(+)	intracellar type	4.83388	trans sphenoidal surgery	none
CP5	female	24	adamantinomatous	(+)	(-)	recurrence	hydrocephalus	panhypopituitarism/diabetes insipidus	(-)	(+)	(+)	prechiasmatic type	18.3692	trans sphenoidal surgery	none
CP6	female	71	adamantinomatous	(+)	(-)	primary surgery	visual disturbance	none	(+)	(+)	(+)	retrochiasmatic	5.51117	trans sphenoidal surgery	hypertension, dyslipidemia
CP7	male	23	adamantinomatous	(-)	(-)	primary surgery	headache	panhypopituitarism	(+)	(+)	(+)	retrochiasmatic	6.99494	trans sphenoidal surgery	none
CP8	female	72	cililated	(-)	(-)	primary surgery	pituitary dysfunction	diabetes insipidus	(+)	(-)	(-)	intracellar type	0.843056	trans sphenoidal surgery	diabetes mellitus, dyslipidemia
CP9	male	30	squamous papillary	(-)	(+)	primary surgery	headache	none	(+)	(-)	(+)	retrochiasmatic	4.26337	trans sphenoidal surgery	none
CP10	male	54	squamous papillary	(-)	(+)	primary surgery	pituitary dysfunction	panhypopituitarism/diabetes insipidus	(-)	(-)	(+)	prechiasmatic type	5.41639	trans sphenoidal surgery	myocardial infarction, fatty liver
