# Supplementary material for: Deciphering craniopharyngioma subtypes: Single-cell analysis of tumor microenvironment and immune networks
Source: iScience. 2024 Oct 1;27(11):111068. doi: 10.1016/j.isci.2024.111068 (PMC11525618; doi:10.1016/j.isci.2024.111068)
Supplement: Table S2. Clinical information of additional cases, related to Figure 6 [file mmc3.xlsx]

## Sheet: Sheet1
Supplemental table2 List of cases for which additional analysis was performed
case	sex	age	pathology	Nuclear β-catenin accumulation	BRAF V600E	recurrence	initial symptom	preoperative pituitary function	cyst	calcification	hypothalamus invasion	anatomical classification	tumor volume(mL)	therapies administered	underlying conditions
SCP1	male	46	adamantinomatous	(+)	(-)	primary surgery	visual disturbance	none	(+)	(+)	(+)	prechiasmatic	46.5946	trans sphenoidal surgery	kidney stone
SCP2	male	73	adamantinomatous	(+)	(-)	primary surgery	visual disturbance	none	(+)	(-)	(+)	prechiasmatic	6.04411	trans sphenoidal surgery	brain infarction, hypertension
SCP3	male	59	adamantinomatous	(+)	(-)	primary surgery	visual disturbance	panhypopituitarism	(+)	(-)	(+)	intracellar type	1.58874	trans sphenoidal surgery	none
SCP4	male	5	adamantinomatous	(+)	(-)	primary surgery	failure to thrive	panhypopituitarism	(+)	(+)	(+)	intracellar type	27.693	trans sphenoidal surgery	none
SCP5	female	48	adamantinomatous	(+)	(-)	recurrence	visual disturbance	panhypopituitarism	(-)	(-)	(+)	intracellar type	13.8151	trans sphenoidal surgery	asthma
SCP6	female	56	adamantinomatous	(+)	(-)	recurrence	visual disturbance	none	(-)	(+)	(+)	retrochiasmatic	25.7516	trans sphenoidal surgery	hypertension, diabetes mellitus
SCP7	female	2	adamantinomatous	(+)	(-)	primary surgery	failure to thrive	none	(+)	(+)	(+)	prechiasmatic	1.50344	trans sphenoidal surgery	none
SCP8	male	8	adamantinomatous	(+)	(-)	primary surgery	visual disturbance	none	(+)	(+)	(+)	retrochiasmatic	15.2312	trans sphenoidal surgery	none
SCP9	female	73	adamantinomatous	(+)	(-)	primary surgery	visual disturbance	none	(+)	(+)	(+)	retrochiasmatic	8.76004	trans sphenoidal surgery	none
SCP10	female	5	adamantinomatous	(+)	(-)	primary surgery	visual disturbance	none	(+)	(+)	(+)	prechiasmatic	21.1549	trans sphenoidal surgery	pneumonia
SCP11	female	48	adamantinomatous	(+)	(-)	primary surgery	pituitary dysfunction	panhypopituitarism/diabetes insipidus	(+)	(-)	(+)	intracellar type	2.54324	trans sphenoidal surgery	osteoporosis
SCP12	female	61	squamous papillary	(-)	(+)	recurrence	visual disturbance	none	(-)	(-)	(+)	intracellar type	10.074	trans sphenoidal surgery	ovarian tumor
SCP13	male	73	squamous papillary	(-)	(+)	primary surgery	pituitary dysfunction	panhypopituitarism	(-)	(-)	(+)	retrochiasmatic	9.34404	trans sphenoidal surgery	none
SCP14	male	53	squamous papillary	(-)	(+)	primary surgery	hydrocephalus	panhypopituitarism	(-)	(-)	(+)	retrochiasmatic	8.83069	trans sphenoidal surgery	chronic kedney disease
SCP15	female	75	squamous papillary	(-)	(+)	primary surgery	visual disturbance	panhypopituitarism	(+)	(-)	(-)	prechiasmatic	0.690756	trans sphenoidal surgery	hypertension, dyslipidemia
SCP16	female	53	squamous papillary	(-)	(+)	primary surgery	headache	none	(+)	(+)	(+)	intracellar type	3.99168	trans sphenoidal surgery	asthma
