# Supplementary material for: Deciphering craniopharyngioma subtypes: Single-cell analysis of tumor microenvironment and immune networks
Source: iScience. 2024 Oct 1;27(11):111068. doi: 10.1016/j.isci.2024.111068 (PMC11525618; doi:10.1016/j.isci.2024.111068)
Supplement: Table S3. Differentially Expressed Genes (DEGs) of all cell clusters, related to Figure 2 [file mmc4.xlsx]

## Sheet: Sheet1
Supplemental table 3 DEGs of all cell clusters
gene	p_val	avg_log2FC	pct.1	pct.2	p_val_adj	cluster	gene
CCL5	0	3.015	0.485	0.066	0	0	CCL5
IL7R	0	2.5981	0.632	0.182	0	0	IL7R
KLRB1	0	2.45798	0.361	0.029	0	0	KLRB1
IL32	0	2.38574	0.614	0.127	0	0	IL32
CD2	0	2.35125	0.503	0.038	0	0	CD2
PTPRC	0	2.23803	0.86	0.323	0	0	PTPRC
GZMK	0	2.22475	0.32	0.021	0	0	GZMK
TRBC2	0	2.19667	0.477	0.045	0	0	TRBC2
CD3D	0	2.19109	0.522	0.035	0	0	CD3D
NKG7	0	2.15086	0.313	0.031	0	0	NKG7
CNOT6L	0	2.14005	0.665	0.192	0	0	CNOT6L
CXCR4	0	2.08106	0.839	0.352	0	0	CXCR4
CD7	0	2.01799	0.433	0.037	0	0	CD7
LEPROTL1	0	2.00761	0.617	0.179	0	0	LEPROTL1
TRBC1	0	1.94791	0.349	0.025	0	0	TRBC1
BCL11B	0	1.93155	0.51	0.079	0	0	BCL11B
DUSP2	0	1.89636	0.635	0.246	0	0	DUSP2
SPOCK2	0	1.85424	0.465	0.05	0	0	SPOCK2
CD3E	0	1.83734	0.456	0.029	0	0	CD3E
PIK3R1	0	1.8159	0.555	0.228	0	0	PIK3R1
FYN	0	1.78958	0.562	0.132	0	0	FYN
ZFP36L2	0	1.77994	0.808	0.492	0	0	ZFP36L2
PPP2R5C	0	1.77756	0.592	0.199	0	0	PPP2R5C
SARAF	0	1.7568	0.812	0.511	0	0	SARAF
TUBA4A	0	1.73582	0.467	0.165	0	0	TUBA4A
CREM	0	1.71102	0.859	0.499	0	0	CREM
CST7	0	1.70649	0.412	0.1	0	0	CST7
ETS1	0	1.70175	0.559	0.161	0	0	ETS1
RNF19A	0	1.66951	0.506	0.2	0	0	RNF19A
GZMA	0	1.65783	0.265	0.016	0	0	GZMA
TRAC	0	1.65389	0.36	0.029	0	0	TRAC
RUNX3	0	1.61244	0.493	0.152	0	0	RUNX3
CD3G	0	1.56127	0.335	0.02	0	0	CD3G
BTG1	0	1.54079	0.968	0.763	0	0	BTG1
ARHGDIB	0	1.5392	0.669	0.306	0	0	ARHGDIB
RGCC	0	1.48825	0.597	0.309	0	0	RGCC
SRSF7	0	1.48496	0.635	0.35	0	0	SRSF7
SYTL3	0	1.47655	0.382	0.094	0	0	SYTL3
GIMAP7	0	1.4665	0.303	0.046	0	0	GIMAP7
ITM2A	0	1.39997	0.353	0.091	0	0	ITM2A
PDCD4	0	1.39205	0.544	0.252	0	0	PDCD4
STK4	0	1.35014	0.621	0.286	0	0	STK4
SLA	0	1.33515	0.387	0.12	0	0	SLA
DUSP4	0	1.33489	0.315	0.15	0	0	DUSP4
GSPT1	0	1.29819	0.544	0.308	0	0	GSPT1
CALM1	0	1.28932	0.929	0.786	0	0	CALM1
CDKN1B	0	1.28466	0.435	0.174	0	0	CDKN1B
CYTIP	0	1.28207	0.493	0.201	0	0	CYTIP
IKZF1	0	1.28034	0.357	0.08	0	0	IKZF1
LTB	0	1.27947	0.359	0.098	0	0	LTB
TGFB1	0	1.25986	0.453	0.228	0	0	TGFB1
FYB1	0	1.25516	0.421	0.134	0	0	FYB1
FAM177A1	0	1.24636	0.501	0.316	0	0	FAM177A1
CD247	0	1.23914	0.256	0.015	0	0	CD247
EML4	0	1.23397	0.437	0.167	0	0	EML4
HSPA8	0	1.22831	0.848	0.678	0	0	HSPA8
STK17A	0	1.22739	0.532	0.277	0	0	STK17A
STK17B	0	1.21944	0.519	0.255	0	0	STK17B
CDC42SE2	0	1.20454	0.416	0.153	0	0	CDC42SE2
CD52	0	1.19626	0.482	0.154	0	0	CD52
LBH	0	1.19287	0.412	0.155	0	0	LBH
CD96	0	1.18881	0.251	0.016	0	0	CD96
IL2RG	0	1.18413	0.369	0.118	0	0	IL2RG
CACYBP	0	1.17908	0.449	0.299	0	0	CACYBP
ITGA4	0	1.17533	0.301	0.083	0	0	ITGA4
CEMIP2	0	1.17324	0.394	0.19	0	0	CEMIP2
PTPN22	0	1.17289	0.259	0.047	0	0	PTPN22
HSP90AA1	0	1.17241	0.956	0.918	0	0	HSP90AA1
RORA	0	1.1692	0.369	0.153	0	0	RORA
UBE2S	0	1.15925	0.498	0.33	0	0	UBE2S
PCED1B-AS1	0	1.15542	0.328	0.101	0	0	PCED1B-AS1
CD48	0	1.14935	0.464	0.167	0	0	CD48
SLC38A1	0	1.13978	0.377	0.147	0	0	SLC38A1
PPP1R2	0	1.12804	0.45	0.262	0	0	PPP1R2
CLEC2D	0	1.124	0.272	0.057	0	0	CLEC2D
RPS29	0	1.12205	0.964	0.88	0	0	RPS29
TSPYL2	0	1.12079	0.395	0.205	0	0	TSPYL2
EMB	0	1.10684	0.316	0.089	0	0	EMB
HSPD1	0	1.10582	0.723	0.602	0	0	HSPD1
SRSF2	0	1.10514	0.608	0.418	0	0	SRSF2
RHOH	0	1.10056	0.331	0.112	0	0	RHOH
CD69	0	1.10002	0.363	0.104	0	0	CD69
HIST1H4C	0	1.09826	0.401	0.212	0	0	HIST1H4C
YPEL5	0	1.09159	0.574	0.383	0	0	YPEL5
RPS3	0	1.07946	0.97	0.899	0	0	RPS3
SMCHD1	0	1.06996	0.548	0.299	0	0	SMCHD1
ELF1	0	1.05289	0.572	0.386	0	0	ELF1
CRIP1	0	1.05223	0.628	0.351	0	0	CRIP1
HSPE1	0	1.0431	0.694	0.584	0	0	HSPE1
ZNF331	0	1.04198	0.447	0.235	0	0	ZNF331
PDE4D	0	1.04133	0.29	0.096	0	0	PDE4D
HCST	0	1.02372	0.413	0.172	0	0	HCST
DDX24	0	1.02228	0.661	0.497	0	0	DDX24
PDCL3	0	1.00919	0.304	0.126	0	0	PDCL3
RCAN3	0	1.00914	0.256	0.055	0	0	RCAN3
TSC22D3	0	1.00829	0.608	0.405	0	0	TSC22D3
MAF	0	1.0047	0.334	0.18	0	0	MAF
NASP	0	1.00276	0.574	0.392	0	0	NASP
RBM38	0	0.999312	0.286	0.078	0	0	RBM38
LDHA	0	0.997864	0.671	0.525	0	0	LDHA
SC5D	0	0.987861	0.267	0.083	0	0	SC5D
HLA-A	0	0.987194	0.873	0.725	0	0	HLA-A
LCP1	0	0.982187	0.52	0.267	0	0	LCP1
GNG2	0	0.97773	0.27	0.076	0	0	GNG2
ISG20	0	0.977434	0.477	0.261	0	0	ISG20
HMGB2	0	0.977231	0.333	0.178	0	0	HMGB2
SOD1	0	0.970838	0.611	0.473	0	0	SOD1
NIBAN1	0	0.965341	0.267	0.094	0	0	NIBAN1
ARL4C	0	0.964523	0.555	0.307	0	0	ARL4C
HLA-E	0	0.9592	0.768	0.587	0	0	HLA-E
ZBTB1	0	0.954274	0.379	0.197	0	0	ZBTB1
SYNE2	0	0.949304	0.396	0.195	0	0	SYNE2
PBXIP1	0	0.935716	0.284	0.102	0	0	PBXIP1
CRYBG1	0	0.932957	0.313	0.135	0	0	CRYBG1
METRNL	0	0.926629	0.411	0.299	0	0	METRNL
NCL	0	0.922107	0.813	0.672	0	0	NCL
PABPC1	0	0.921874	0.84	0.72	0	0	PABPC1
EPB41	0	0.917064	0.269	0.083	0	0	EPB41
JAK1	0	0.915906	0.589	0.43	0	0	JAK1
HLA-B	0	0.913398	0.942	0.8	0	0	HLA-B
H2AFZ	0	0.913386	0.771	0.658	0	0	H2AFZ
RPS15A	0	0.901118	0.983	0.94	0	0	RPS15A
RSRP1	0	0.900396	0.57	0.401	0	0	RSRP1
TXNIP	0	0.897462	0.471	0.343	0	0	TXNIP
ACAP1	0	0.895633	0.257	0.071	0	0	ACAP1
IDI1	0	0.894978	0.38	0.231	0	0	IDI1
RPS27	0	0.894016	0.991	0.964	0	0	RPS27
SMAP2	0	0.88862	0.626	0.411	0	0	SMAP2
SMAD7	0	0.887666	0.319	0.157	0	0	SMAD7
G3BP2	0	0.880177	0.427	0.275	0	0	G3BP2
RESF1	0	0.875272	0.341	0.178	0	0	RESF1
CCSER2	0	0.87056	0.28	0.123	0	0	CCSER2
NR3C1	0	0.868627	0.372	0.252	0	0	NR3C1
HLA-F	0	0.865997	0.322	0.168	0	0	HLA-F
ANKRD12	0	0.865631	0.508	0.388	0	0	ANKRD12
CORO1A	0	0.862715	0.32	0.13	0	0	CORO1A
TERF2IP	0	0.860492	0.453	0.309	0	0	TERF2IP
PTMA	0	0.85827	0.991	0.96	0	0	PTMA
DHX36	0	0.851252	0.398	0.264	0	0	DHX36
NSD3	0	0.850095	0.421	0.27	0	0	NSD3
CCND2	0	0.849039	0.386	0.208	0	0	CCND2
GYPC	0	0.846533	0.406	0.251	0	0	GYPC
FXYD5	0	0.841596	0.478	0.3	0	0	FXYD5
ARID4B	0	0.838468	0.516	0.367	0	0	ARID4B
HSP90AB1	0	0.836569	0.935	0.899	0	0	HSP90AB1
RPSA	0	0.832061	0.868	0.774	0	0	RPSA
HSPH1	0	0.831571	0.607	0.578	0	0	HSPH1
DDIT4	0	0.830989	0.455	0.305	0	0	DDIT4
SEPTIN6	0	0.827771	0.322	0.16	0	0	SEPTIN6
PRPF38B	0	0.826908	0.442	0.303	0	0	PRPF38B
C9orf78	0	0.825868	0.334	0.189	0	0	C9orf78
SELENOK	0	0.825082	0.634	0.501	0	0	SELENOK
B2M	0	0.824465	0.997	0.977	0	0	B2M
WIPF1	0	0.823786	0.329	0.165	0	0	WIPF1
SLBP	0	0.817588	0.273	0.131	0	0	SLBP
EVI2B	0	0.815026	0.383	0.203	0	0	EVI2B
YWHAB	0	0.812285	0.606	0.529	0	0	YWHAB
PLAAT4	0	0.805581	0.289	0.129	0	0	PLAAT4
DNAJA1	0	0.804105	0.79	0.74	0	0	DNAJA1
SLC7A5	0	0.80328	0.3	0.179	0	0	SLC7A5
JUND	0	0.80058	0.901	0.813	0	0	JUND
DNAJB1	0	0.799846	0.623	0.547	0	0	DNAJB1
KLF2	0	0.799282	0.357	0.239	0	0	KLF2
RPL23A	0	0.798066	0.948	0.88	0	0	RPL23A
ZC3HAV1	0	0.795614	0.404	0.245	0	0	ZC3HAV1
CHD2	0	0.785396	0.459	0.329	0	0	CHD2
PTGES3	0	0.778757	0.609	0.503	0	0	PTGES3
PIP4K2A	0	0.776373	0.255	0.117	0	0	PIP4K2A
LINC-PINT	0	0.774458	0.409	0.263	0	0	LINC-PINT
RNF213	0	0.771635	0.374	0.235	0	0	RNF213
EVI2A	0	0.770871	0.264	0.116	0	0	EVI2A
CHORDC1	0	0.765887	0.346	0.271	0	0	CHORDC1
FNBP1	0	0.760213	0.427	0.279	0	0	FNBP1
NOP53	0	0.758889	0.535	0.4	0	0	NOP53
RPL30	0	0.756183	0.981	0.944	0	0	RPL30
JMY	0	0.754579	0.269	0.149	0	0	JMY
ISCA1	0	0.753908	0.264	0.138	0	0	ISCA1
MBP	0	0.749902	0.318	0.178	0	0	MBP
RAC2	0	0.748192	0.271	0.111	0	0	RAC2
AAK1	0	0.746371	0.309	0.175	0	0	AAK1
HLA-C	0	0.743239	0.828	0.709	0	0	HLA-C
RPS25	0	0.741141	0.953	0.902	0	0	RPS25
NPM1	0	0.740205	0.803	0.701	0	0	NPM1
STMN1	0	0.736647	0.374	0.236	0	0	STMN1
JOSD1	0	0.735317	0.388	0.239	0	0	JOSD1
KAT6A	0	0.729765	0.286	0.15	0	0	KAT6A
KMT2E	0	0.729564	0.529	0.392	0	0	KMT2E
JMJD6	0	0.718982	0.259	0.168	0	0	JMJD6
SF1	0	0.718054	0.445	0.311	0	0	SF1
HECA	0	0.716408	0.297	0.158	0	0	HECA
POLR2A	0	0.71508	0.322	0.215	0	0	POLR2A
BRD2	0	0.713626	0.523	0.424	0	0	BRD2
RPS27A	0	0.713181	0.984	0.952	0	0	RPS27A
RPS2	0	0.71306	0.975	0.935	0	0	RPS2
RSBN1	0	0.709231	0.269	0.138	0	0	RSBN1
RPL28	0	0.70897	0.99	0.969	0	0	RPL28
ABHD17A	0	0.707249	0.259	0.145	0	0	ABHD17A
SCAF11	0	0.706908	0.439	0.346	0	0	SCAF11
RPS4Y1	0	0.704503	0.358	0.26	0	0	RPS4Y1
KLF3	0	0.698455	0.325	0.236	0	0	KLF3
BUB3	0	0.696965	0.257	0.138	0	0	BUB3
EZR	0	0.694947	0.76	0.578	0	0	EZR
RPS7	0	0.694144	0.948	0.886	0	0	RPS7
RPL13	0	0.693256	0.993	0.973	0	0	RPL13
RPL10	0	0.691396	0.987	0.97	0	0	RPL10
NOP56	0	0.688737	0.306	0.19	0	0	NOP56
RGS1	0	0.688578	0.426	0.26	0	0	RGS1
GCC2	0	0.688079	0.368	0.267	0	0	GCC2
TNFRSF1B	0	0.6874	0.388	0.201	0	0	TNFRSF1B
RPS12	0	0.684872	0.99	0.968	0	0	RPS12
RPLP2	0	0.679972	0.973	0.936	0	0	RPLP2
OAZ1	0	0.678547	0.847	0.771	0	0	OAZ1
ATP1B3	0	0.67756	0.652	0.525	0	0	ATP1B3
FGFR1OP2	0	0.677159	0.315	0.216	0	0	FGFR1OP2
NOP58	0	0.674493	0.254	0.153	0	0	NOP58
CEBPZ	0	0.674318	0.299	0.188	0	0	CEBPZ
CD53	0	0.673833	0.342	0.185	0	0	CD53
SUB1	0	0.671796	0.626	0.544	0	0	SUB1
SFPQ	0	0.671409	0.623	0.532	0	0	SFPQ
PTGER4	0	0.666961	0.25	0.125	0	0	PTGER4
VPS37B	0	0.663332	0.256	0.141	0	0	VPS37B
GABARAPL1	0	0.659319	0.302	0.21	0	0	GABARAPL1
RPS10	0	0.659082	0.788	0.7	0	0	RPS10
H2AFV	0	0.657834	0.386	0.287	0	0	H2AFV
RPL19	0	0.656004	0.969	0.93	0	0	RPL19
ARID5A	0	0.650544	0.282	0.167	0	0	ARID5A
SRGN	0	0.649746	0.955	0.668	0	0	SRGN
IQGAP2	0	0.649335	0.308	0.195	0	0	IQGAP2
RPL13A	0	0.648197	0.977	0.941	0	0	RPL13A
ARL6IP1	0	0.64684	0.544	0.47	0	0	ARL6IP1
TUBB4B	0	0.644039	0.516	0.477	0	0	TUBB4B
DDX6	0	0.643873	0.358	0.251	0	0	DDX6
AKIRIN1	0	0.640616	0.321	0.219	0	0	AKIRIN1
SRRM1	0	0.639906	0.553	0.479	0	0	SRRM1
SNHG6	0	0.638619	0.542	0.445	0	0	SNHG6
UBB	0	0.638071	0.838	0.776	0	0	UBB
GPR65	0	0.637913	0.274	0.112	0	0	GPR65
EIF5	0	0.635889	0.634	0.548	0	0	EIF5
IRF1	0	0.632077	0.4	0.286	0	0	IRF1
RPL14	0	0.628535	0.939	0.889	0	0	RPL14
RPL17	0	0.627481	0.965	0.926	0	0	RPL17
GPBP1	0	0.627184	0.545	0.446	0	0	GPBP1
EEF1A1	0	0.624908	0.99	0.973	0	0	EEF1A1
EPC1	0	0.62402	0.295	0.199	0	0	EPC1
HNRNPUL1	0	0.620836	0.312	0.206	0	0	HNRNPUL1
JPT1	0	0.61817	0.4	0.302	0	0	JPT1
RBM39	0	0.617756	0.745	0.664	0	0	RBM39
LINC01578	0	0.613541	0.424	0.346	0	0	LINC01578
MECP2	0	0.612887	0.265	0.158	0	0	MECP2
IDS	0	0.611043	0.394	0.301	0	0	IDS
KPNA2	0	0.61093	0.253	0.155	0	0	KPNA2
PPP4R3A	0	0.610053	0.287	0.181	0	0	PPP4R3A
IFI16	0	0.609561	0.42	0.368	0	0	IFI16
CHD1	0	0.608161	0.45	0.345	0	0	CHD1
RPS21	0	0.605973	0.94	0.885	0	0	RPS21
MXD4	0	0.605169	0.268	0.189	0	0	MXD4
SLTM	0	0.602862	0.346	0.27	0	0	SLTM
PGK1	0	0.597396	0.423	0.361	0	0	PGK1
RPL3	0	0.597147	0.958	0.917	0	0	RPL3
ODC1	0	0.59602	0.262	0.179	0	0	ODC1
SPTAN1	0	0.595543	0.304	0.21	0	0	SPTAN1
NAP1L4	0	0.594375	0.276	0.193	0	0	NAP1L4
ABRACL	0	0.591774	0.252	0.151	0	0	ABRACL
MALAT1	0	0.590199	0.999	0.989	0	0	MALAT1
RPL38	0	0.58623	0.904	0.852	0	0	RPL38
H3F3B	0	0.5852	0.929	0.893	0	0	H3F3B
CNBP	0	0.583577	0.44	0.359	0	0	CNBP
WNK1	0	0.581699	0.354	0.28	0	0	WNK1
KMT2A	0	0.58095	0.329	0.238	0	0	KMT2A
NR4A2	0	0.580377	0.469	0.383	0	0	NR4A2
RPS16	0	0.579635	0.947	0.912	0	0	RPS16
STAT3	0	0.576506	0.398	0.318	0	0	STAT3
RPS20	0	0.571151	0.926	0.876	0	0	RPS20
MSN	0	0.566001	0.448	0.358	0	0	MSN
SAFB2	0	0.565662	0.264	0.172	0	0	SAFB2
DYNLL1	0	0.565426	0.696	0.662	0	0	DYNLL1
DNAJB6	0	0.564711	0.556	0.514	0	0	DNAJB6
ANP32E	0	0.56205	0.289	0.207	0	0	ANP32E
ARL6IP5	0	0.559692	0.47	0.405	0	0	ARL6IP5
GMFG	0	0.557675	0.318	0.206	0	0	GMFG
PAIP2	0	0.553712	0.369	0.311	0	0	PAIP2
RPL18A	0	0.553358	0.962	0.922	0	0	RPL18A
TNFAIP3	0	0.552283	0.64	0.439	0	0	TNFAIP3
PRRC2C	0	0.551422	0.647	0.581	0	0	PRRC2C
RPL9	0	0.550329	0.945	0.906	0	0	RPL9
SAP18	0	0.549575	0.532	0.496	0	0	SAP18
FUS	0	0.549549	0.537	0.458	0	0	FUS
HNRNPAB	0	0.549425	0.506	0.46	0	0	HNRNPAB
HNRNPA1	0	0.544061	0.64	0.572	0	0	HNRNPA1
RPS18	0	0.543977	0.985	0.963	0	0	RPS18
TLE5	0	0.542003	0.391	0.306	0	0	TLE5
RPL31	0	0.541826	0.824	0.767	0	0	RPL31
UBE2B	0	0.538971	0.503	0.452	0	0	UBE2B
PSMB8	0	0.537306	0.269	0.203	0	0	PSMB8
RBM8A	0	0.535198	0.47	0.405	0	0	RBM8A
EEF1D	0	0.534424	0.775	0.714	0	0	EEF1D
RPS14	0	0.533329	0.983	0.955	0	0	RPS14
CALM2	0	0.53234	0.743	0.68	0	0	CALM2
RPS19	0	0.531076	0.98	0.953	0	0	RPS19
CELF2	0	0.527991	0.262	0.178	0	0	CELF2
RAN	0	0.526418	0.492	0.424	0	0	RAN
TRIR	0	0.525782	0.49	0.426	0	0	TRIR
RPL18	0	0.52256	0.956	0.917	0	0	RPL18
RPL6	0	0.520756	0.946	0.911	0	0	RPL6
RPL27A	0	0.518481	0.952	0.91	0	0	RPL27A
HNRNPF	0	0.517437	0.377	0.301	0	0	HNRNPF
RPL32	0	0.517307	0.977	0.954	0	0	RPL32
YY1	0	0.517165	0.463	0.396	0	0	YY1
PDE4B	0	0.515744	0.464	0.329	0	0	PDE4B
RPL27	0	0.510952	0.871	0.824	0	0	RPL27
TAF1D	0	0.510031	0.401	0.342	0	0	TAF1D
RPL4	0	0.510005	0.719	0.673	0	0	RPL4
DDX3X	0	0.507054	0.651	0.62	0	0	DDX3X
TPT1	0	0.506647	0.992	0.987	0	0	TPT1
CYTH1	0	0.505029	0.26	0.179	0	0	CYTH1
MYCBP2	0	0.504992	0.323	0.251	0	0	MYCBP2
DEK	0	0.503999	0.463	0.4	0	0	DEK
JUNB	0	0.501755	0.675	0.635	0	0	JUNB
CYLD	0	0.501433	0.295	0.22	0	0	CYLD
OPTN	0	0.500139	0.254	0.178	0	0	OPTN
LDHB	0	0.498739	0.366	0.292	0	0	LDHB
RPL34	0	0.496331	0.982	0.959	0	0	RPL34
SP100	0	0.493541	0.326	0.243	0	0	SP100
CREBRF	0	0.492556	0.318	0.24	0	0	CREBRF
GAS5	0	0.48419	0.596	0.508	0	0	GAS5
DDX21	0	0.481598	0.473	0.413	0	0	DDX21
FAU	0	0.479017	0.959	0.924	0	0	FAU
CSNK1D	0	0.478999	0.264	0.19	0	0	CSNK1D
PNRC1	0	0.477444	0.855	0.741	0	0	PNRC1
RPL11	0	0.477142	0.973	0.946	0	0	RPL11
RPL21	0	0.475667	0.97	0.946	0	0	RPL21
RPS3A	0	0.47544	0.964	0.93	0	0	RPS3A
SF3B1	0	0.472682	0.429	0.373	0	0	SF3B1
EEF1B2	0	0.471638	0.82	0.772	0	0	EEF1B2
RPL36AL	0	0.471533	0.734	0.689	0	0	RPL36AL
MAP1LC3B	0	0.468789	0.505	0.459	0	0	MAP1LC3B
RPL7A	0	0.468645	0.938	0.897	0	0	RPL7A
MKNK2	0	0.467198	0.273	0.202	0	0	MKNK2
RPS6	0	0.465441	0.957	0.93	0	0	RPS6
RPL35A	0	0.459409	0.957	0.92	0	0	RPL35A
YWHAZ	0	0.458763	0.76	0.693	0	0	YWHAZ
RPS15	0	0.455048	0.972	0.942	0	0	RPS15
MBNL1	0	0.454485	0.411	0.348	0	0	MBNL1
RPL39	0	0.451445	0.978	0.95	0	0	RPL39
FNBP4	0	0.45059	0.262	0.191	0	0	FNBP4
RPL5	0	0.449175	0.911	0.875	0	0	RPL5
SON	0	0.444903	0.636	0.586	0	0	SON
DDX5	0	0.43915	0.837	0.791	0	0	DDX5
CD37	0	0.438526	0.425	0.243	0	0	CD37
RPS13	0	0.437606	0.944	0.91	0	0	RPS13
RPL41	0	0.436021	0.994	0.983	0	0	RPL41
RPS4X	0	0.431467	0.956	0.924	0	0	RPS4X
RPLP1	0	0.423046	0.995	0.987	0	0	RPLP1
RPL24	0	0.420441	0.939	0.903	0	0	RPL24
EIF1	0	0.412794	0.955	0.924	0	0	EIF1
ZFP36	0	0.410869	0.575	0.509	0	0	ZFP36
RPL26	0	0.408825	0.973	0.945	0	0	RPL26
TMSB4X	0	0.401207	0.968	0.944	0	0	TMSB4X
RPL10A	0	0.400264	0.907	0.872	0	0	RPL10A
BIRC3	0	0.383936	0.422	0.3	0	0	BIRC3
HNRNPA2B1	0	0.381557	0.736	0.704	0	0	HNRNPA2B1
PPIA	0	0.375162	0.725	0.688	0	0	PPIA
RPL36A	0	0.368408	0.88	0.862	0	0	RPL36A
RPL37	0	0.366586	0.968	0.946	0	0	RPL37
RPS23	0	0.364339	0.972	0.945	0	0	RPS23
RACK1	0	0.364107	0.87	0.835	0	0	RACK1
SAMSN1	0	0.345234	0.445	0.281	0	0	SAMSN1
ZFAS1	0	0.342882	0.665	0.623	0	0	ZFAS1
RPS5	0	0.340433	0.879	0.851	0	0	RPS5
RPL15	0	0.338921	0.94	0.909	0	0	RPL15
RPL29	0	0.326727	0.937	0.909	0	0	RPL29
UBC	0	0.316969	0.889	0.875	0	0	UBC
RPLP0	0	0.31378	0.866	0.858	0	0	RPLP0
BTF3	0	0.303681	0.697	0.668	0	0	BTF3
RPS28	0	0.303343	0.972	0.951	0	0	RPS28
RPL36	0	0.300729	0.934	0.91	0	0	RPL36
RPS8	0	0.296721	0.982	0.959	0	0	RPS8
TOMM7	0	0.289823	0.732	0.711	0	0	TOMM7
CFL1	0	0.272486	0.714	0.691	0	0	CFL1
S100A4	0	0.265658	0.564	0.475	0	0	S100A4
UBA52	0	0.265327	0.907	0.891	0	0	UBA52
CD44	0	0.26235	0.539	0.438	0	0	CD44
NACA	0	0.251209	0.89	0.868	0	0	NACA
PRPF4B	5.58286e-308	0.503049	0.328	0.26	1.65967e-303	0	PRPF4B
BCAS2	3.59947e-306	0.513465	0.26	0.192	1.07005e-301	0	BCAS2
TIPARP	6.73484e-306	0.545329	0.334	0.269	2.00213e-301	0	TIPARP
EIF3J	1.11008e-299	0.576816	0.308	0.246	3.30005e-295	0	EIF3J
AMD1	3.66075e-299	0.528475	0.388	0.33	1.08827e-294	0	AMD1
MRPS6	8.6889e-298	0.536792	0.367	0.303	2.58304e-293	0	MRPS6
BAZ1A	3.18014e-296	0.493156	0.418	0.362	9.45392e-292	0	BAZ1A
EEF1G	2.27568e-295	0.262503	0.73	0.731	6.76515e-291	0	EEF1G
TUT4	3.99544e-281	0.440486	0.257	0.19	1.18776e-276	0	TUT4
RBM4	2.5156e-276	0.452478	0.258	0.194	7.47838e-272	0	RBM4
SMARCA5	5.13288e-276	0.53825	0.366	0.311	1.5259e-271	0	SMARCA5
CDV3	1.7809e-275	0.466317	0.481	0.449	5.29427e-271	0	CDV3
AHSA1	3.77086e-273	0.599695	0.262	0.201	1.121e-268	0	AHSA1
GTF2B	2.43828e-264	0.487311	0.267	0.205	7.24852e-260	0	GTF2B
ASXL1	1.94633e-263	0.428239	0.256	0.191	5.78605e-259	0	ASXL1
ANP32B	3.72106e-262	0.477478	0.412	0.37	1.1062e-257	0	ANP32B
CAPZA1	7.32844e-256	0.447819	0.333	0.275	2.1786e-251	0	CAPZA1
RSL24D1	3.53311e-250	0.488603	0.4	0.354	1.05032e-245	0	RSL24D1
HSPA5	4.99283e-246	0.379487	0.527	0.498	1.48427e-241	0	HSPA5
TOB2	2.48834e-244	0.4341	0.266	0.204	7.39734e-240	0	TOB2
CLK1	7.34304e-244	0.485801	0.373	0.321	2.18294e-239	0	CLK1
BPTF	1.85872e-241	0.483939	0.374	0.323	5.52559e-237	0	BPTF
BTG2	3.17003e-240	0.325708	0.413	0.348	9.42386e-236	0	BTG2
UBE2D3	3.77621e-238	0.360399	0.555	0.529	1.12259e-233	0	UBE2D3
SERBP1	8.75975e-238	0.356844	0.558	0.536	2.6041e-233	0	SERBP1
IK	1.81754e-237	0.463243	0.323	0.268	5.40318e-233	0	IK
UBALD2	2.73915e-235	0.442912	0.308	0.252	8.14295e-231	0	UBALD2
SEPTIN7	8.29152e-235	0.362983	0.532	0.496	2.4649e-230	0	SEPTIN7
LUC7L2	1.33652e-233	0.430479	0.269	0.21	3.97322e-229	0	LUC7L2
SLC2A3	2.1012e-232	0.312114	0.377	0.308	6.24646e-228	0	SLC2A3
RANBP2	2.68778e-230	0.45905	0.292	0.232	7.99024e-226	0	RANBP2
GLS	2.96836e-228	0.409636	0.4	0.348	8.82434e-224	0	GLS
REL	1.68917e-225	0.274939	0.513	0.429	5.02157e-221	0	REL
COTL1	6.86084e-225	0.339348	0.343	0.273	2.03959e-220	0	COTL1
ARF6	1.86776e-223	0.424002	0.341	0.289	5.55248e-219	0	ARF6
HBP1	1.90852e-223	0.479712	0.306	0.254	5.67364e-219	0	HBP1
TLE4	1.49063e-221	0.457367	0.305	0.248	4.43135e-217	0	TLE4
SNRPB	7.81789e-221	0.436032	0.387	0.346	2.3241e-216	0	SNRPB
SET	5.80963e-220	0.276799	0.596	0.574	1.72709e-215	0	SET
GNAS	9.16329e-220	0.267442	0.694	0.703	2.72406e-215	0	GNAS
USP15	2.41954e-214	0.418848	0.295	0.24	7.19282e-210	0	USP15
HMGB1	3.62566e-214	0.268184	0.795	0.789	1.07784e-209	0	HMGB1
HNRNPDL	9.53874e-207	0.384006	0.552	0.546	2.83568e-202	0	HNRNPDL
STAG2	2.37436e-204	0.461908	0.303	0.253	7.0585e-200	0	STAG2
UBE2A	3.0333e-204	0.499692	0.288	0.239	9.01738e-200	0	UBE2A
TNRC6B	3.42061e-203	0.397803	0.302	0.246	1.01688e-198	0	TNRC6B
GLIPR1	5.70914e-203	0.471585	0.286	0.233	1.69721e-198	0	GLIPR1
PFN1	9.7947e-203	0.302283	0.622	0.611	2.91177e-198	0	PFN1
UBE2D2	2.54298e-202	0.449517	0.321	0.277	7.55976e-198	0	UBE2D2
SNU13	5.20392e-200	0.410844	0.428	0.398	1.54702e-195	0	SNU13
SYAP1	1.58559e-195	0.312936	0.39	0.343	4.71364e-191	0	SYAP1
UQCRB	1.36333e-193	0.269586	0.684	0.693	4.0529e-189	0	UQCRB
RAP1A	6.49e-191	0.411141	0.27	0.22	1.92935e-186	0	RAP1A
RSL1D1	1.30297e-184	0.40881	0.319	0.272	3.87346e-180	0	RSL1D1
CLEC2B	6.50269e-183	0.510975	0.369	0.319	1.93312e-178	0	CLEC2B
SLC25A5	1.85167e-174	0.389179	0.419	0.389	5.50464e-170	0	SLC25A5
LUC7L3	5.97661e-172	0.389128	0.341	0.296	1.77673e-167	0	LUC7L3
RBMX	2.95429e-167	0.412459	0.32	0.275	8.78252e-163	0	RBMX
EIF3F	1.36181e-165	0.382816	0.405	0.378	4.0484e-161	0	EIF3F
DNAJA2	3.79865e-164	0.419488	0.266	0.223	1.12926e-159	0	DNAJA2
HNRNPK	7.02715e-163	0.31149	0.533	0.525	2.08903e-158	0	HNRNPK
HEXIM1	1.66824e-161	0.362568	0.26	0.21	4.95935e-157	0	HEXIM1
RAB8B	3.13327e-160	0.424446	0.269	0.22	9.31459e-156	0	RAB8B
FOSL2	2.38312e-159	0.380637	0.349	0.304	7.08455e-155	0	FOSL2
HINT1	6.17244e-159	0.276684	0.597	0.598	1.83494e-154	0	HINT1
EIF4A3	2.6204e-154	0.368505	0.332	0.29	7.78993e-150	0	EIF4A3
MCL1	3.31974e-153	0.274715	0.59	0.588	9.86892e-149	0	MCL1
FAM107B	2.01261e-152	0.265298	0.518	0.478	5.98308e-148	0	FAM107B
SNRPD2	2.71036e-151	0.330334	0.447	0.425	8.05735e-147	0	SNRPD2
SRRM2	1.25775e-148	0.31628	0.526	0.517	3.73903e-144	0	SRRM2
GTF3A	7.02276e-147	0.417274	0.267	0.229	2.08773e-142	0	GTF3A
WAC	1.36867e-145	0.398967	0.344	0.31	4.06877e-141	0	WAC
PAK2	1.26888e-143	0.414384	0.398	0.375	3.77211e-139	0	PAK2
C12orf57	9.17608e-141	0.25039	0.458	0.415	2.72786e-136	0	C12orf57
NCOR1	7.92392e-138	0.410373	0.257	0.217	2.35562e-133	0	NCOR1
SRSF3	2.24024e-136	0.437621	0.484	0.478	6.65978e-132	0	SRSF3
HNRNPA0	6.78442e-136	0.363371	0.352	0.32	2.01687e-131	0	HNRNPA0
RBM25	9.76404e-131	0.346331	0.452	0.436	2.90265e-126	0	RBM25
SNHG7	3.99596e-120	0.356894	0.253	0.216	1.18792e-115	0	SNHG7
PAFAH1B1	1.80672e-119	0.391615	0.306	0.276	5.37101e-115	0	PAFAH1B1
CCT2	7.3504e-117	0.394237	0.262	0.227	2.18513e-112	0	CCT2
OSBPL8	1.61931e-116	0.386156	0.353	0.327	4.8139e-112	0	OSBPL8
YTHDC1	2.07139e-115	0.384011	0.33	0.3	6.15783e-111	0	YTHDC1
CKS2	1.00986e-114	0.384428	0.269	0.232	3.00211e-110	0	CKS2
SRSF10	1.17893e-113	0.334486	0.279	0.244	3.50472e-109	0	SRSF10
UXT	5.48313e-111	0.358601	0.374	0.356	1.63002e-106	0	UXT
RSRC2	3.82176e-110	0.393845	0.444	0.439	1.13613e-105	0	RSRC2
EIF4B	4.09219e-110	0.309775	0.413	0.399	1.21653e-105	0	EIF4B
NDFIP1	4.18175e-110	0.412489	0.28	0.252	1.24315e-105	0	NDFIP1
CYCS	1.30997e-109	0.386745	0.401	0.385	3.89428e-105	0	CYCS
COMMD6	4.26324e-103	0.259707	0.524	0.521	1.26737e-98	0	COMMD6
CCT3	5.23392e-103	0.379057	0.3	0.272	1.55594e-98	0	CCT3
MPHOSPH8	1.09474e-102	0.390001	0.272	0.242	3.25445e-98	0	MPHOSPH8
RAB5IF	1.36614e-102	0.431811	0.263	0.235	4.06126e-98	0	RAB5IF
ARGLU1	6.69635e-102	0.302825	0.389	0.365	1.99069e-97	0	ARGLU1
RAP1B	2.58869e-101	0.336276	0.412	0.399	7.69565e-97	0	RAP1B
MYH9	4.07119e-101	0.257094	0.356	0.322	1.21028e-96	0	MYH9
N4BP2L2	6.08273e-101	0.339261	0.331	0.303	1.80828e-96	0	N4BP2L2
PNN	1.96069e-98	0.36055	0.313	0.285	5.82873e-94	0	PNN
RAD21	9.84955e-90	0.334357	0.29	0.263	2.92807e-85	0	RAD21
ANKRD11	9.05216e-88	0.305859	0.41	0.396	2.69103e-83	0	ANKRD11
DNTTIP2	3.61642e-85	0.329181	0.275	0.246	1.07509e-80	0	DNTTIP2
MZT2A	1.49924e-82	0.367936	0.286	0.265	4.45694e-78	0	MZT2A
SNRPG	7.88964e-82	0.343692	0.35	0.336	2.34543e-77	0	SNRPG
SSR2	2.6386e-80	0.284243	0.403	0.396	7.84403e-76	0	SSR2
HNRNPA3	5.00095e-78	0.261889	0.495	0.503	1.48668e-73	0	HNRNPA3
EIF4A2	3.88325e-74	0.335858	0.407	0.404	1.15441e-69	0	EIF4A2
HNRNPM	7.24851e-74	0.329904	0.368	0.357	2.15484e-69	0	HNRNPM
SNHG32	1.68795e-73	0.277491	0.287	0.26	5.01794e-69	0	SNHG32
PNISR	4.66e-73	0.317019	0.302	0.279	1.38532e-68	0	PNISR
EIF3H	6.20774e-71	0.309342	0.379	0.375	1.84544e-66	0	EIF3H
HSPA9	1.43989e-67	0.303025	0.307	0.288	4.28051e-63	0	HSPA9
CNN2	6.81759e-67	0.302442	0.258	0.233	2.02673e-62	0	CNN2
EIF3G	2.03813e-66	0.334944	0.332	0.322	6.05895e-62	0	EIF3G
RPS26	2.68643e-64	0.372293	0.67	0.689	7.98622e-60	0	RPS26
PRDM2	6.57653e-64	0.286575	0.261	0.236	1.95507e-59	0	PRDM2
TRA2B	6.84584e-63	0.312176	0.321	0.304	2.03513e-58	0	TRA2B
BZW1	6.44571e-62	0.270041	0.495	0.504	1.91618e-57	0	BZW1
TOB1	6.68224e-57	0.328152	0.26	0.239	1.9865e-52	0	TOB1
DDX18	4.62117e-56	0.356328	0.305	0.294	1.37378e-51	0	DDX18
SNHG16	6.67452e-56	0.341921	0.267	0.252	1.9842e-51	0	SNHG16
TPR	3.08522e-54	0.349289	0.317	0.307	9.17175e-50	0	TPR
CHD4	1.11459e-51	0.298249	0.307	0.294	3.31347e-47	0	CHD4
PPP2CA	1.70093e-49	0.312373	0.254	0.239	5.05653e-45	0	PPP2CA
FOXP1	1.38157e-47	0.303185	0.333	0.323	4.10713e-43	0	FOXP1
ARIH1	6.43788e-47	0.270612	0.253	0.236	1.91385e-42	0	ARIH1
TCP1	5.05436e-45	0.42164	0.282	0.275	1.50256e-40	0	TCP1
FKBP5	1.89886e-40	0.265076	0.288	0.274	5.64492e-36	0	FKBP5
HDGF	4.07061e-40	0.2792	0.251	0.239	1.21011e-35	0	HDGF
YME1L1	5.11789e-37	0.280062	0.35	0.348	1.52145e-32	0	YME1L1
UBXN1	6.00007e-37	0.263764	0.342	0.343	1.7837e-32	0	UBXN1
BCLAF1	7.19252e-37	0.294453	0.295	0.289	2.13819e-32	0	BCLAF1
EIF5B	1.49956e-34	0.29888	0.339	0.342	4.4579e-30	0	EIF5B
PA2G4	6.73123e-33	0.254216	0.314	0.309	2.00106e-28	0	PA2G4
PPP1R10	5.65222e-30	0.27988	0.354	0.359	1.68029e-25	0	PPP1R10
CBX3	8.68622e-28	0.267078	0.321	0.323	2.58224e-23	0	CBX3
TMEM50A	3.52675e-26	0.28105	0.318	0.324	1.04843e-21	0	TMEM50A
MAT2A	2.98617e-25	0.2652	0.262	0.256	8.87728e-21	0	MAT2A
MYADM	2.31316e-23	0.285507	0.261	0.254	6.87657e-19	0	MYADM
EIF1AX	7.19787e-22	0.31076	0.384	0.405	2.13978e-17	0	EIF1AX
SRSF11	8.00451e-21	0.263089	0.342	0.352	2.37958e-16	0	SRSF11
TAX1BP1	5.65607e-19	0.257615	0.386	0.404	1.68144e-14	0	TAX1BP1
DDX46	1.92153e-18	0.28024	0.306	0.314	5.71232e-14	0	DDX46
HSPA1A	6.30013e-16	0.458924	0.527	0.637	1.8729e-11	0	HSPA1A
PPIG	7.33953e-15	0.278385	0.282	0.288	2.1819e-10	0	PPIG
FXR1	9.18318e-14	0.276221	0.286	0.293	2.72997e-09	0	FXR1
GOLGB1	3.18151e-11	0.254124	0.385	0.41	9.45798e-07	0	GOLGB1
SERTAD1	3.7434e-11	0.288638	0.249	0.253	1.11284e-06	0	SERTAD1
PPM1G	2.70231e-08	0.311956	0.243	0.252	0.000803341	0	PPM1G
NDUFV2	0.000196138	0.297063	0.284	0.308	1	0	NDUFV2
CXCL8	0	2.6317	0.586	0.33	0	1	CXCL8
LRRC75A	0	1.64477	0.263	0.1	0	1	LRRC75A
COL1A1	0	1.55106	0.533	0.23	0	1	COL1A1
CALD1	0	1.27448	0.516	0.251	0	1	CALD1
COL1A2	0	1.21528	0.478	0.219	0	1	COL1A2
FN1	0	1.19883	0.439	0.244	0	1	FN1
LGALS1	0	1.10612	0.651	0.571	0	1	LGALS1
LUM	0	1.09373	0.431	0.181	0	1	LUM
BCL2A1	0	1.08668	0.343	0.242	0	1	BCL2A1
G0S2	0	1.06782	0.356	0.199	0	1	G0S2
TPM1	0	1.06356	0.349	0.211	0	1	TPM1
S100A8	0	0.999927	0.485	0.293	0	1	S100A8
AEBP1	0	0.972072	0.257	0.146	0	1	AEBP1
EGR1	0	0.947051	0.339	0.256	0	1	EGR1
NEAT1	0	0.925904	0.88	0.81	0	1	NEAT1
SPARC	0	0.855653	0.36	0.232	0	1	SPARC
S100A9	0	0.824903	0.6	0.395	0	1	S100A9
COL3A1	0	0.806526	0.361	0.185	0	1	COL3A1
ACTB	0	0.760525	0.837	0.859	0	1	ACTB
RARRES1	0	0.728576	0.263	0.148	0	1	RARRES1
IFITM3	0	0.715982	0.574	0.46	0	1	IFITM3
SAT1	0	0.665551	0.798	0.816	0	1	SAT1
TIMP1	0	0.659742	0.637	0.59	0	1	TIMP1
S100A11	0	0.651771	0.809	0.72	0	1	S100A11
FTH1	0	0.643726	0.986	0.977	0	1	FTH1
S100A6	0	0.612455	0.815	0.742	0	1	S100A6
FOS	0	0.612065	0.619	0.504	0	1	FOS
IER3	0	0.57246	0.595	0.465	0	1	IER3
KRT14	0	0.511315	0.371	0.167	0	1	KRT14
SLPI	0	0.500322	0.32	0.224	0	1	SLPI
TAGLN	0	0.492032	0.256	0.168	0	1	TAGLN
S100A2	0	0.418717	0.442	0.309	0	1	S100A2
DCN	0	0.379719	0.516	0.282	0	1	DCN
IGFBP7	0	0.366643	0.599	0.365	0	1	IGFBP7
FTL	0	0.35803	0.966	0.959	0	1	FTL
LYZ	0	0.309812	0.288	0.183	0	1	LYZ
CCN2	2.84523e-306	0.34248	0.263	0.175	8.45829e-302	1	CCN2
ATP6V0B	1.09638e-305	0.274801	0.232	0.423	3.25933e-301	1	ATP6V0B
ITM2B	9.98713e-300	0.498451	0.698	0.765	2.96897e-295	1	ITM2B
CANX	3.18837e-296	0.251891	0.198	0.366	9.47839e-292	1	CANX
LAMTOR4	3.86657e-295	0.287847	0.185	0.345	1.14945e-290	1	LAMTOR4
NOP10	1.5761e-294	0.27848	0.167	0.315	4.68544e-290	1	NOP10
KDELR1	7.82657e-294	0.26249	0.164	0.311	2.32668e-289	1	KDELR1
TMED2	1.59769e-292	0.256253	0.136	0.267	4.7496e-288	1	TMED2
KRT17	4.12247e-285	0.449993	0.257	0.173	1.22553e-280	1	KRT17
C18orf32	4.29445e-285	0.260383	0.132	0.259	1.27665e-280	1	C18orf32
NDUFA11	6.4988e-278	0.293267	0.232	0.417	1.93196e-273	1	NDUFA11
OSTC	1.79424e-276	0.267263	0.152	0.286	5.33392e-272	1	OSTC
ANAPC11	6.02073e-276	0.266637	0.151	0.285	1.78984e-271	1	ANAPC11
NDUFB7	3.07421e-267	0.261051	0.159	0.295	9.139e-263	1	NDUFB7
C4orf3	1.13316e-266	0.278425	0.192	0.349	3.36865e-262	1	C4orf3
TALDO1	6.68252e-264	0.26197	0.131	0.253	1.98658e-259	1	TALDO1
NEDD8	1.17209e-261	0.298196	0.213	0.381	3.48439e-257	1	NEDD8
TMEM258	1.20462e-261	0.250252	0.232	0.41	3.5811e-257	1	TMEM258
WSB1	8.50638e-259	0.260952	0.227	0.4	2.52878e-254	1	WSB1
CAP1	2.29898e-256	0.271263	0.161	0.296	6.83441e-252	1	CAP1
NDUFA12	5.73625e-247	0.25054	0.144	0.266	1.70527e-242	1	NDUFA12
ROMO1	1.3862e-244	0.285264	0.156	0.285	4.1209e-240	1	ROMO1
TUBB	8.668e-241	0.281512	0.185	0.329	2.57682e-236	1	TUBB
KRT19	3.08034e-237	0.282791	0.267	0.181	9.15724e-233	1	KRT19
NDUFC2	9.5299e-237	0.306321	0.2	0.353	2.83305e-232	1	NDUFC2
NORAD	5.15796e-233	0.261797	0.16	0.289	1.53336e-228	1	NORAD
GTF2I	8.84046e-229	0.263669	0.161	0.288	2.62809e-224	1	GTF2I
SH3GLB1	2.49967e-228	0.292906	0.178	0.317	7.43102e-224	1	SH3GLB1
SLC2A31	4.93868e-227	0.295066	0.205	0.35	1.46817e-222	1	SLC2A3
ATP5MPL	6.69575e-225	0.304509	0.237	0.408	1.99051e-220	1	ATP5MPL
AP2S1	7.34349e-224	0.284918	0.181	0.317	2.18307e-219	1	AP2S1
HDLBP	3.69212e-221	0.323464	0.167	0.298	1.09759e-216	1	HDLBP
ATP5MF	1.29042e-219	0.334505	0.215	0.372	3.83616e-215	1	ATP5MF
NDUFB1	1.3123e-218	0.303971	0.172	0.303	3.9012e-214	1	NDUFB1
COX5B	1.38934e-212	0.256189	0.285	0.482	4.13024e-208	1	COX5B
QKI	2.57162e-211	0.293217	0.191	0.33	7.6449e-207	1	QKI
ELL2	3.81838e-207	0.39521	0.194	0.333	1.13513e-202	1	ELL2
SDCBP	7.62897e-207	0.267883	0.255	0.415	2.26794e-202	1	SDCBP
ATP5ME	1.1562e-203	0.317182	0.234	0.397	3.43714e-199	1	ATP5ME
COX6B1	2.598e-199	0.289857	0.3	0.507	7.72332e-195	1	COX6B1
IFRD1	6.27665e-196	0.402963	0.149	0.261	1.86592e-191	1	IFRD1
JMJD1C	1.89808e-192	0.289199	0.223	0.371	5.64261e-188	1	JMJD1C
SEC14L1	4.10647e-190	0.339407	0.149	0.259	1.22077e-185	1	SEC14L1
CSNK1A1	5.95682e-188	0.317569	0.283	0.472	1.77084e-183	1	CSNK1A1
ARPC5	2.79862e-185	0.274181	0.262	0.432	8.31973e-181	1	ARPC5
MARCKS	7.78076e-185	0.642899	0.444	0.436	2.31307e-180	1	MARCKS
SRGN1	2.47763e-183	0.377622	0.659	0.756	7.36549e-179	1	SRGN
SYAP11	5.40162e-183	0.453951	0.231	0.38	1.60579e-178	1	SYAP1
SOD2	3.09262e-177	0.457028	0.541	0.549	9.19375e-173	1	SOD2
TPM2	5.67293e-175	0.748267	0.263	0.214	1.68645e-170	1	TPM2
NDUFA13	2.89657e-174	0.273333	0.331	0.545	8.61093e-170	1	NDUFA13
ATP5MD	1.35942e-168	0.32647	0.264	0.436	4.04127e-164	1	ATP5MD
HSBP1	1.93869e-156	0.362702	0.19	0.314	5.76333e-152	1	HSBP1
UBL5	9.26981e-156	0.28037	0.343	0.562	2.75573e-151	1	UBL5
UQCR11	1.28199e-153	0.332348	0.292	0.474	3.81111e-149	1	UQCR11
UQCR10	4.69629e-153	0.291726	0.253	0.408	1.39611e-148	1	UQCR10
EIF5A	2.77516e-152	0.438599	0.207	0.343	8.25e-148	1	EIF5A
MT-ND4L	3.44064e-152	0.27235	0.301	0.479	1.02283e-147	1	MT-ND4L
CXCL2	7.69922e-150	0.306961	0.268	0.209	2.28882e-145	1	CXCL2
SAMSN11	6.80384e-149	0.547137	0.219	0.343	2.02265e-144	1	SAMSN1
PRDX5	2.40969e-146	0.278869	0.242	0.385	7.16353e-142	1	PRDX5
MYH91	2.76136e-146	0.343107	0.219	0.353	8.20897e-142	1	MYH9
YWHAG	2.0514e-145	0.348658	0.152	0.252	6.09841e-141	1	YWHAG
NDUFA4	5.17876e-145	0.250713	0.359	0.576	1.53954e-140	1	NDUFA4
FOSL21	2.35197e-143	0.307364	0.211	0.336	6.99193e-139	1	FOSL2
FBLN1	2.51024e-141	0.469793	0.259	0.206	7.46245e-137	1	FBLN1
LITAF	2.28713e-137	0.383378	0.287	0.441	6.79917e-133	1	LITAF
NFKBIZ	1.99565e-135	0.280911	0.185	0.292	5.93266e-131	1	NFKBIZ
RRBP1	6.83334e-135	0.341447	0.234	0.37	2.03141e-130	1	RRBP1
COX7A2	8.63244e-133	0.290348	0.335	0.537	2.56625e-128	1	COX7A2
NFE2L2	4.26565e-132	0.371736	0.338	0.531	1.26809e-127	1	NFE2L2
ACTN4	5.29622e-129	0.359925	0.182	0.291	1.57446e-124	1	ACTN4
ANXA2	1.40701e-126	0.5141	0.504	0.543	4.18275e-122	1	ANXA2
BRI3	2.76156e-117	0.391028	0.237	0.367	8.20957e-113	1	BRI3
LY6E	2.8169e-117	0.30355	0.193	0.298	8.37407e-113	1	LY6E
ACTG1	1.23291e-115	0.337846	0.671	0.785	3.66521e-111	1	ACTG1
GABARAP	4.86136e-113	0.324817	0.348	0.55	1.44519e-108	1	GABARAP
PPP1CB	2.1377e-111	0.364324	0.287	0.445	6.35495e-107	1	PPP1CB
TYROBP	8.11878e-109	0.342723	0.3	0.241	2.41355e-104	1	TYROBP
IGFBP2	2.10469e-105	0.358981	0.261	0.22	6.25681e-101	1	IGFBP2
ASAH1	2.25734e-105	0.401495	0.185	0.282	6.71063e-101	1	ASAH1
RAC1	2.68672e-100	0.270039	0.369	0.571	7.98707e-96	1	RAC1
MYL6	5.41306e-98	0.358235	0.676	0.82	1.60919e-93	1	MYL6
PHPT1	6.66369e-98	0.409434	0.231	0.352	1.98098e-93	1	PHPT1
POLR2L	1.04734e-96	0.390581	0.306	0.47	3.11354e-92	1	POLR2L
UQCRQ	8.49535e-96	0.435218	0.246	0.378	2.5255e-91	1	UQCRQ
SPAG9	5.96713e-95	0.45368	0.305	0.466	1.77391e-90	1	SPAG9
RNF149	7.14161e-94	0.700342	0.182	0.28	2.12306e-89	1	RNF149
PKM	2.3956e-91	0.38869	0.262	0.396	7.12163e-87	1	PKM
BST2	7.52607e-89	0.368953	0.19	0.285	2.23735e-84	1	BST2
DUSP1	2.27928e-87	0.455598	0.34	0.491	6.77584e-83	1	DUSP1
RPS27L	3.5211e-86	0.350609	0.29	0.435	1.04675e-81	1	RPS27L
VMP1	3.27725e-85	0.303443	0.277	0.406	9.74261e-81	1	VMP1
PMEPA1	9.25186e-83	0.322152	0.226	0.33	2.75039e-78	1	PMEPA1
CTNNB1	2.27645e-81	0.937459	0.288	0.292	6.76744e-77	1	CTNNB1
TM4SF1	2.85534e-77	0.372318	0.25	0.214	8.48834e-73	1	TM4SF1
SET1	5.3396e-76	0.291034	0.404	0.614	1.58736e-71	1	SET
ANXA1	4.52855e-69	0.307797	0.565	0.618	1.34625e-64	1	ANXA1
DSTN	1.08616e-68	0.589088	0.391	0.424	3.22894e-64	1	DSTN
SERPINB1	1.47629e-67	0.279978	0.243	0.342	4.38871e-63	1	SERPINB1
YWHAE	2.15782e-67	0.474745	0.301	0.455	6.41477e-63	1	YWHAE
TUBA1A	8.65104e-64	0.327823	0.233	0.331	2.57178e-59	1	TUBA1A
CAST	4.47162e-61	0.26557	0.373	0.545	1.32932e-56	1	CAST
KDM6B	9.63538e-61	0.526717	0.25	0.363	2.86441e-56	1	KDM6B
ATOX1	3.30318e-57	0.469655	0.211	0.304	9.81969e-53	1	ATOX1
PERP	5.40676e-56	0.356497	0.274	0.25	1.60732e-51	1	PERP
SOX4	2.01947e-50	0.48099	0.325	0.325	6.00347e-46	1	SOX4
ATP5F1E	5.44857e-50	0.274498	0.681	0.844	1.61975e-45	1	ATP5F1E
RNASEK	1.58494e-48	0.308664	0.434	0.651	4.71172e-44	1	RNASEK
ELOB	7.8677e-48	0.345039	0.378	0.557	2.33891e-43	1	ELOB
EMP1	2.0881e-46	0.481407	0.263	0.251	6.20751e-42	1	EMP1
IFITM2	2.1574e-46	1.58095	0.455	0.539	6.41353e-42	1	IFITM2
SERF2	4.90944e-45	0.256055	0.687	0.841	1.45948e-40	1	SERF2
CD63	4.69102e-41	0.346503	0.556	0.65	1.39455e-36	1	CD63
CD59	1.05086e-40	0.352788	0.283	0.395	3.124e-36	1	CD59
RGS2	1.60938e-39	1.04187	0.245	0.332	4.78436e-35	1	RGS2
NAMPT	3.71087e-38	1.41693	0.391	0.438	1.10317e-33	1	NAMPT
PTTG1IP	2.61026e-35	0.522258	0.211	0.291	7.75977e-31	1	PTTG1IP
FABP5	3.72213e-31	0.250025	0.406	0.437	1.10651e-26	1	FABP5
LGALS3	3.4214e-28	0.29155	0.336	0.45	1.01711e-23	1	LGALS3
APP	3.63852e-28	0.42469	0.196	0.26	1.08166e-23	1	APP
HIF1A	6.13907e-25	0.348737	0.295	0.392	1.82502e-20	1	HIF1A
NUCKS1	1.48486e-22	0.434852	0.328	0.453	4.41418e-18	1	NUCKS1
ITGB1	1.84032e-22	0.53954	0.468	0.586	5.47091e-18	1	ITGB1
CD55	5.94972e-22	0.495489	0.36	0.49	1.76873e-17	1	CD55
HNRNPH1	3.18261e-21	0.519815	0.321	0.452	9.46126e-17	1	HNRNPH1
SELENOM	1.63037e-19	0.457399	0.204	0.264	4.84676e-15	1	SELENOM
GSTP1	1.74235e-17	0.369166	0.454	0.542	5.17966e-13	1	GSTP1
GLUL	1.87006e-16	0.551277	0.343	0.382	5.5593e-12	1	GLUL
MIF	5.20076e-16	0.348533	0.565	0.729	1.54608e-11	1	MIF
IVNS1ABP	1.1381e-15	1.06286	0.196	0.256	3.38333e-11	1	IVNS1ABP
BASP1	2.05939e-15	0.707983	0.314	0.344	6.12214e-11	1	BASP1
TCF4	2.75058e-15	0.399214	0.204	0.259	8.17691e-11	1	TCF4
PLAUR	7.2884e-14	0.746785	0.279	0.295	2.1667e-09	1	PLAUR
CSTB	1.8515e-13	0.506295	0.327	0.424	5.50414e-09	1	CSTB
CEBPB	2.32476e-13	0.629311	0.333	0.431	6.91104e-09	1	CEBPB
ZFP36L1	2.88933e-13	0.324329	0.398	0.534	8.5894e-09	1	ZFP36L1
MXD1	4.158e-13	0.726142	0.259	0.279	1.23609e-08	1	MXD1
SNHG29	5.87078e-13	0.329063	0.459	0.647	1.74527e-08	1	SNHG29
CALR	1.66212e-10	0.547229	0.386	0.545	4.94115e-06	1	CALR
TPM4	1.30358e-09	0.524803	0.446	0.577	3.87527e-05	1	TPM4
ETS2	9.26761e-07	0.463851	0.256	0.318	0.0275508	1	ETS2
PTMS	0.000465344	0.642273	0.29	0.342	1	1	PTMS
CTSB	0.000497959	0.263848	0.354	0.403	1	1	CTSB
AC020916.1	0.00963339	0.75332	0.209	0.252	1	1	AC020916.1
IL1B	0	3.98212	0.772	0.145	0	2	IL1B
CCL20	0	3.84212	0.609	0.109	0	2	CCL20
CCL3	0	3.73849	0.628	0.094	0	2	CCL3
C1QB	0	3.73343	0.658	0.06	0	2	C1QB
EREG	0	3.5983	0.537	0.093	0	2	EREG
C1QA	0	3.57892	0.681	0.054	0	2	C1QA
CXCL3	0	3.55692	0.689	0.12	0	2	CXCL3
APOE	0	3.43497	0.556	0.18	0	2	APOE
CCL3L1	0	3.37836	0.517	0.07	0	2	CCL3L1
LYZ1	0	3.22209	0.787	0.098	0	2	LYZ
APOC1	0	3.11395	0.484	0.077	0	2	APOC1
THBS1	0	3.08887	0.59	0.168	0	2	THBS1
CCL4	0	3.01591	0.593	0.184	0	2	CCL4
C1QC	0	2.98751	0.581	0.025	0	2	C1QC
CD163	0	2.9822	0.69	0.022	0	2	CD163
HLA-DRA	0	2.97505	0.971	0.328	0	2	HLA-DRA
CCL4L2	0	2.96829	0.446	0.093	0	2	CCL4L2
CXCL21	0	2.91998	0.701	0.134	0	2	CXCL2
FCER1G	0	2.86709	0.857	0.091	0	2	FCER1G
G0S21	0	2.84766	0.679	0.145	0	2	G0S2
SOD21	0	2.81751	0.935	0.48	0	2	SOD2
TYROBP1	0	2.81367	0.933	0.131	0	2	TYROBP
HLA-DPA1	0	2.68792	0.897	0.228	0	2	HLA-DPA1
HLA-DRB1	0	2.67871	0.945	0.315	0	2	HLA-DRB1
CD74	0	2.66124	0.974	0.435	0	2	CD74
FTL1	0	2.64354	0.998	0.954	0	2	FTL
AIF1	0	2.64066	0.827	0.075	0	2	AIF1
MRC1	0	2.54776	0.575	0.023	0	2	MRC1
C5AR1	0	2.53018	0.713	0.058	0	2	C5AR1
BCL2A11	0	2.52725	0.805	0.163	0	2	BCL2A1
IFI30	0	2.50662	0.831	0.128	0	2	IFI30
SPP1	0	2.50576	0.29	0.104	0	2	SPP1
HLA-DPB1	0	2.48246	0.895	0.257	0	2	HLA-DPB1
HLA-DRB5	0	2.48188	0.854	0.164	0	2	HLA-DRB5
PLEK	0	2.44205	0.794	0.101	0	2	PLEK
CTSL	0	2.41592	0.632	0.16	0	2	CTSL
MS4A6A	0	2.39667	0.679	0.029	0	2	MS4A6A
CTSS	0	2.33098	0.855	0.205	0	2	CTSS
OLR1	0	2.3188	0.534	0.024	0	2	OLR1
MS4A7	0	2.30604	0.584	0.018	0	2	MS4A7
HLA-DQA1	0	2.22295	0.755	0.138	0	2	HLA-DQA1
GPR183	0	2.20635	0.837	0.277	0	2	GPR183
PLAUR1	0	2.17309	0.805	0.203	0	2	PLAUR
HLA-DQB1	0	2.14274	0.798	0.177	0	2	HLA-DQB1
CD14	0	2.13856	0.555	0.036	0	2	CD14
MS4A4A	0	2.11129	0.513	0.014	0	2	MS4A4A
FCGR2A	0	2.09847	0.661	0.033	0	2	FCGR2A
PSAP	0	2.08147	0.863	0.411	0	2	PSAP
SLC16A10	0	2.07255	0.553	0.032	0	2	SLC16A10
CTSB1	0	2.06397	0.804	0.323	0	2	CTSB
INSIG1	0	2.0377	0.604	0.15	0	2	INSIG1
SELENOP	0	2.03213	0.401	0.191	0	2	SELENOP
NINJ1	0	1.98213	0.661	0.142	0	2	NINJ1
NFKBIA	0	1.98124	0.92	0.57	0	2	NFKBIA
F13A1	0	1.96132	0.413	0.037	0	2	F13A1
MSR1	0	1.92043	0.522	0.018	0	2	MSR1
RNASE1	0	1.90043	0.262	0.043	0	2	RNASE1
CTSZ	0	1.89983	0.753	0.241	0	2	CTSZ
CD68	0	1.88642	0.577	0.05	0	2	CD68
IER31	0	1.87229	0.902	0.414	0	2	IER3
SAT11	0	1.80822	0.984	0.783	0	2	SAT1
PTGS2	0	1.79951	0.464	0.101	0	2	PTGS2
BASP11	0	1.79453	0.732	0.27	0	2	BASP1
HLA-DMA	0	1.76808	0.667	0.11	0	2	HLA-DMA
IL1A	0	1.76153	0.371	0.048	0	2	IL1A
PLIN2	0	1.74877	0.714	0.265	0	2	PLIN2
NPC2	0	1.72921	0.829	0.361	0	2	NPC2
CXCL81	0	1.72856	0.882	0.283	0	2	CXCL8
AREG	0	1.71568	0.641	0.335	0	2	AREG
CTSD	0	1.71236	0.619	0.307	0	2	CTSD
SERPINB9	0	1.71213	0.645	0.202	0	2	SERPINB9
NAMPT1	0	1.71154	0.867	0.354	0	2	NAMPT
GPNMB	0	1.69492	0.346	0.094	0	2	GPNMB
NFKB1	0	1.69306	0.74	0.266	0	2	NFKB1
CFD	0	1.65077	0.41	0.033	0	2	CFD
ACSL1	0	1.64405	0.523	0.062	0	2	ACSL1
CFLAR	0	1.61768	0.778	0.297	0	2	CFLAR
CPVL	0	1.6056	0.568	0.037	0	2	CPVL
CYBB	0	1.60308	0.508	0.038	0	2	CYBB
FCGRT	0	1.59775	0.691	0.202	0	2	FCGRT
VEGFA	0	1.59495	0.616	0.138	0	2	VEGFA
LST1	0	1.58881	0.588	0.046	0	2	LST1
FOLR2	0	1.58374	0.307	0.009	0	2	FOLR2
TWISTNB	0	1.58361	0.377	0.132	0	2	TWISTNB
ANXA5	0	1.576	0.851	0.406	0	2	ANXA5
LAPTM5	0	1.56505	0.868	0.298	0	2	LAPTM5
HIF1A1	0	1.55941	0.734	0.313	0	2	HIF1A
CD83	0	1.55424	0.72	0.17	0	2	CD83
C15orf48	0	1.54553	0.531	0.077	0	2	C15orf48
DSE	0	1.54325	0.585	0.127	0	2	DSE
TNFAIP8	0	1.53229	0.583	0.166	0	2	TNFAIP8
CD86	0	1.53021	0.49	0.025	0	2	CD86
EPB41L3	0	1.52072	0.5	0.032	0	2	EPB41L3
ZEB2	0	1.51621	0.665	0.162	0	2	ZEB2
ITGB2	0	1.51382	0.61	0.094	0	2	ITGB2
MAP3K8	0	1.50894	0.622	0.171	0	2	MAP3K8
MXD11	0	1.49601	0.656	0.209	0	2	MXD1
CEBPB1	0	1.49209	0.788	0.349	0	2	CEBPB
KYNU	0	1.49167	0.484	0.032	0	2	KYNU
HMOX1	0	1.48851	0.292	0.073	0	2	HMOX1
NLRP3	0	1.47479	0.369	0.02	0	2	NLRP3
CREG1	0	1.46835	0.508	0.121	0	2	CREG1
HLA-DQA2	0	1.46639	0.363	0.05	0	2	HLA-DQA2
CST3	0	1.43359	0.949	0.475	0	2	CST3
C1orf162	0	1.42689	0.515	0.042	0	2	C1orf162
IL18	0	1.41881	0.476	0.049	0	2	IL18
VSIG4	0	1.41	0.373	0.007	0	2	VSIG4
FCGR3A	0	1.39752	0.358	0.016	0	2	FCGR3A
TNFAIP2	0	1.39126	0.487	0.092	0	2	TNFAIP2
MIR155HG	0	1.37797	0.367	0.059	0	2	MIR155HG
TYMP	0	1.36994	0.658	0.214	0	2	TYMP
MMP19	0	1.36713	0.287	0.024	0	2	MMP19
PLTP	0	1.36301	0.329	0.079	0	2	PLTP
FGL2	0	1.36048	0.467	0.067	0	2	FGL2
CSF1R	0	1.359	0.403	0.008	0	2	CSF1R
FBP1	0	1.35862	0.271	0.03	0	2	FBP1
RGS11	0	1.3554	0.66	0.239	0	2	RGS1
SDS	0	1.35519	0.27	0.007	0	2	SDS
FNIP2	0	1.35497	0.484	0.098	0	2	FNIP2
ATP2B1	0	1.35369	0.64	0.238	0	2	ATP2B1
ASAH11	0	1.35284	0.637	0.201	0	2	ASAH1
SDCBP1	0	1.35198	0.784	0.319	0	2	SDCBP
HBEGF	0	1.33736	0.473	0.148	0	2	HBEGF
ICAM1	0	1.33668	0.458	0.078	0	2	ICAM1
FTH11	0	1.33616	0.998	0.975	0	2	FTH1
IGSF6	0	1.33577	0.377	0.019	0	2	IGSF6
MARCKS1	0	1.33088	0.746	0.383	0	2	MARCKS
CD302	0	1.33065	0.555	0.103	0	2	CD302
TNFAIP31	0	1.3299	0.807	0.434	0	2	TNFAIP3
MAFB	0	1.32791	0.463	0.107	0	2	MAFB
CXCL16	0	1.32772	0.522	0.081	0	2	CXCL16
ATP13A3	0	1.32167	0.549	0.146	0	2	ATP13A3
SRGN2	0	1.3189	0.974	0.699	0	2	SRGN
IL1RN	0	1.30817	0.428	0.144	0	2	IL1RN
HLA-DMB	0	1.30689	0.465	0.044	0	2	HLA-DMB
TMEM176B	0	1.29336	0.453	0.064	0	2	TMEM176B
CD441	0	1.2885	0.755	0.412	0	2	CD44
LGMN	0	1.28405	0.373	0.082	0	2	LGMN
TFRC	0	1.27546	0.468	0.158	0	2	TFRC
GRN	0	1.26886	0.667	0.219	0	2	GRN
MFSD1	0	1.2653	0.463	0.073	0	2	MFSD1
LIMS1	0	1.26519	0.632	0.215	0	2	LIMS1
EIF4E	0	1.25561	0.515	0.207	0	2	EIF4E
TLR2	0	1.23765	0.403	0.016	0	2	TLR2
TNFRSF1B1	0	1.22701	0.627	0.182	0	2	TNFRSF1B
ITGAX	0	1.22129	0.429	0.029	0	2	ITGAX
SERPINA1	0	1.21783	0.407	0.027	0	2	SERPINA1
UPP1	0	1.21721	0.549	0.16	0	2	UPP1
LCP2	0	1.2139	0.437	0.052	0	2	LCP2
RETN	0	1.21045	0.25	0.013	0	2	RETN
MNDA	0	1.20947	0.41	0.033	0	2	MNDA
SGK1	0	1.2075	0.562	0.244	0	2	SGK1
LITAF1	0	1.20609	0.784	0.351	0	2	LITAF
WTAP	0	1.20324	0.632	0.296	0	2	WTAP
PLSCR1	0	1.20202	0.554	0.124	0	2	PLSCR1
CPM	0	1.19956	0.372	0.041	0	2	CPM
BRI31	0	1.19841	0.695	0.285	0	2	BRI3
AQP9	0	1.18987	0.315	0.025	0	2	AQP9
STAB1	0	1.18472	0.296	0.018	0	2	STAB1
HCLS1	0	1.18348	0.604	0.145	0	2	HCLS1
CYBA	0	1.18261	0.891	0.545	0	2	CYBA
CAPG	0	1.17754	0.479	0.118	0	2	CAPG
AC020656.1	0	1.17716	0.334	0.028	0	2	AC020656.1
ATP1B31	0	1.16614	0.829	0.51	0	2	ATP1B3
PDE4DIP	0	1.16162	0.417	0.082	0	2	PDE4DIP
SLCO2B1	0	1.152	0.282	0.008	0	2	SLCO2B1
RBM47	0	1.14508	0.456	0.088	0	2	RBM47
TET2	0	1.13905	0.469	0.101	0	2	TET2
RNF144B	0	1.1382	0.388	0.038	0	2	RNF144B
RNASET2	0	1.13155	0.63	0.219	0	2	RNASET2
REL1	0	1.1308	0.797	0.389	0	2	REL
RNF130	0	1.13003	0.489	0.088	0	2	RNF130
SAMSN12	0	1.12447	0.698	0.257	0	2	SAMSN1
RILPL2	0	1.11616	0.692	0.258	0	2	RILPL2
CLEC7A	0	1.11274	0.4	0.035	0	2	CLEC7A
ETS21	0	1.11135	0.681	0.242	0	2	ETS2
PLD3	0	1.10727	0.401	0.15	0	2	PLD3
SPI1	0	1.09777	0.405	0.029	0	2	SPI1
RGS21	0	1.09142	0.668	0.256	0	2	RGS2
RNASE6	0	1.09118	0.392	0.033	0	2	RNASE6
SERPINB11	0	1.08185	0.64	0.271	0	2	SERPINB1
ATP6V1B2	0	1.08085	0.423	0.065	0	2	ATP6V1B2
GK	0	1.07985	0.431	0.06	0	2	GK
ABCA1	0	1.07911	0.472	0.131	0	2	ABCA1
OGFRL1	0	1.07797	0.391	0.074	0	2	OGFRL1
FPR1	0	1.07505	0.418	0.026	0	2	FPR1
EMP3	0	1.07163	0.721	0.36	0	2	EMP3
CD93	0	1.07047	0.353	0.044	0	2	CD93
ID2	0	1.0657	0.653	0.318	0	2	ID2
GRB2	0	1.05299	0.618	0.244	0	2	GRB2
PPIF	0	1.05101	0.416	0.102	0	2	PPIF
RASGEF1B	0	1.05053	0.45	0.101	0	2	RASGEF1B
CCDC88A	0	1.04474	0.456	0.103	0	2	CCDC88A
KCTD12	0	1.044	0.409	0.107	0	2	KCTD12
PTPN1	0	1.04106	0.556	0.245	0	2	PTPN1
PMP22	0	1.03238	0.419	0.123	0	2	PMP22
FAM49A	0	1.0171	0.41	0.068	0	2	FAM49A
BLVRB	0	1.01153	0.411	0.128	0	2	BLVRB
ARL8B	0	1.00896	0.509	0.158	0	2	ARL8B
CTSH	0	0.991578	0.471	0.124	0	2	CTSH
QKI1	0	0.988773	0.622	0.252	0	2	QKI
LY96	0	0.98649	0.416	0.11	0	2	LY96
SOCS3	0	0.982071	0.54	0.206	0	2	SOCS3
MPP1	0	0.980552	0.34	0.023	0	2	MPP1
THBD	0	0.97978	0.336	0.092	0	2	THBD
METRNL1	0	0.978888	0.678	0.265	0	2	METRNL
DAB2	0	0.978009	0.359	0.123	0	2	DAB2
PHACTR1	0	0.977626	0.451	0.087	0	2	PHACTR1
GNA13	0	0.975457	0.519	0.158	0	2	GNA13
CSF2RA	0	0.974491	0.323	0.013	0	2	CSF2RA
TPP1	0	0.974343	0.442	0.095	0	2	TPP1
BNIP3L	0	0.972501	0.491	0.229	0	2	BNIP3L
IL2RA	0	0.971614	0.27	0.037	0	2	IL2RA
AP1S2	0	0.965312	0.459	0.107	0	2	AP1S2
TREM2	0	0.964967	0.25	0.006	0	2	TREM2
SLC11A1	0	0.958762	0.322	0.022	0	2	SLC11A1
LAIR1	0	0.956632	0.319	0.013	0	2	LAIR1
KMO	0	0.956336	0.273	0.015	0	2	KMO
CCRL2	0	0.953797	0.273	0.011	0	2	CCRL2
LUCAT1	0	0.952386	0.38	0.059	0	2	LUCAT1
CD84	0	0.9498	0.322	0.034	0	2	CD84
MGAT1	0	0.945902	0.472	0.146	0	2	MGAT1
ALCAM	0	0.944218	0.382	0.085	0	2	ALCAM
STX11	0	0.942904	0.408	0.083	0	2	STX11
RAB31	0	0.940825	0.546	0.179	0	2	RAB31
IFNGR2	0	0.939594	0.438	0.14	0	2	IFNGR2
PLXDC2	0	0.937038	0.476	0.12	0	2	PLXDC2
FCGR2B	0	0.933685	0.271	0.027	0	2	FCGR2B
NFKBIZ1	0	0.928242	0.543	0.227	0	2	NFKBIZ
ZFYVE16	0	0.925738	0.44	0.138	0	2	ZFYVE16
NRP2	0	0.921506	0.397	0.152	0	2	NRP2
ARPC51	0	0.913309	0.708	0.35	0	2	ARPC5
PABPC4	0	0.910628	0.547	0.246	0	2	PABPC4
ATP6V1F	0	0.910167	0.598	0.267	0	2	ATP6V1F
TBXAS1	0	0.909672	0.321	0.027	0	2	TBXAS1
EMILIN2	0	0.907659	0.332	0.029	0	2	EMILIN2
LILRB4	0	0.907561	0.282	0.008	0	2	LILRB4
B3GNT5	0	0.897903	0.333	0.07	0	2	B3GNT5
TGFBI	0	0.896051	0.342	0.066	0	2	TGFBI
CHMP1B	0	0.893006	0.581	0.274	0	2	CHMP1B
LIPA	0	0.891407	0.272	0.044	0	2	LIPA
FGD4	0	0.887653	0.361	0.052	0	2	FGD4
ARHGAP18	0	0.886193	0.436	0.116	0	2	ARHGAP18
BID	0	0.883195	0.386	0.1	0	2	BID
ABL2	0	0.881412	0.442	0.15	0	2	ABL2
SLC43A2	0	0.879204	0.303	0.029	0	2	SLC43A2
SLC1A3	0	0.876288	0.251	0.027	0	2	SLC1A3
VMP11	0	0.875385	0.597	0.347	0	2	VMP1
SH3BP5	0	0.872017	0.458	0.134	0	2	SH3BP5
GRINA	0	0.869491	0.383	0.069	0	2	GRINA
GSTO1	0	0.869467	0.534	0.214	0	2	GSTO1
PPT1	0	0.868847	0.396	0.077	0	2	PPT1
PTPRE	0	0.86821	0.473	0.151	0	2	PTPRE
CMTM6	0	0.860635	0.592	0.243	0	2	CMTM6
ARPC3	0	0.857786	0.783	0.47	0	2	ARPC3
THAP2	0	0.857735	0.279	0.057	0	2	THAP2
PPP1R15B	0	0.857536	0.455	0.159	0	2	PPP1R15B
A2M	0	0.847773	0.409	0.102	0	2	A2M
RAB20	0	0.846806	0.297	0.02	0	2	RAB20
GLUL1	0	0.845433	0.677	0.323	0	2	GLUL
BCAT1	0	0.841503	0.291	0.027	0	2	BCAT1
ARPC1B	0	0.836928	0.646	0.308	0	2	ARPC1B
ZNF267	0	0.836914	0.501	0.162	0	2	ZNF267
EHD1	0	0.836421	0.384	0.128	0	2	EHD1
RASGRP3	0	0.833372	0.252	0.032	0	2	RASGRP3
SH2B3	0	0.828368	0.323	0.046	0	2	SH2B3
NCF2	0	0.827955	0.279	0.02	0	2	NCF2
SIRPA	0	0.826064	0.295	0.021	0	2	SIRPA
ALOX5AP	0	0.820623	0.449	0.14	0	2	ALOX5AP
HCST1	0	0.818805	0.54	0.179	0	2	HCST
MAP2K3	0	0.818414	0.525	0.213	0	2	MAP2K3
SIPA1L1	0	0.81698	0.41	0.122	0	2	SIPA1L1
TMEM176A	0	0.815852	0.318	0.05	0	2	TMEM176A
PNRC11	0	0.813624	0.923	0.743	0	2	PNRC1
CTSC	0	0.812219	0.516	0.245	0	2	CTSC
PDE4B1	0	0.810013	0.689	0.306	0	2	PDE4B
TNFSF13	0	0.803392	0.252	0.014	0	2	TNFSF13
C3AR1	0	0.802396	0.254	0.011	0	2	C3AR1
VAMP8	0	0.801539	0.607	0.248	0	2	VAMP8
CD4	0	0.800456	0.323	0.045	0	2	CD4
DOCK4	0	0.794454	0.276	0.028	0	2	DOCK4
ATP6V0B1	0	0.790042	0.662	0.344	0	2	ATP6V0B
CCR7	0	0.789504	0.294	0.121	0	2	CCR7
RHOQ	0	0.788674	0.391	0.11	0	2	RHOQ
H2AFY	0	0.788527	0.516	0.201	0	2	H2AFY
ATP2B1-AS1	0	0.783463	0.289	0.073	0	2	ATP2B1-AS1
TNFSF13B	0	0.783166	0.302	0.033	0	2	TNFSF13B
ETV3	0	0.781606	0.369	0.098	0	2	ETV3
RASSF4	0	0.780364	0.275	0.036	0	2	RASSF4
GRASP	0	0.77175	0.387	0.109	0	2	GRASP
ALDH2	0	0.771258	0.357	0.08	0	2	ALDH2
ADA2	0	0.766488	0.268	0.04	0	2	ADA2
COTL11	0	0.766144	0.588	0.239	0	2	COTL1
NCOA4	0	0.764883	0.404	0.123	0	2	NCOA4
OTUD1	0	0.762212	0.294	0.074	0	2	OTUD1
GNS	0	0.760037	0.341	0.071	0	2	GNS
MAN2B1	0	0.75503	0.32	0.065	0	2	MAN2B1
SRGAP1	0	0.753462	0.271	0.048	0	2	SRGAP1
IRAK3	0	0.748313	0.326	0.048	0	2	IRAK3
LY86	0	0.744873	0.276	0.025	0	2	LY86
PILRA	0	0.743126	0.256	0.008	0	2	PILRA
DUSP11	0	0.743066	0.734	0.419	0	2	DUSP1
RGS10	0	0.742642	0.472	0.176	0	2	RGS10
SNX10	0	0.741684	0.268	0.03	0	2	SNX10
TLR4	0	0.741315	0.254	0.024	0	2	TLR4
SLC15A3	0	0.736645	0.26	0.018	0	2	SLC15A3
ACSL3	0	0.736283	0.407	0.164	0	2	ACSL3
HAVCR2	0	0.729494	0.26	0.025	0	2	HAVCR2
TAOK3	0	0.728682	0.422	0.148	0	2	TAOK3
ARRB2	0	0.724454	0.349	0.064	0	2	ARRB2
ATP6V1C1	0	0.723012	0.286	0.048	0	2	ATP6V1C1
PDE4A	0	0.722352	0.334	0.068	0	2	PDE4A
TMSB4X1	0	0.721858	0.987	0.944	0	2	TMSB4X
RNF13	0	0.718798	0.384	0.113	0	2	RNF13
SH3BGRL3	0	0.714962	0.809	0.593	0	2	SH3BGRL3
PELI1	0	0.714039	0.416	0.191	0	2	PELI1
SKAP2	0	0.713664	0.358	0.077	0	2	SKAP2
GM2A	0	0.713118	0.283	0.061	0	2	GM2A
SPAG91	0	0.712955	0.688	0.396	0	2	SPAG9
SAP30	0	0.710407	0.282	0.079	0	2	SAP30
SH3BGRL	0	0.710067	0.583	0.273	0	2	SH3BGRL
SMS	0	0.708263	0.42	0.152	0	2	SMS
PSMA6	0	0.704661	0.468	0.219	0	2	PSMA6
ATP6AP1	0	0.703803	0.374	0.108	0	2	ATP6AP1
NQO2	0	0.697774	0.307	0.066	0	2	NQO2
UBE2D1	0	0.696937	0.374	0.133	0	2	UBE2D1
TREM1	0	0.695255	0.274	0.022	0	2	TREM1
SLC31A2	0	0.693339	0.268	0.035	0	2	SLC31A2
AKAP13	0	0.690191	0.713	0.416	0	2	AKAP13
CDKN1A	0	0.690101	0.669	0.382	0	2	CDKN1A
CEP170	0	0.689414	0.356	0.103	0	2	CEP170
AKR1B1	0	0.687787	0.281	0.064	0	2	AKR1B1
NEAT11	0	0.687691	0.931	0.803	0	2	NEAT1
MAP2K1	0	0.687177	0.337	0.096	0	2	MAP2K1
LPXN	0	0.682705	0.322	0.094	0	2	LPXN
PYCARD	0	0.682183	0.341	0.101	0	2	PYCARD
CD631	0	0.675081	0.862	0.595	0	2	CD63
ELL21	0	0.674549	0.533	0.271	0	2	ELL2
MPHOSPH6	0	0.672419	0.267	0.05	0	2	MPHOSPH6
CLIC1	0	0.6711	0.733	0.469	0	2	CLIC1
THEMIS2	0	0.669747	0.278	0.047	0	2	THEMIS2
RALA	0	0.667859	0.428	0.218	0	2	RALA
NFE2L21	0	0.667602	0.736	0.458	0	2	NFE2L2
DBI	0	0.667016	0.637	0.348	0	2	DBI
CSGALNACT2	0	0.665729	0.371	0.118	0	2	CSGALNACT2
MYO9B	0	0.665246	0.336	0.084	0	2	MYO9B
SOAT1	0	0.665193	0.285	0.054	0	2	SOAT1
IL13RA1	0	0.663739	0.35	0.098	0	2	IL13RA1
IL10RA	0	0.659974	0.369	0.107	0	2	IL10RA
NR4A3	0	0.65923	0.438	0.184	0	2	NR4A3
H3F3A	0	0.658668	0.95	0.842	0	2	H3F3A
LYN	0	0.653365	0.386	0.108	0	2	LYN
HEXA	0	0.652341	0.297	0.084	0	2	HEXA
GLA	0	0.651754	0.331	0.102	0	2	GLA
ARFGAP3	0	0.649086	0.406	0.177	0	2	ARFGAP3
SNN	0	0.647558	0.254	0.034	0	2	SNN
GLRX	0	0.641207	0.421	0.23	0	2	GLRX
ARL4C1	0	0.638989	0.597	0.33	0	2	ARL4C
ATP6V0C	0	0.63531	0.758	0.492	0	2	ATP6V0C
B4GALT1	0	0.633314	0.527	0.266	0	2	B4GALT1
DRAM1	0	0.633096	0.253	0.046	0	2	DRAM1
ST8SIA4	0	0.629315	0.287	0.065	0	2	ST8SIA4
EFHD2	0	0.625245	0.509	0.21	0	2	EFHD2
ACSL4	0	0.623377	0.3	0.098	0	2	ACSL4
AC016831.1	0	0.621789	0.274	0.088	0	2	AC016831.1
PFKFB3	0	0.621681	0.406	0.147	0	2	PFKFB3
STX4	0	0.62138	0.301	0.088	0	2	STX4
LAP3	0	0.61776	0.383	0.144	0	2	LAP3
SLC25A37	0	0.613798	0.313	0.115	0	2	SLC25A37
NRIP1	0	0.612192	0.354	0.145	0	2	NRIP1
GABARAP1	0	0.610335	0.748	0.476	0	2	GABARAP
TKT	0	0.610033	0.464	0.225	0	2	TKT
PRNP	0	0.609891	0.419	0.214	0	2	PRNP
MAN1A1	0	0.608024	0.28	0.104	0	2	MAN1A1
PNPLA8	0	0.607856	0.484	0.244	0	2	PNPLA8
EIF1B	0	0.607727	0.509	0.313	0	2	EIF1B
PICALM	0	0.604452	0.415	0.158	0	2	PICALM
ATP6AP2	0	0.603233	0.473	0.225	0	2	ATP6AP2
FERMT3	0	0.602799	0.284	0.055	0	2	FERMT3
CSTA	0	0.602058	0.344	0.082	0	2	CSTA
CEBPD	0	0.601388	0.604	0.283	0	2	CEBPD
S100A41	0	0.599804	0.655	0.47	0	2	S100A4
GNA15	0	0.597421	0.283	0.067	0	2	GNA15
C9orf72	0	0.591932	0.261	0.042	0	2	C9orf72
VASP	0	0.588376	0.399	0.153	0	2	VASP
PPP1R15A	0	0.587111	0.756	0.505	0	2	PPP1R15A
CLN8	0	0.586104	0.277	0.074	0	2	CLN8
GNAI2	0	0.583301	0.626	0.343	0	2	GNAI2
GNG10	0	0.579734	0.39	0.16	0	2	GNG10
JARID2	0	0.579562	0.367	0.131	0	2	JARID2
NUMB	0	0.577058	0.306	0.091	0	2	NUMB
RIPK2	0	0.576902	0.256	0.055	0	2	RIPK2
SPHK1	0	0.574604	0.253	0.058	0	2	SPHK1
ATP6V0D1	0	0.573318	0.4	0.154	0	2	ATP6V0D1
ACTR2	0	0.57097	0.621	0.343	0	2	ACTR2
SYNGR2	0	0.569204	0.38	0.147	0	2	SYNGR2
PIM3	0	0.565535	0.485	0.249	0	2	PIM3
TMSB10	0	0.563898	0.987	0.941	0	2	TMSB10
EDEM1	0	0.562771	0.288	0.095	0	2	EDEM1
LACTB	0	0.561285	0.354	0.131	0	2	LACTB
RNASEK1	0	0.555919	0.815	0.58	0	2	RNASEK
GNG5	0	0.553251	0.676	0.415	0	2	GNG5
KDM6B1	0	0.551957	0.568	0.305	0	2	KDM6B
HEXB	0	0.542125	0.274	0.077	0	2	HEXB
LAMP2	0	0.535978	0.4	0.18	0	2	LAMP2
DPYD	0	0.535122	0.261	0.065	0	2	DPYD
TPM3	0	0.534001	0.776	0.53	0	2	TPM3
OAZ11	0	0.5282	0.928	0.766	0	2	OAZ1
CD531	0	0.527139	0.476	0.18	0	2	CD53
IQGAP21	0	0.52707	0.443	0.185	0	2	IQGAP2
RAB7A	0	0.524527	0.482	0.241	0	2	RAB7A
RHOA	0	0.523453	0.702	0.457	0	2	RHOA
CD81	0	0.522296	0.685	0.496	0	2	CD81
SNX9	0	0.519341	0.389	0.163	0	2	SNX9
RHOG	0	0.518284	0.39	0.139	0	2	RHOG
ITM2B1	0	0.517152	0.915	0.726	0	2	ITM2B
PDXK	0	0.516463	0.362	0.159	0	2	PDXK
TXNRD1	0	0.515949	0.323	0.171	0	2	TXNRD1
VCAN	0	0.514633	0.268	0.161	0	2	VCAN
RAPGEF1	0	0.514512	0.327	0.113	0	2	RAPGEF1
FOXO3	0	0.511401	0.351	0.138	0	2	FOXO3
WAS	0	0.508117	0.296	0.076	0	2	WAS
SAMHD1	0	0.507808	0.339	0.114	0	2	SAMHD1
UBAC2	0	0.506639	0.26	0.076	0	2	UBAC2
REV3L	0	0.498671	0.311	0.148	0	2	REV3L
UBE2D31	0	0.494325	0.744	0.499	0	2	UBE2D3
LAMP1	0	0.493698	0.379	0.193	0	2	LAMP1
ACTB1	0	0.493664	0.935	0.841	0	2	ACTB
JMJD1C1	0	0.492512	0.517	0.317	0	2	JMJD1C
GMFG1	0	0.490943	0.477	0.192	0	2	GMFG
TNIP1	0	0.490128	0.28	0.11	0	2	TNIP1
GNAQ	0	0.489019	0.303	0.115	0	2	GNAQ
ATF6	0	0.48868	0.274	0.106	0	2	ATF6
MALT1	0	0.487098	0.339	0.152	0	2	MALT1
NABP1	0	0.484471	0.417	0.179	0	2	NABP1
GPX4	0	0.483988	0.744	0.501	0	2	GPX4
CPEB4	0	0.483869	0.387	0.183	0	2	CPEB4
TSPO	0	0.482578	0.585	0.358	0	2	TSPO
YBX1	0	0.482117	0.88	0.697	0	2	YBX1
PTGER41	0	0.481832	0.318	0.128	0	2	PTGER4
IVNS1ABP1	0	0.48173	0.452	0.21	0	2	IVNS1ABP
ADAM9	0	0.479597	0.263	0.085	0	2	ADAM9
BCL3	0	0.478969	0.326	0.125	0	2	BCL3
RAB5C	0	0.478927	0.404	0.18	0	2	RAB5C
RBPJ	0	0.477981	0.428	0.214	0	2	RBPJ
FNDC3A	0	0.476564	0.321	0.154	0	2	FNDC3A
VIM	0	0.476536	0.955	0.777	0	2	VIM
RNF1491	0	0.475576	0.489	0.224	0	2	RNF149
RIT1	0	0.475332	0.293	0.097	0	2	RIT1
FOSL22	0	0.473868	0.539	0.277	0	2	FOSL2
DNTTIP21	0	0.469034	0.43	0.222	0	2	DNTTIP2
PLEKHO1	0	0.468574	0.401	0.167	0	2	PLEKHO1
LSP1	0	0.467851	0.309	0.138	0	2	LSP1
CHMP4B	0	0.466469	0.372	0.166	0	2	CHMP4B
M6PR	0	0.466406	0.32	0.122	0	2	M6PR
RAC11	0	0.466212	0.744	0.502	0	2	RAC1
CTTNBP2NL	0	0.465589	0.253	0.072	0	2	CTTNBP2NL
NR4A21	0	0.463372	0.549	0.38	0	2	NR4A2
RB1	0	0.460442	0.278	0.103	0	2	RB1
USP12	0	0.460151	0.339	0.151	0	2	USP12
MTHFD2	0	0.459511	0.35	0.157	0	2	MTHFD2
KCTD20	0	0.459018	0.332	0.132	0	2	KCTD20
TALDO11	0	0.457908	0.411	0.201	0	2	TALDO1
LCP11	0	0.457489	0.623	0.28	0	2	LCP1
EPB41L2	0	0.453894	0.309	0.133	0	2	EPB41L2
MCL11	0	0.453809	0.779	0.555	0	2	MCL1
FAM49B	0	0.452877	0.399	0.168	0	2	FAM49B
ZNF706	0	0.452477	0.483	0.288	0	2	ZNF706
RANBP21	0	0.452085	0.419	0.217	0	2	RANBP2
SNHG15	0	0.451583	0.273	0.121	0	2	SNHG15
PNP	0	0.451355	0.319	0.149	0	2	PNP
HNRNPC	0	0.44962	0.732	0.519	0	2	HNRNPC
IER5	0	0.449281	0.455	0.242	0	2	IER5
PMAIP1	0	0.447826	0.42	0.288	0	2	PMAIP1
CANX1	0	0.445586	0.529	0.305	0	2	CANX
POMP	0	0.442831	0.611	0.373	0	2	POMP
KLF4	0	0.440973	0.317	0.17	0	2	KLF4
TNFRSF1A	0	0.440725	0.282	0.104	0	2	TNFRSF1A
PPP1R18	0	0.440188	0.333	0.124	0	2	PPP1R18
NFKB2	0	0.439467	0.267	0.092	0	2	NFKB2
RABGEF1	0	0.439428	0.307	0.129	0	2	RABGEF1
SORL1	0	0.438294	0.28	0.079	0	2	SORL1
N4BP1	0	0.435344	0.31	0.133	0	2	N4BP1
ISG15	0	0.433514	0.321	0.19	0	2	ISG15
ZC3H12A	0	0.433233	0.324	0.137	0	2	ZC3H12A
APLP2	0	0.43235	0.682	0.347	0	2	APLP2
NFIL3	0	0.430394	0.344	0.147	0	2	NFIL3
CTNNB11	0	0.429802	0.475	0.259	0	2	CTNNB1
BACH1	0	0.42892	0.363	0.181	0	2	BACH1
AP2S11	0	0.427648	0.479	0.263	0	2	AP2S1
PNRC2	0	0.425643	0.456	0.241	0	2	PNRC2
SLC2A32	0	0.425454	0.522	0.291	0	2	SLC2A3
CARD16	0	0.424695	0.323	0.099	0	2	CARD16
ARRDC3	0	0.422631	0.274	0.119	0	2	ARRDC3
GLIPR11	0	0.422388	0.442	0.212	0	2	GLIPR1
TMEM123	0	0.420292	0.482	0.282	0	2	TMEM123
CTSA	0	0.418131	0.273	0.115	0	2	CTSA
ATP1B1	0	0.416532	0.4	0.186	0	2	ATP1B1
NFKBID	0	0.41436	0.284	0.087	0	2	NFKBID
RAB8B1	0	0.412082	0.429	0.198	0	2	RAB8B
PLEKHB2	0	0.411169	0.353	0.159	0	2	PLEKHB2
KIF1B	0	0.405624	0.304	0.138	0	2	KIF1B
HSPA1A1	0	0.405092	0.727	0.589	0	2	HSPA1A
GPSM3	0	0.403648	0.333	0.125	0	2	GPSM3
SLC16A3	0	0.402784	0.3	0.119	0	2	SLC16A3
NANS	0	0.402378	0.306	0.149	0	2	NANS
YTHDF3	0	0.395658	0.26	0.108	0	2	YTHDF3
CDC37	0	0.395481	0.484	0.276	0	2	CDC37
S100A111	0	0.392552	0.931	0.7	0	2	S100A11
IFI6	0	0.391301	0.315	0.158	0	2	IFI6
SEC11A	0	0.390322	0.521	0.318	0	2	SEC11A
YWHAH	0	0.38808	0.393	0.242	0	2	YWHAH
CFL11	0	0.387836	0.841	0.671	0	2	CFL1
EIF4A1	0	0.383365	0.873	0.691	0	2	EIF4A1
PFN11	0	0.381016	0.77	0.586	0	2	PFN1
BLOC1S1	0	0.380616	0.435	0.237	0	2	BLOC1S1
TLN1	0	0.378199	0.573	0.337	0	2	TLN1
PEA15	0	0.378121	0.289	0.13	0	2	PEA15
ITPR2	0	0.377928	0.272	0.125	0	2	ITPR2
ZFP361	0	0.375879	0.69	0.497	0	2	ZFP36
BAZ1A1	0	0.371519	0.545	0.347	0	2	BAZ1A
TUBA1B	0	0.371066	0.668	0.478	0	2	TUBA1B
ITGAV	0	0.365076	0.295	0.136	0	2	ITGAV
RAB1A	0	0.361549	0.379	0.202	0	2	RAB1A
ETF1	0	0.361205	0.449	0.252	0	2	ETF1
TACC1	0	0.359488	0.421	0.213	0	2	TACC1
HLA-A1	0	0.358343	0.909	0.737	0	2	HLA-A
DNAJB61	0	0.356407	0.713	0.492	0	2	DNAJB6
FNDC3B	0	0.356337	0.302	0.162	0	2	FNDC3B
NOP101	0	0.355732	0.454	0.261	0	2	NOP10
CAP11	0	0.355728	0.446	0.243	0	2	CAP1
GBP2	0	0.352761	0.267	0.119	0	2	GBP2
PGLS	0	0.352021	0.367	0.195	0	2	PGLS
MOB1A	0	0.351918	0.459	0.256	0	2	MOB1A
RTN4	0	0.351	0.614	0.391	0	2	RTN4
ARPC2	0	0.346697	0.768	0.574	0	2	ARPC2
OXSR1	0	0.346694	0.264	0.112	0	2	OXSR1
MAP4K4	0	0.34643	0.332	0.212	0	2	MAP4K4
BTG11	0	0.343159	0.931	0.795	0	2	BTG1
WSB11	0	0.342556	0.532	0.343	0	2	WSB1
LRP1	0	0.339554	0.312	0.131	0	2	LRP1
SEC14L11	0	0.339485	0.404	0.212	0	2	SEC14L1
IQGAP1	0	0.3392	0.558	0.343	0	2	IQGAP1
SERP1	0	0.339158	0.713	0.522	0	2	SERP1
CAPZB	0	0.338735	0.477	0.279	0	2	CAPZB
SLC7A51	0	0.338532	0.396	0.177	0	2	SLC7A5
BLOC1S6	0	0.336005	0.333	0.175	0	2	BLOC1S6
HNRNPU	0	0.335868	0.723	0.549	0	2	HNRNPU
ARL5B	0	0.334682	0.279	0.141	0	2	ARL5B
RUNX1	0	0.332245	0.338	0.183	0	2	RUNX1
PLK3	0	0.331928	0.251	0.115	0	2	PLK3
AZIN1	0	0.330018	0.295	0.133	0	2	AZIN1
CELF21	0	0.329348	0.365	0.17	0	2	CELF2
DDAH2	0	0.324892	0.311	0.15	0	2	DDAH2
TIMP2	0	0.324131	0.485	0.239	0	2	TIMP2
ATP5F1E1	0	0.322826	0.921	0.799	0	2	ATP5F1E
MAFG	0	0.31729	0.275	0.142	0	2	MAFG
CLTC	0	0.316349	0.366	0.201	0	2	CLTC
VMO1	0	0.316228	0.271	0.087	0	2	VMO1
PCBP1	0	0.314596	0.572	0.382	0	2	PCBP1
AFF4	0	0.31455	0.405	0.238	0	2	AFF4
TMBIM6	0	0.312681	0.709	0.524	0	2	TMBIM6
COMT	0	0.312453	0.315	0.162	0	2	COMT
AKR1A1	0	0.312144	0.275	0.149	0	2	AKR1A1
MPC2	0	0.31162	0.311	0.177	0	2	MPC2
SATB1	0	0.311553	0.272	0.118	0	2	SATB1
FLOT1	0	0.309383	0.271	0.119	0	2	FLOT1
PTPN12	0	0.308967	0.296	0.136	0	2	PTPN12
IFNGR1	0	0.307267	0.365	0.185	0	2	IFNGR1
TMED5	0	0.307072	0.321	0.169	0	2	TMED5
CYCS1	0	0.306832	0.521	0.366	0	2	CYCS
GADD45B	0	0.306688	0.682	0.431	0	2	GADD45B
CDC42SE1	0	0.306641	0.393	0.2	0	2	CDC42SE1
MAFF	0	0.304225	0.338	0.189	0	2	MAFF
SFT2D1	0	0.302532	0.268	0.124	0	2	SFT2D1
ROCK1	0	0.301966	0.472	0.282	0	2	ROCK1
ATP6V0E1	0	0.301828	0.615	0.44	0	2	ATP6V0E1
YBX3	0	0.301287	0.602	0.361	0	2	YBX3
EIF4A31	0	0.300877	0.417	0.28	0	2	EIF4A3
RAB21	0	0.298503	0.444	0.265	0	2	RAB21
CISD2	0	0.29712	0.274	0.137	0	2	CISD2
PABPC11	0	0.296878	0.898	0.725	0	2	PABPC1
AHR	0	0.296479	0.383	0.235	0	2	AHR
HIVEP2	0	0.295815	0.304	0.159	0	2	HIVEP2
SERF21	0	0.294986	0.915	0.798	0	2	SERF2
SCARB2	0	0.293539	0.266	0.139	0	2	SCARB2
SERPINB6	0	0.293268	0.299	0.147	0	2	SERPINB6
CCDC107	0	0.292066	0.304	0.165	0	2	CCDC107
LRRFIP1	0	0.29172	0.625	0.428	0	2	LRRFIP1
DHRS7	0	0.291509	0.323	0.173	0	2	DHRS7
FYB11	0	0.290825	0.414	0.17	0	2	FYB1
CDC42	0	0.288761	0.722	0.533	0	2	CDC42
ACTR3	0	0.288448	0.476	0.286	0	2	ACTR3
CAPZA2	0	0.285985	0.372	0.207	0	2	CAPZA2
SWAP70	0	0.283649	0.304	0.135	0	2	SWAP70
LAMTOR2	0	0.281423	0.297	0.16	0	2	LAMTOR2
VPS26A	0	0.281006	0.255	0.12	0	2	VPS26A
VPS35	0	0.280781	0.292	0.146	0	2	VPS35
NFAT5	0	0.279643	0.362	0.218	0	2	NFAT5
RNH1	0	0.278412	0.361	0.212	0	2	RNH1
CALM3	0	0.277466	0.312	0.185	0	2	CALM3
TRAPPC5	0	0.275635	0.401	0.239	0	2	TRAPPC5
ZSWIM6	0	0.274229	0.281	0.146	0	2	ZSWIM6
FOXN3	0	0.272949	0.27	0.14	0	2	FOXN3
NECTIN2	0	0.272167	0.255	0.114	0	2	NECTIN2
HLA-B1	0	0.271984	0.954	0.815	0	2	HLA-B
GYPC1	0	0.270736	0.427	0.266	0	2	GYPC
SNX3	0	0.270307	0.483	0.297	0	2	SNX3
IRS2	0	0.267066	0.254	0.152	0	2	IRS2
FNBP11	0	0.265079	0.479	0.288	0	2	FNBP1
RHEB	0	0.264889	0.413	0.26	0	2	RHEB
GPCPD1	0	0.264381	0.274	0.145	0	2	GPCPD1
FILIP1L	0	0.26161	0.251	0.121	0	2	FILIP1L
ATP5MC2	0	0.260914	0.652	0.487	0	2	ATP5MC2
EVI2B1	0	0.260366	0.414	0.22	0	2	EVI2B
B2M1	0	0.25832	0.995	0.979	0	2	B2M
BIRC2	0	0.256917	0.275	0.142	0	2	BIRC2
SYAP12	0	0.253351	0.519	0.326	0	2	SYAP1
FKBP51	0	0.252591	0.426	0.251	0	2	FKBP5
UBE2R2	0	0.250179	0.308	0.178	0	2	UBE2R2
LAMTOR41	0	0.25013	0.463	0.293	0	2	LAMTOR4
FDCSP	0	3.84156	0.576	0.352	0	3	FDCSP
SLPI1	0	3.68913	0.705	0.179	0	3	SLPI
S100A21	0	3.6141	0.872	0.261	0	3	S100A2
KRT141	0	3.57458	0.675	0.139	0	3	KRT14
KRT13	0	3.56899	0.686	0.104	0	3	KRT13
S100A91	0	3.55359	0.722	0.391	0	3	S100A9
KRT191	0	3.38676	0.906	0.103	0	3	KRT19
S100A81	0	3.32627	0.689	0.277	0	3	S100A8
TACSTD2	0	3.26969	0.737	0.085	0	3	TACSTD2
CLCA4	0	3.24895	0.548	0.058	0	3	CLCA4
SERPINB3	0	3.22958	0.643	0.085	0	3	SERPINB3
LCN2	0	3.22594	0.444	0.059	0	3	LCN2
KRT171	0	3.11757	0.806	0.107	0	3	KRT17
KRT6A	0	3.05223	0.638	0.076	0	3	KRT6A
KRT5	0	2.94921	0.789	0.084	0	3	KRT5
WFDC2	0	2.88479	0.601	0.061	0	3	WFDC2
PERP1	0	2.8001	0.884	0.172	0	3	PERP
FXYD3	0	2.57692	0.755	0.053	0	3	FXYD3
SFN	0	2.53235	0.733	0.057	0	3	SFN
ANXA12	0	2.49259	0.839	0.579	0	3	ANXA1
KRT15	0	2.45331	0.374	0.03	0	3	KRT15
TMPRSS11E	0	2.39476	0.532	0.029	0	3	TMPRSS11E
C19orf33	0	2.38079	0.647	0.044	0	3	C19orf33
CSTB1	0	2.37556	0.777	0.361	0	3	CSTB
ITGA2	0	2.36043	0.757	0.063	0	3	ITGA2
DSP	0	2.353	0.772	0.071	0	3	DSP
KRT16	0	2.31576	0.47	0.037	0	3	KRT16
CLDN4	0	2.28546	0.559	0.031	0	3	CLDN4
SPRR3	0	2.26618	0.402	0.047	0	3	SPRR3
CLDN1	0	2.23329	0.644	0.039	0	3	CLDN1
S100A14	0	2.23233	0.595	0.04	0	3	S100A14
RHCG	0	2.19442	0.482	0.034	0	3	RHCG
MIR205HG	0	2.1782	0.65	0.033	0	3	MIR205HG
KLF5	0	2.1507	0.709	0.068	0	3	KLF5
HAS2	0	2.12022	0.474	0.037	0	3	HAS2
RDH10	0	2.06758	0.561	0.105	0	3	RDH10
SERPINB4	0	2.0548	0.445	0.029	0	3	SERPINB4
S100A61	0	2.04189	0.927	0.732	0	3	S100A6
KRT7	0	2.02391	0.404	0.028	0	3	KRT7
CD24	0	2.01553	0.576	0.054	0	3	CD24
SERPINB5	0	1.98342	0.587	0.026	0	3	SERPINB5
GJB2	0	1.93602	0.584	0.038	0	3	GJB2
SPRR2A	0	1.93113	0.295	0.02	0	3	SPRR2A
TM4SF11	0	1.93012	0.759	0.15	0	3	TM4SF1
S100A112	0	1.89312	0.934	0.709	0	3	S100A11
SPINT2	0	1.8884	0.753	0.14	0	3	SPINT2
SPINK5	0	1.87582	0.323	0.025	0	3	SPINK5
APLP21	0	1.86014	0.779	0.347	0	3	APLP2
S100A10	0	1.81371	0.905	0.605	0	3	S100A10
ODAM	0	1.81309	0.27	0.03	0	3	ODAM
CD9	0	1.81287	0.836	0.207	0	3	CD9
GSTP11	0	1.77034	0.907	0.478	0	3	GSTP1
LYPD3	0	1.75154	0.483	0.045	0	3	LYPD3
LAMB3	0	1.74817	0.535	0.044	0	3	LAMB3
TSPAN1	0	1.70598	0.462	0.018	0	3	TSPAN1
IL1RN1	0	1.69691	0.621	0.131	0	3	IL1RN
CLDN7	0	1.68423	0.513	0.024	0	3	CLDN7
ANXA21	0	1.67928	0.885	0.492	0	3	ANXA2
CXCL17	0	1.66829	0.416	0.017	0	3	CXCL17
DSC2	0	1.66213	0.534	0.057	0	3	DSC2
PITX1	0	1.64495	0.545	0.024	0	3	PITX1
TXN	0	1.62697	0.837	0.501	0	3	TXN
KRT8	0	1.62431	0.628	0.048	0	3	KRT8
SPRR1B	0	1.61137	0.32	0.019	0	3	SPRR1B
FABP51	0	1.60207	0.73	0.393	0	3	FABP5
TXNDC17	0	1.59962	0.632	0.193	0	3	TXNDC17
S100A16	0	1.59306	0.619	0.093	0	3	S100A16
LMO7	0	1.54309	0.548	0.094	0	3	LMO7
FAM3C	0	1.53752	0.632	0.142	0	3	FAM3C
PRRG4	0	1.53729	0.557	0.031	0	3	PRRG4
LAMC2	0	1.51996	0.381	0.025	0	3	LAMC2
TNFSF10	0	1.51854	0.588	0.109	0	3	TNFSF10
MAL2	0	1.515	0.486	0.016	0	3	MAL2
CXCL1	0	1.51235	0.451	0.107	0	3	CXCL1
FMO2	0	1.50151	0.48	0.06	0	3	FMO2
PPDPF	0	1.49758	0.757	0.308	0	3	PPDPF
CDH1	0	1.48471	0.529	0.021	0	3	CDH1
LGALS31	0	1.45878	0.778	0.387	0	3	LGALS3
DSG3	0	1.45705	0.436	0.018	0	3	DSG3
PRDX51	0	1.4555	0.791	0.306	0	3	PRDX5
GPRC5A	0	1.44449	0.497	0.052	0	3	GPRC5A
DENND2C	0	1.44438	0.494	0.032	0	3	DENND2C
PTHLH	0	1.4337	0.326	0.026	0	3	PTHLH
SPINT1	0	1.43245	0.504	0.03	0	3	SPINT1
GALNT5	0	1.43146	0.447	0.039	0	3	GALNT5
VMO11	0	1.42537	0.336	0.086	0	3	VMO1
ELF3	0	1.41703	0.394	0.017	0	3	ELF3
SCPEP1	0	1.41103	0.511	0.112	0	3	SCPEP1
ITGB8	0	1.41004	0.488	0.043	0	3	ITGB8
TRIM29	0	1.40801	0.52	0.016	0	3	TRIM29
KRT18	0	1.399	0.6	0.079	0	3	KRT18
COL17A1	0	1.38902	0.332	0.02	0	3	COL17A1
CLCA2	0	1.38555	0.341	0.014	0	3	CLCA2
PTN	0	1.37899	0.627	0.082	0	3	PTN
PITX2	0	1.36232	0.461	0.015	0	3	PITX2
EHF	0	1.36167	0.469	0.016	0	3	EHF
SLC26A2	0	1.36046	0.441	0.063	0	3	SLC26A2
RND3	0	1.34646	0.669	0.149	0	3	RND3
MDK	0	1.34517	0.588	0.128	0	3	MDK
SOX9	0	1.3441	0.448	0.035	0	3	SOX9
DST	0	1.34005	0.425	0.164	0	3	DST
HEBP2	0	1.33485	0.617	0.174	0	3	HEBP2
MPZL2	0	1.3296	0.487	0.034	0	3	MPZL2
HS3ST1	0	1.32788	0.43	0.046	0	3	HS3ST1
SOX41	0	1.31646	0.752	0.269	0	3	SOX4
CXADR	0	1.29703	0.409	0.022	0	3	CXADR
IRF6	0	1.29485	0.443	0.016	0	3	IRF6
EMP11	0	1.29214	0.656	0.201	0	3	EMP1
ITGA6	0	1.28674	0.524	0.086	0	3	ITGA6
SPRR2D	0	1.27684	0.258	0.013	0	3	SPRR2D
PRSS22	0	1.25398	0.374	0.015	0	3	PRSS22
EFNB2	0	1.24372	0.517	0.07	0	3	EFNB2
PAPPA	0	1.24341	0.404	0.062	0	3	PAPPA
TMEM160	0	1.23704	0.601	0.185	0	3	TMEM160
GCHFR	0	1.23125	0.417	0.071	0	3	GCHFR
NMU	0	1.22634	0.345	0.01	0	3	NMU
SDC1	0	1.21091	0.522	0.085	0	3	SDC1
SERINC2	0	1.20908	0.425	0.029	0	3	SERINC2
F3	0	1.20043	0.417	0.098	0	3	F3
ECM1	0	1.19476	0.294	0.062	0	3	ECM1
ATP1B11	0	1.18287	0.607	0.167	0	3	ATP1B1
SERPINB12	0	1.17629	0.596	0.291	0	3	SERPINB1
CLTB	0	1.1716	0.586	0.194	0	3	CLTB
CD46	0	1.15155	0.635	0.25	0	3	CD46
HSPB1	0	1.14865	0.871	0.441	0	3	HSPB1
VAMP81	0	1.1393	0.676	0.253	0	3	VAMP8
TMPRSS11D	0	1.13826	0.37	0.014	0	3	TMPRSS11D
CAST1	0	1.13818	0.794	0.481	0	3	CAST
JUP	0	1.13581	0.446	0.033	0	3	JUP
RAB11FIP1	0	1.1322	0.519	0.196	0	3	RAB11FIP1
RTKN2	0	1.12999	0.408	0.041	0	3	RTKN2
CDKN2A	0	1.12982	0.437	0.052	0	3	CDKN2A
DSG2	0	1.12566	0.413	0.018	0	3	DSG2
ITGB4	0	1.11709	0.4	0.022	0	3	ITGB4
CXCL6	0	1.07149	0.263	0.017	0	3	CXCL6
ALDH1A1	0	1.07072	0.416	0.044	0	3	ALDH1A1
SLC6A14	0	1.05935	0.254	0.009	0	3	SLC6A14
DHCR24	0	1.05257	0.361	0.023	0	3	DHCR24
ST6GALNAC1	0	1.04581	0.33	0.01	0	3	ST6GALNAC1
MAST4	0	1.03993	0.458	0.069	0	3	MAST4
MACC1	0	1.03031	0.335	0.027	0	3	MACC1
NEDD4L	0	1.00768	0.394	0.037	0	3	NEDD4L
S100A13	0	1.00203	0.616	0.18	0	3	S100A13
COX7A1	0	0.996762	0.461	0.094	0	3	COX7A1
CSTA1	0	0.990446	0.362	0.09	0	3	CSTA
DMKN	0	0.986688	0.381	0.02	0	3	DMKN
BAG1	0	0.986129	0.592	0.237	0	3	BAG1
PPL	0	0.984304	0.322	0.014	0	3	PPL
EPHA2	0	0.982241	0.365	0.03	0	3	EPHA2
RIOK3	0	0.981631	0.589	0.202	0	3	RIOK3
CLIC3	0	0.978777	0.382	0.058	0	3	CLIC3
MGST1	0	0.972886	0.353	0.037	0	3	MGST1
SERPINB13	0	0.967538	0.28	0.01	0	3	SERPINB13
FAM20C	0	0.957385	0.348	0.051	0	3	FAM20C
TMPRSS4	0	0.954682	0.32	0.008	0	3	TMPRSS4
JAG1	0	0.954114	0.411	0.074	0	3	JAG1
F11R	0	0.952909	0.443	0.074	0	3	F11R
ARHGAP5	0	0.949772	0.508	0.125	0	3	ARHGAP5
HSBP11	0	0.944304	0.649	0.248	0	3	HSBP1
SCEL	0	0.943189	0.26	0.01	0	3	SCEL
TMCC3	0	0.941578	0.376	0.049	0	3	TMCC3
PTPN13	0	0.941208	0.398	0.061	0	3	PTPN13
EMP2	0	0.933614	0.437	0.089	0	3	EMP2
NAA20	0	0.923284	0.436	0.089	0	3	NAA20
UQCR101	0	0.921855	0.701	0.341	0	3	UQCR10
SLC9A3R1	0	0.916412	0.507	0.125	0	3	SLC9A3R1
IL1R1	0	0.913482	0.53	0.187	0	3	IL1R1
PHLDA3	0	0.912677	0.388	0.047	0	3	PHLDA3
DUSP10	0	0.911444	0.407	0.071	0	3	DUSP10
ST14	0	0.906374	0.344	0.033	0	3	ST14
CHL1	0	0.903663	0.279	0.01	0	3	CHL1
GADD45A	0	0.890685	0.626	0.248	0	3	GADD45A
GCLC	0	0.888106	0.332	0.06	0	3	GCLC
NECTIN1	0	0.887059	0.334	0.023	0	3	NECTIN1
TENT5A	0	0.8777	0.449	0.122	0	3	TENT5A
ZNF750	0	0.877347	0.28	0.006	0	3	ZNF750
ARHGAP32	0	0.876913	0.329	0.019	0	3	ARHGAP32
TSPO1	0	0.875457	0.731	0.348	0	3	TSPO
GLUL2	0	0.874209	0.693	0.335	0	3	GLUL
RAB27B	0	0.873761	0.313	0.021	0	3	RAB27B
TSTD1	0	0.872572	0.48	0.108	0	3	TSTD1
KRT10	0	0.862482	0.626	0.246	0	3	KRT10
AHNAK2	0	0.86117	0.316	0.021	0	3	AHNAK2
GALNT3	0	0.857357	0.356	0.036	0	3	GALNT3
NDFIP2	0	0.856965	0.38	0.045	0	3	NDFIP2
TUBA1C	0	0.856033	0.565	0.237	0	3	TUBA1C
PHLDA2	0	0.848721	0.458	0.138	0	3	PHLDA2
C9orf16	0	0.848343	0.631	0.326	0	3	C9orf16
ALDH1A3	0	0.848233	0.281	0.046	0	3	ALDH1A3
RHOV	0	0.845359	0.278	0.009	0	3	RHOV
NET1	0	0.844555	0.422	0.083	0	3	NET1
C12orf75	0	0.843126	0.283	0.103	0	3	C12orf75
CTSV	0	0.841577	0.292	0.011	0	3	CTSV
PDP1	0	0.839691	0.335	0.058	0	3	PDP1
PLAT	0	0.835274	0.308	0.06	0	3	PLAT
PTPRF	0	0.834268	0.312	0.015	0	3	PTPRF
LEMD1	0	0.832197	0.295	0.006	0	3	LEMD1
RAB25	0	0.830744	0.309	0.008	0	3	RAB25
MT1X	0	0.828708	0.626	0.266	0	3	MT1X
TNFRSF21	0	0.825413	0.36	0.054	0	3	TNFRSF21
LRRC8A	0	0.822505	0.37	0.058	0	3	LRRC8A
DDR1	0	0.818881	0.304	0.016	0	3	DDR1
MBOAT2	0	0.816588	0.331	0.043	0	3	MBOAT2
B4GALT5	0	0.815034	0.374	0.127	0	3	B4GALT5
CRNDE	0	0.80875	0.264	0.037	0	3	CRNDE
WEE1	0	0.805356	0.435	0.096	0	3	WEE1
SDR16C5	0	0.803942	0.293	0.009	0	3	SDR16C5
MT-CO2	0	0.803295	0.974	0.953	0	3	MT-CO2
PRDX1	0	0.803041	0.847	0.57	0	3	PRDX1
ID1	0	0.803036	0.467	0.151	0	3	ID1
LRATD1	0	0.802134	0.282	0.014	0	3	LRATD1
C3	0	0.800041	0.268	0.091	0	3	C3
LINC00472	0	0.79957	0.276	0.03	0	3	LINC00472
CA12	0	0.796472	0.273	0.016	0	3	CA12
PROM2	0	0.79621	0.275	0.008	0	3	PROM2
AQP3	0	0.795842	0.344	0.107	0	3	AQP3
SDC4	0	0.794307	0.374	0.066	0	3	SDC4
MYOF	0	0.79146	0.447	0.098	0	3	MYOF
GRN1	0	0.791325	0.56	0.25	0	3	GRN
TIAM1	0	0.791198	0.35	0.052	0	3	TIAM1
MIF1	0	0.790781	0.897	0.677	0	3	MIF
ELOB1	0	0.78797	0.798	0.493	0	3	ELOB
ATP5IF1	0	0.783554	0.706	0.336	0	3	ATP5IF1
TMPRSS2	0	0.78108	0.251	0.009	0	3	TMPRSS2
TMEM54	0	0.780938	0.329	0.032	0	3	TMEM54
TJP1	0	0.777341	0.467	0.106	0	3	TJP1
TNFRSF12A	0	0.774717	0.44	0.126	0	3	TNFRSF12A
CLEC2B1	0	0.774661	0.546	0.304	0	3	CLEC2B
GLTP	0	0.774368	0.376	0.09	0	3	GLTP
ERO1A	0	0.773628	0.364	0.1	0	3	ERO1A
SGMS2	0	0.773181	0.329	0.044	0	3	SGMS2
DYNLT1	0	0.772112	0.487	0.173	0	3	DYNLT1
TSC22D1	0	0.768582	0.643	0.242	0	3	TSC22D1
PLS3	0	0.767901	0.406	0.077	0	3	PLS3
ETS22	0	0.767697	0.682	0.259	0	3	ETS2
ATP6V1G1	0	0.766869	0.741	0.426	0	3	ATP6V1G1
NECTIN4	0	0.762017	0.263	0.007	0	3	NECTIN4
ETHE1	0	0.757318	0.399	0.107	0	3	ETHE1
PHLDA1	0	0.755046	0.595	0.238	0	3	PHLDA1
TUSC3	0	0.754843	0.32	0.033	0	3	TUSC3
UPK3BL1	0	0.753918	0.253	0.039	0	3	UPK3BL1
PLAU	0	0.753709	0.322	0.075	0	3	PLAU
PAWR	0	0.752067	0.348	0.068	0	3	PAWR
KIAA1217	0	0.750287	0.356	0.056	0	3	KIAA1217
MT1E	0	0.744113	0.468	0.192	0	3	MT1E
SCNN1A	0	0.737625	0.262	0.008	0	3	SCNN1A
CD551	0	0.737362	0.662	0.444	0	3	CD55
FOXQ1	0	0.737071	0.276	0.022	0	3	FOXQ1
AHNAK	0	0.735334	0.73	0.369	0	3	AHNAK
TPD52L1	0	0.734654	0.303	0.016	0	3	TPD52L1
CENPW	0	0.727297	0.255	0.023	0	3	CENPW
TMEM265	0	0.724527	0.275	0.017	0	3	TMEM265
LRATD2	0	0.716779	0.295	0.029	0	3	LRATD2
MYO6	0	0.715946	0.35	0.064	0	3	MYO6
UGCG	0	0.714311	0.486	0.19	0	3	UGCG
TMEM59	0	0.71234	0.712	0.401	0	3	TMEM59
DUSP6	0	0.711127	0.383	0.122	0	3	DUSP6
CTNND1	0	0.710234	0.351	0.063	0	3	CTNND1
RAB10	0	0.710036	0.521	0.217	0	3	RAB10
STMP1	0	0.708994	0.466	0.139	0	3	STMP1
LMO4	0	0.707069	0.528	0.226	0	3	LMO4
UBE2H	0	0.706648	0.555	0.23	0	3	UBE2H
IL20RB	0	0.706524	0.25	0.008	0	3	IL20RB
EGFR	0	0.706137	0.301	0.035	0	3	EGFR
TMEM134	0	0.705972	0.38	0.08	0	3	TMEM134
NRARP	0	0.704579	0.341	0.091	0	3	NRARP
PKM1	0	0.697774	0.675	0.335	0	3	PKM
CAV2	0	0.697471	0.359	0.06	0	3	CAV2
SREK1IP1	0	0.69669	0.391	0.113	0	3	SREK1IP1
HNMT	0	0.692018	0.328	0.072	0	3	HNMT
ERRFI1	0	0.691191	0.373	0.107	0	3	ERRFI1
CIB1	0	0.690971	0.587	0.311	0	3	CIB1
NIBAN2	0	0.690585	0.322	0.061	0	3	NIBAN2
TSPAN6	0	0.689933	0.264	0.027	0	3	TSPAN6
TSHZ2	0	0.686467	0.419	0.099	0	3	TSHZ2
MT-CO1	0	0.684781	0.977	0.959	0	3	MT-CO1
ATP1A1	0	0.684575	0.653	0.308	0	3	ATP1A1
CSNK1E	0	0.684114	0.418	0.128	0	3	CSNK1E
PHPT11	0	0.683016	0.652	0.291	0	3	PHPT1
ATF3	0	0.679081	0.57	0.276	0	3	ATF3
SLC2A1	0	0.678154	0.304	0.047	0	3	SLC2A1
HES4	0	0.676606	0.348	0.085	0	3	HES4
TMEM238	0	0.674881	0.358	0.082	0	3	TMEM238
RBM471	0	0.672614	0.411	0.109	0	3	RBM47
SPINT1-AS1	0	0.670167	0.256	0.013	0	3	SPINT1-AS1
RHOD	0	0.669389	0.28	0.021	0	3	RHOD
MT-ND4	0	0.667371	0.965	0.912	0	3	MT-ND4
MT-ND3	0	0.667067	0.963	0.913	0	3	MT-ND3
IGF2BP2	0	0.667049	0.269	0.026	0	3	IGF2BP2
PPP1R14B	0	0.663563	0.571	0.243	0	3	PPP1R14B
ETFB	0	0.663135	0.458	0.158	0	3	ETFB
PTBP3	0	0.659279	0.486	0.194	0	3	PTBP3
TMA7	0	0.658102	0.809	0.524	0	3	TMA7
CHMP5	0	0.656475	0.493	0.182	0	3	CHMP5
AKR1C3	0	0.655689	0.277	0.038	0	3	AKR1C3
AREG1	0	0.655211	0.708	0.339	0	3	AREG
ARL5B1	0	0.653497	0.419	0.128	0	3	ARL5B
PRDX2	0	0.653077	0.6	0.265	0	3	PRDX2
VPS4B	0	0.651225	0.512	0.194	0	3	VPS4B
CDKN2B	0	0.651147	0.271	0.032	0	3	CDKN2B
COX7A21	0	0.648303	0.759	0.471	0	3	COX7A2
CLINT1	0	0.64677	0.517	0.243	0	3	CLINT1
SH3YL1	0	0.643546	0.342	0.061	0	3	SH3YL1
CAPN2	0	0.643361	0.434	0.149	0	3	CAPN2
HSBP1L1	0	0.640807	0.289	0.039	0	3	HSBP1L1
SEM1	0	0.635185	0.635	0.295	0	3	SEM1
CD109	0	0.629158	0.297	0.067	0	3	CD109
MCFD2	0	0.627137	0.428	0.15	0	3	MCFD2
GJA1	0	0.623971	0.274	0.092	0	3	GJA1
MRPS24	0	0.623536	0.519	0.218	0	3	MRPS24
UQCRQ1	0	0.62152	0.649	0.319	0	3	UQCRQ
MIA2	0	0.621047	0.344	0.078	0	3	MIA2
NDUFC1	0	0.620714	0.525	0.2	0	3	NDUFC1
COX6A1	0	0.620633	0.746	0.462	0	3	COX6A1
MT-CO3	0	0.618854	0.971	0.941	0	3	MT-CO3
SYTL1	0	0.615414	0.279	0.04	0	3	SYTL1
YAP1	0	0.608947	0.27	0.04	0	3	YAP1
NRP21	0	0.608111	0.437	0.156	0	3	NRP2
ID4	0	0.6066	0.355	0.081	0	3	ID4
CTNNBIP1	0	0.604843	0.288	0.042	0	3	CTNNBIP1
ATP5ME1	0	0.602864	0.646	0.335	0	3	ATP5ME
NDUFA7	0	0.602375	0.431	0.143	0	3	NDUFA7
COX6C	0	0.601269	0.76	0.482	0	3	COX6C
TP53TG1	0	0.601189	0.3	0.054	0	3	TP53TG1
TPBG	0	0.599612	0.282	0.044	0	3	TPBG
CDCP1	0	0.596629	0.256	0.029	0	3	CDCP1
PDLIM4	0	0.590072	0.276	0.069	0	3	PDLIM4
CNN3	0	0.589459	0.483	0.145	0	3	CNN3
MFF	0	0.585882	0.345	0.094	0	3	MFF
DCBLD2	0	0.585769	0.338	0.074	0	3	DCBLD2
COX5B1	0	0.58436	0.723	0.414	0	3	COX5B
PALMD	0	0.583883	0.284	0.042	0	3	PALMD
CAMK2N1	0	0.583224	0.323	0.086	0	3	CAMK2N1
AOPEP	0	0.582725	0.278	0.056	0	3	AOPEP
PBX1	0	0.580723	0.281	0.049	0	3	PBX1
AVPI1	0	0.580288	0.285	0.06	0	3	AVPI1
GCSH	0	0.579988	0.265	0.077	0	3	GCSH
RAP2B	0	0.579562	0.427	0.146	0	3	RAP2B
NDUFB71	0	0.577089	0.55	0.237	0	3	NDUFB7
GPCPD11	0	0.576351	0.37	0.138	0	3	GPCPD1
KIF21A	0	0.572991	0.299	0.05	0	3	KIF21A
VDAC2	0	0.570469	0.574	0.277	0	3	VDAC2
GNG12	0	0.568737	0.326	0.069	0	3	GNG12
DHRS3	0	0.568621	0.328	0.084	0	3	DHRS3
ADD3	0	0.56809	0.419	0.153	0	3	ADD3
MT-ND5	0	0.567057	0.896	0.729	0	3	MT-ND5
NCKAP1	0	0.563708	0.313	0.066	0	3	NCKAP1
SELENOH	0	0.563295	0.573	0.269	0	3	SELENOH
ATP5MD1	0	0.562023	0.67	0.374	0	3	ATP5MD
ADIRF	0	0.560724	0.483	0.122	0	3	ADIRF
ATOX11	0	0.559477	0.564	0.253	0	3	ATOX1
COX8A	0	0.558611	0.675	0.391	0	3	COX8A
PDLIM1	0	0.555359	0.487	0.139	0	3	PDLIM1
ACADVL	0	0.555354	0.401	0.154	0	3	ACADVL
ABI1	0	0.554043	0.411	0.139	0	3	ABI1
NCOA7	0	0.548856	0.427	0.188	0	3	NCOA7
APP1	0	0.541501	0.55	0.21	0	3	APP
BCL10	0	0.537988	0.362	0.111	0	3	BCL10
FLNB	0	0.536397	0.294	0.065	0	3	FLNB
AIG1	0	0.535095	0.325	0.099	0	3	AIG1
SCP2	0	0.534808	0.458	0.184	0	3	SCP2
ATP5MPL1	0	0.533282	0.644	0.345	0	3	ATP5MPL
AGFG1	0	0.532301	0.375	0.127	0	3	AGFG1
NDRG1	0	0.531933	0.426	0.18	0	3	NDRG1
CFH	0	0.530641	0.499	0.171	0	3	CFH
ARPC1A	0	0.530165	0.34	0.091	0	3	ARPC1A
ARL3	0	0.528036	0.36	0.105	0	3	ARL3
GIPC1	0	0.52666	0.288	0.061	0	3	GIPC1
TM9SF2	0	0.525391	0.413	0.163	0	3	TM9SF2
ANKLE2	0	0.524455	0.411	0.16	0	3	ANKLE2
COMT1	0	0.523197	0.415	0.155	0	3	COMT
IGF1R	0	0.521999	0.253	0.047	0	3	IGF1R
MGST2	0	0.521828	0.32	0.085	0	3	MGST2
FUCA1	0	0.520229	0.285	0.061	0	3	FUCA1
TIMM8B	0	0.519498	0.407	0.135	0	3	TIMM8B
PPP4R1	0	0.519313	0.283	0.059	0	3	PPP4R1
PRKAR1A	0	0.516328	0.497	0.234	0	3	PRKAR1A
NFIA	0	0.516311	0.379	0.11	0	3	NFIA
UQCR111	0	0.515526	0.695	0.411	0	3	UQCR11
TEAD1	0	0.515232	0.29	0.066	0	3	TEAD1
SF3B6	0	0.514675	0.541	0.249	0	3	SF3B6
LGALS3BP	0	0.513765	0.362	0.111	0	3	LGALS3BP
KLF41	0	0.513497	0.45	0.158	0	3	KLF4
NDUFAF8	0	0.512552	0.392	0.137	0	3	NDUFAF8
AFDN	0	0.512095	0.28	0.065	0	3	AFDN
PER2	0	0.510966	0.275	0.055	0	3	PER2
MTRNR2L1	0	0.509406	0.281	0.075	0	3	MTRNR2L1
RAI14	0	0.507501	0.263	0.057	0	3	RAI14
TRIP10	0	0.507362	0.258	0.065	0	3	TRIP10
ANXA11	0	0.506861	0.42	0.189	0	3	ANXA11
RPLP01	0	0.506706	0.949	0.848	0	3	RPLP0
AC005261.1	0	0.505983	0.28	0.071	0	3	AC005261.1
SLK	0	0.50597	0.382	0.141	0	3	SLK
SAMD9	0	0.504827	0.266	0.082	0	3	SAMD9
TMEM141	0	0.504807	0.315	0.085	0	3	TMEM141
EFHD21	0	0.504315	0.486	0.224	0	3	EFHD2
POLR2I	0	0.503933	0.381	0.125	0	3	POLR2I
DYNLT3	0	0.5016	0.36	0.124	0	3	DYNLT3
MYL12B	0	0.500661	0.812	0.543	0	3	MYL12B
HBEGF1	0	0.500052	0.442	0.165	0	3	HBEGF
SMIM14	0	0.496662	0.362	0.118	0	3	SMIM14
FRMD4B	0	0.493223	0.34	0.091	0	3	FRMD4B
DSTN1	0	0.493128	0.775	0.372	0	3	DSTN
GTF2I1	0	0.493072	0.522	0.234	0	3	GTF2I
RCN2	0	0.492648	0.376	0.126	0	3	RCN2
NGRN	0	0.492431	0.409	0.146	0	3	NGRN
SEC61G	0	0.49242	0.607	0.345	0	3	SEC61G
BTG3	0	0.491079	0.532	0.25	0	3	BTG3
AL133453.1	0	0.489867	0.273	0.075	0	3	AL133453.1
CCND1	0	0.488539	0.382	0.102	0	3	CCND1
LAMTOR5	0	0.488489	0.522	0.241	0	3	LAMTOR5
NRIP11	0	0.48826	0.391	0.148	0	3	NRIP1
STRN3	0	0.487735	0.33	0.094	0	3	STRN3
CTNNA1	0	0.486681	0.419	0.16	0	3	CTNNA1
MAP3K13	0	0.484201	0.322	0.096	0	3	MAP3K13
MT-ATP6	0	0.484093	0.971	0.948	0	3	MT-ATP6
NDUFS6	0	0.482473	0.559	0.277	0	3	NDUFS6
ATP5MC3	0	0.482385	0.556	0.314	0	3	ATP5MC3
ATP5PF	0	0.481791	0.646	0.354	0	3	ATP5PF
ATP5F1D	0	0.481021	0.657	0.386	0	3	ATP5F1D
NPEPPS	0	0.480588	0.331	0.11	0	3	NPEPPS
DUSP5	0	0.479915	0.362	0.187	0	3	DUSP5
NAA38	0	0.479422	0.478	0.202	0	3	NAA38
CTSD1	0	0.478766	0.636	0.317	0	3	CTSD
CHMP3	0	0.476806	0.444	0.175	0	3	CHMP3
HMGN3	0	0.47437	0.457	0.189	0	3	HMGN3
CTTN	0	0.470805	0.294	0.066	0	3	CTTN
TMED3	0	0.469012	0.286	0.082	0	3	TMED3
MT-ND4L1	0	0.467796	0.665	0.422	0	3	MT-ND4L
HMGN1	0	0.467088	0.669	0.373	0	3	HMGN1
CDC42BPB	0	0.466719	0.254	0.057	0	3	CDC42BPB
FAM162A	0	0.466684	0.36	0.131	0	3	FAM162A
PLK2	0	0.465936	0.311	0.096	0	3	PLK2
THOC7	0	0.46392	0.344	0.109	0	3	THOC7
NDUFB11	0	0.463761	0.525	0.25	0	3	NDUFB1
PAPSS1	0	0.462864	0.258	0.062	0	3	PAPSS1
SELENOP1	0	0.461342	0.577	0.177	0	3	SELENOP
ACTN41	0	0.460861	0.534	0.239	0	3	ACTN4
SNHG291	0	0.460114	0.75	0.598	0	3	SNHG29
ASPH	0	0.458481	0.394	0.141	0	3	ASPH
SINHCAF	0	0.457499	0.316	0.122	0	3	SINHCAF
CLTA	0	0.455278	0.587	0.298	0	3	CLTA
REEP3	0	0.454818	0.382	0.152	0	3	REEP3
SLAIN2	0	0.452772	0.368	0.132	0	3	SLAIN2
PHACTR4	0	0.451961	0.337	0.126	0	3	PHACTR4
TIMM13	0	0.450183	0.403	0.155	0	3	TIMM13
EIF6	0	0.450106	0.393	0.153	0	3	EIF6
CPD	0	0.448441	0.349	0.112	0	3	CPD
RNF145	0	0.448229	0.463	0.199	0	3	RNF145
CLOCK	0	0.447981	0.253	0.065	0	3	CLOCK
YBX31	0	0.446514	0.701	0.358	0	3	YBX3
PET100	0	0.445928	0.47	0.212	0	3	PET100
C4orf48	0	0.445419	0.417	0.197	0	3	C4orf48
CAMTA1	0	0.444657	0.425	0.177	0	3	CAMTA1
RALBP1	0	0.444375	0.466	0.192	0	3	RALBP1
BICD2	0	0.444107	0.254	0.073	0	3	BICD2
TMEM165	0	0.442272	0.426	0.201	0	3	TMEM165
POLR1D	0	0.44199	0.487	0.233	0	3	POLR1D
GTF2F2	0	0.441985	0.274	0.077	0	3	GTF2F2
TES	0	0.441861	0.473	0.218	0	3	TES
NDUFA131	0	0.441778	0.759	0.478	0	3	NDUFA13
H2AFJ	0	0.441734	0.477	0.214	0	3	H2AFJ
CLU	0	0.441264	0.285	0.14	0	3	CLU
CUX1	0	0.441128	0.367	0.14	0	3	CUX1
GRAMD2B	0	0.440796	0.256	0.07	0	3	GRAMD2B
COX6B11	0	0.440482	0.716	0.441	0	3	COX6B1
CBR1	0	0.439911	0.266	0.077	0	3	CBR1
TALDO12	0	0.437934	0.46	0.203	0	3	TALDO1
CLIP1	0	0.437837	0.362	0.149	0	3	CLIP1
PPIC	0	0.437654	0.319	0.083	0	3	PPIC
NDUFB4	0	0.437372	0.586	0.317	0	3	NDUFB4
CD58	0	0.437297	0.297	0.097	0	3	CD58
CD591	0	0.436159	0.634	0.343	0	3	CD59
LAMP21	0	0.435534	0.419	0.186	0	3	LAMP2
RAB11A	0	0.433777	0.385	0.149	0	3	RAB11A
CCDC6	0	0.43313	0.35	0.121	0	3	CCDC6
PKN2	0	0.433102	0.349	0.125	0	3	PKN2
LY6E1	0	0.432266	0.534	0.248	0	3	LY6E
NUP50	0	0.431596	0.318	0.11	0	3	NUP50
PRDM1	0	0.430486	0.381	0.2	0	3	PRDM1
YWHAE1	0	0.430204	0.689	0.396	0	3	YWHAE
ATP5MF1	0	0.427186	0.595	0.314	0	3	ATP5MF
CHMP2A	0	0.42718	0.449	0.193	0	3	CHMP2A
TOMM6	0	0.426635	0.513	0.254	0	3	TOMM6
ZNF326	0	0.42596	0.332	0.112	0	3	ZNF326
GOLGA4	0	0.424667	0.58	0.32	0	3	GOLGA4
LMAN1	0	0.423418	0.541	0.269	0	3	LMAN1
RUNX11	0	0.422964	0.397	0.181	0	3	RUNX1
KTN1	0	0.422599	0.744	0.462	0	3	KTN1
AKIRIN2	0	0.420771	0.449	0.206	0	3	AKIRIN2
HRAS	0	0.420731	0.259	0.071	0	3	HRAS
NME2	0	0.420065	0.822	0.606	0	3	NME2
NDUFS5	0	0.416034	0.772	0.51	0	3	NDUFS5
CHCHD5	0	0.415974	0.315	0.099	0	3	CHCHD5
PPP2CB	0	0.414953	0.361	0.13	0	3	PPP2CB
SELENOW	0	0.414542	0.585	0.298	0	3	SELENOW
PLP2	0	0.412977	0.408	0.194	0	3	PLP2
GTF2A2	0	0.411594	0.372	0.147	0	3	GTF2A2
PFDN2	0	0.411354	0.466	0.22	0	3	PFDN2
MRPL20	0	0.410833	0.486	0.23	0	3	MRPL20
NDUFA121	0	0.409939	0.471	0.217	0	3	NDUFA12
SNRPF	0	0.407588	0.475	0.232	0	3	SNRPF
ITPRID2	0	0.406549	0.305	0.101	0	3	ITPRID2
TECR	0	0.405293	0.353	0.162	0	3	TECR
CD47	0	0.405133	0.408	0.179	0	3	CD47
GALNT1	0	0.403156	0.376	0.176	0	3	GALNT1
HECTD1	0	0.402868	0.326	0.125	0	3	HECTD1
DUSP23	0	0.402314	0.255	0.074	0	3	DUSP23
ATP5PD	0	0.401646	0.538	0.283	0	3	ATP5PD
ZBTB43	0	0.401491	0.313	0.112	0	3	ZBTB43
SERBP11	0	0.401456	0.765	0.512	0	3	SERBP1
DLG1	0	0.399923	0.26	0.078	0	3	DLG1
UBL51	0	0.399643	0.747	0.497	0	3	UBL5
NDUFB3	0	0.399254	0.375	0.161	0	3	NDUFB3
UQCRH	0	0.398938	0.749	0.516	0	3	UQCRH
COX16	0	0.397358	0.378	0.151	0	3	COX16
REXO2	0	0.396927	0.389	0.156	0	3	REXO2
CREB3L2	0	0.396519	0.287	0.114	0	3	CREB3L2
ACSL31	0	0.395929	0.391	0.175	0	3	ACSL3
ENAH	0	0.395063	0.271	0.078	0	3	ENAH
EBPL	0	0.394988	0.278	0.093	0	3	EBPL
CFDP1	0	0.394594	0.386	0.155	0	3	CFDP1
AURKAIP1	0	0.391962	0.505	0.257	0	3	AURKAIP1
ATP5MC1	0	0.390969	0.372	0.171	0	3	ATP5MC1
BAZ2B	0	0.390521	0.335	0.13	0	3	BAZ2B
TMBIM1	0	0.389777	0.28	0.103	0	3	TMBIM1
SPTSSA	0	0.389496	0.303	0.119	0	3	SPTSSA
CARHSP1	0	0.389193	0.32	0.141	0	3	CARHSP1
PTS	0	0.388715	0.288	0.085	0	3	PTS
NDUFAB1	0	0.387425	0.416	0.195	0	3	NDUFAB1
RAB2A	0	0.387095	0.597	0.337	0	3	RAB2A
ARHGAP21	0	0.386376	0.314	0.121	0	3	ARHGAP21
MMP24OS	0	0.385593	0.318	0.119	0	3	MMP24OS
MDM2	0	0.385252	0.316	0.132	0	3	MDM2
TMEM14C	0	0.385181	0.472	0.229	0	3	TMEM14C
OST4	0	0.38412	0.735	0.516	0	3	OST4
PNKD	0	0.383843	0.297	0.103	0	3	PNKD
PLIN3	0	0.383309	0.292	0.104	0	3	PLIN3
C4orf31	0	0.38279	0.537	0.295	0	3	C4orf3
C18orf321	0	0.381955	0.443	0.212	0	3	C18orf32
MRPL51	0	0.380408	0.457	0.22	0	3	MRPL51
GTF2H5	0	0.379258	0.313	0.107	0	3	GTF2H5
TMEM2581	0	0.376055	0.617	0.35	0	3	TMEM258
DAAM1	0	0.374564	0.284	0.094	0	3	DAAM1
SRP9	0	0.372737	0.402	0.177	0	3	SRP9
TMEM87A	0	0.372261	0.305	0.11	0	3	TMEM87A
WDR45B	0	0.371743	0.318	0.118	0	3	WDR45B
MFSD10	0	0.371632	0.258	0.087	0	3	MFSD10
LRRFIP11	0	0.370522	0.7	0.426	0	3	LRRFIP1
NDUFC21	0	0.370418	0.566	0.297	0	3	NDUFC2
SHISA5	0	0.370089	0.266	0.091	0	3	SHISA5
SH3GLB11	0	0.369535	0.507	0.266	0	3	SH3GLB1
EDF1	0	0.369348	0.718	0.458	0	3	EDF1
SRI	0	0.36792	0.368	0.163	0	3	SRI
NHP2	0	0.367828	0.326	0.122	0	3	NHP2
TAX1BP11	0	0.366874	0.608	0.373	0	3	TAX1BP1
KRR1	0	0.366729	0.384	0.156	0	3	KRR1
NUCKS11	0	0.366005	0.696	0.398	0	3	NUCKS1
ANXA4	0	0.365728	0.253	0.077	0	3	ANXA4
NDUFA41	0	0.365688	0.75	0.514	0	3	NDUFA4
SLIRP	0	0.365121	0.429	0.195	0	3	SLIRP
ROMO11	0	0.361572	0.479	0.236	0	3	ROMO1
MTPN	0	0.360598	0.586	0.347	0	3	MTPN
FRMD6	0	0.359429	0.257	0.068	0	3	FRMD6
TMEM179B	0	0.359167	0.278	0.1	0	3	TMEM179B
POLR2L1	0	0.358222	0.687	0.412	0	3	POLR2L
FIS1	0	0.357793	0.496	0.251	0	3	FIS1
ABLIM1	0	0.356042	0.261	0.091	0	3	ABLIM1
SNRPE	0	0.354291	0.433	0.201	0	3	SNRPE
GPX41	0	0.354066	0.731	0.513	0	3	GPX4
MRPL33	0	0.352053	0.452	0.22	0	3	MRPL33
ANAPC111	0	0.351356	0.475	0.235	0	3	ANAPC11
ARAP2	0	0.351095	0.306	0.103	0	3	ARAP2
KDSR	0	0.350717	0.329	0.137	0	3	KDSR
CAPNS1	0	0.350664	0.414	0.195	0	3	CAPNS1
BCAP31	0	0.350528	0.421	0.199	0	3	BCAP31
DDT	0	0.349997	0.523	0.286	0	3	DDT
NEDD81	0	0.348446	0.592	0.323	0	3	NEDD8
MRPL52	0	0.347434	0.406	0.186	0	3	MRPL52
CMIP	0	0.347119	0.346	0.136	0	3	CMIP
SESN3	0	0.346784	0.402	0.186	0	3	SESN3
LSM3	0	0.346529	0.386	0.174	0	3	LSM3
CD82	0	0.345158	0.254	0.08	0	3	CD82
SFT2D2	0	0.344025	0.272	0.1	0	3	SFT2D2
SNRPD3	0	0.343205	0.34	0.142	0	3	SNRPD3
TRAPPC51	0	0.342857	0.473	0.236	0	3	TRAPPC5
ADAM91	0	0.342276	0.262	0.092	0	3	ADAM9
CCDC186	0	0.341478	0.395	0.172	0	3	CCDC186
RDX	0	0.341196	0.392	0.177	0	3	RDX
NCK1	0	0.341068	0.269	0.094	0	3	NCK1
APRT	0	0.339855	0.562	0.326	0	3	APRT
DMAC1	0	0.337772	0.252	0.08	0	3	DMAC1
PSMB5	0	0.337135	0.368	0.155	0	3	PSMB5
LSM7	0	0.336711	0.506	0.262	0	3	LSM7
THBD1	0	0.335608	0.286	0.108	0	3	THBD
RER1	0	0.334835	0.355	0.164	0	3	RER1
HMGA1	0	0.334736	0.321	0.148	0	3	HMGA1
FOXC1	0	0.33459	0.289	0.099	0	3	FOXC1
COX17	0	0.334489	0.451	0.234	0	3	COX17
TMED10	0	0.334376	0.509	0.275	0	3	TMED10
MIR22HG	0	0.334343	0.421	0.206	0	3	MIR22HG
ZNF428	0	0.332104	0.275	0.109	0	3	ZNF428
KIF1B1	0	0.331915	0.331	0.141	0	3	KIF1B
GINM1	0	0.331491	0.319	0.129	0	3	GINM1
CSNK1A11	0	0.331162	0.672	0.411	0	3	CSNK1A1
BRD7	0	0.329929	0.415	0.181	0	3	BRD7
PPP2R5E	0	0.329253	0.295	0.114	0	3	PPP2R5E
NME1	0	0.327159	0.278	0.113	0	3	NME1
AKR1A11	0	0.326849	0.321	0.148	0	3	AKR1A1
LAMP11	0	0.326474	0.404	0.197	0	3	LAMP1
RPN2	0	0.324589	0.38	0.203	0	3	RPN2
SSBP1	0	0.322976	0.446	0.219	0	3	SSBP1
ZNF217	0	0.322622	0.299	0.129	0	3	ZNF217
LYPLA1	0	0.322191	0.258	0.095	0	3	LYPLA1
ELK3	0	0.322062	0.369	0.17	0	3	ELK3
BTF31	0	0.321742	0.836	0.655	0	3	BTF3
TMOD3	0	0.321237	0.456	0.225	0	3	TMOD3
MRPL57	0	0.32102	0.372	0.168	0	3	MRPL57
MICOS10	0	0.320307	0.502	0.272	0	3	MICOS10
IRS21	0	0.320303	0.36	0.142	0	3	IRS2
MAFF1	0	0.3197	0.391	0.187	0	3	MAFF
ARPC5L	0	0.318175	0.406	0.189	0	3	ARPC5L
RALGDS	0	0.317699	0.277	0.112	0	3	RALGDS
NPTN	0	0.316199	0.289	0.113	0	3	NPTN
CNPY2	0	0.315927	0.385	0.189	0	3	CNPY2
SUMO2	0	0.315895	0.776	0.56	0	3	SUMO2
NDUFA111	0	0.314606	0.609	0.357	0	3	NDUFA11
PSMA2	0	0.314422	0.525	0.297	0	3	PSMA2
NDUFS4	0	0.313662	0.334	0.144	0	3	NDUFS4
MRPS15	0	0.313211	0.298	0.121	0	3	MRPS15
RNF181	0	0.313146	0.365	0.17	0	3	RNF181
LSM5	0	0.312721	0.318	0.141	0	3	LSM5
RPS17	0	0.312095	0.917	0.812	0	3	RPS17
MZT2A1	0	0.311736	0.47	0.245	0	3	MZT2A
FNDC3B1	0	0.311722	0.348	0.162	0	3	FNDC3B
DPY30	0	0.311241	0.286	0.104	0	3	DPY30
SYNE21	0	0.311172	0.458	0.218	0	3	SYNE2
RBIS	0	0.309701	0.415	0.208	0	3	RBIS
P4HB	0	0.308939	0.469	0.27	0	3	P4HB
NECTIN21	0	0.308799	0.283	0.116	0	3	NECTIN2
COX5A	0	0.308663	0.471	0.26	0	3	COX5A
MRPS33	0	0.307515	0.251	0.091	0	3	MRPS33
RAB18	0	0.307055	0.303	0.121	0	3	RAB18
CHCHD1	0	0.306614	0.295	0.12	0	3	CHCHD1
TMED4	0	0.306002	0.327	0.155	0	3	TMED4
SERPINB2	0	0.305853	0.261	0.037	0	3	SERPINB2
PELI11	0	0.30575	0.419	0.199	0	3	PELI1
TBL1XR1	0	0.304148	0.356	0.165	0	3	TBL1XR1
COX7B	0	0.303379	0.676	0.455	0	3	COX7B
TMED21	0	0.303113	0.426	0.222	0	3	TMED2
DUT	0	0.302914	0.353	0.169	0	3	DUT
OCIAD2	0	0.30246	0.292	0.103	0	3	OCIAD2
ATP6V1D	0	0.301866	0.331	0.138	0	3	ATP6V1D
IP6K2	0	0.301596	0.262	0.097	0	3	IP6K2
PLEC	0	0.29805	0.32	0.141	0	3	PLEC
TUBB2A	0	0.297577	0.273	0.126	0	3	TUBB2A
LRRFIP2	0	0.297219	0.29	0.122	0	3	LRRFIP2
PSMB7	0	0.297161	0.325	0.146	0	3	PSMB7
RPS4Y11	0	0.296298	0.517	0.255	0	3	RPS4Y1
MRPL14	0	0.296229	0.326	0.143	0	3	MRPL14
SNRPD1	0	0.295356	0.391	0.19	0	3	SNRPD1
RBP1	0	0.294093	0.291	0.119	0	3	RBP1
CNIH4	0	0.29359	0.281	0.108	0	3	CNIH4
[truncated: 3,051 more rows]
