# Supplementary material for: Deciphering craniopharyngioma subtypes: Single-cell analysis of tumor microenvironment and immune networks
Source: iScience. 2024 Oct 1;27(11):111068. doi: 10.1016/j.isci.2024.111068 (PMC11525618; doi:10.1016/j.isci.2024.111068)
Supplement: Table S4. DEGs for tumor cell type1 VS type2, related to Figure 3 [file mmc5.xlsx]

## Sheet: Sheet1
Supplemental table 4 DEGs for tumor cell type1 VS type2
gene	p_val	avg_log2FC	pct.1	pct.2	p_val_adj
EFHD2	0	-1.37998	0.125	0.631	0
ID3	0	1.97956	0.606	0.221	0
STMN1	0	1.86056	0.599	0.141	0
SH3BGRL3	0	-1.17524	0.332	0.805	0
SERINC2	0	-1.49281	0.052	0.586	0
TSPAN1	0	-2.18925	0.006	0.64	0
DHCR24	0	-1.20574	0.055	0.485	0
TACSTD2	0	-3.63523	0.169	0.964	0
JUN	0	3.11685	0.862	0.482	0
GNG5	0	-1.06018	0.34	0.756	0
CLCA4	0	-4.41804	0.029	0.761	0
RPL5	0	1.06166	0.911	0.929	0
DENND2C	0	-1.58545	0.085	0.661	0
ECM1	0	-1.90094	0.015	0.417	0
S100A10	0	-1.96647	0.737	0.968	0
S100A11	0	-2.46259	0.788	0.991	0
S100A9	0	-7.39424	0.059	0.985	0
S100A8	0	-6.6288	0.037	0.951	0
S100A6	0	-3.10844	0.749	0.994	0
S100A4	0	-2.49835	0.116	0.624	0
S100A2	0	-2.95166	0.674	0.946	0
S100A13	0	-1.36066	0.258	0.753	0
FMO2	0	-1.70472	0.094	0.635	0
GAS5	0	1.46077	0.773	0.532	0
GLUL	0	-1.86033	0.323	0.838	0
CFH	0	-1.86478	0.05	0.669	0
ELF3	0	-1.74745	0.034	0.545	0
CD55	0	-2.35383	0.181	0.856	0
CD46	0	-1.51212	0.265	0.785	0
DUSP10	0	-1.18655	0.094	0.525	0
MBOAT2	0	-1.18122	0.034	0.461	0
SDC1	0	-1.32428	0.169	0.669	0
RAB10	0	-1.16833	0.185	0.658	0
MXD1	0	-1.46879	0.126	0.66	0
TMSB10	0	-1.98199	0.859	0.995	0
VAMP8	0	-1.55792	0.308	0.825	0
IGKC	0	0.944393	0.164	0.772	0
IL1R1	0	-1.74394	0.121	0.689	0
IL1RN	0	-3.31498	0.038	0.858	0
HNMT	0	-1.20436	0.021	0.449	0
GALNT5	0	-1.82823	0.046	0.599	0
PTMA	0	0.930921	0.967	0.971	0
RPL15	0	0.826553	0.918	0.958	0
CSTA	0	-1.99654	0.012	0.51	0
TM4SF1	0	-1.9808	0.352	0.916	0
CLDN1	0	-2.04264	0.194	0.815	0
C4orf48	0	-1.14844	0.101	0.544	0
HS3ST1	0	-1.9204	0.007	0.598	0
RBM47	0	-1.12526	0.093	0.537	0
NMU	0	-1.5633	0.008	0.479	0
CXCL1	0	-2.70006	0.046	0.606	0
AREG	0	-2.74988	0.219	0.902	0
PTPN13	0	-1.21163	0.08	0.53	0
TSPAN5	0	1.31154	0.366	0.049	0
CPE	0	1.98087	0.558	0.1	0
ITGA2	0	-1.32919	0.453	0.872	0
MAST4	0	-1.21782	0.106	0.587	0
CAST	0	-1.73699	0.475	0.919	0
CXCL14	0	2.99524	0.415	0.027	0
HBEGF	0	-1.33429	0.116	0.562	0
SLC26A2	0	-1.76655	0.057	0.586	0
SPARC	0	1.36654	0.374	0.051	0
CLTB	0	-1.39372	0.238	0.723	0
RACK1	0	1.21107	0.893	0.894	0
SERPINB1	0	-3.06693	0.049	0.822	0
RPS10	0	1.58106	0.821	0.723	0
HSP90AB1	0	1.51518	0.937	0.925	0
DST	0	2.57877	0.728	0.293	0
TENT5A	0	-1.42013	0.094	0.59	0
PRDM1	0	-1.40692	0.056	0.509	0
CD24	0	-1.85142	0.135	0.76	0
NCOA7	0	-1.40598	0.074	0.563	0
PERP	0	-1.49655	0.669	0.965	0
HEBP2	0	-1.25413	0.31	0.748	0
DYNLT1	0	-1.14215	0.163	0.618	0
FAM20C	0	-1.28563	0.048	0.464	0
SOSTDC1	0	2.85292	0.603	0.031	0
MACC1	0	-1.33094	0.03	0.457	0
ITGB8	0	-1.26683	0.162	0.612	0
PPIA	0	-1.09827	0.435	0.866	0
SEC61G	0	-1.25972	0.25	0.739	0
CLDN4	0	-2.8324	0.029	0.775	0
DLX5	0	1.76209	0.391	0.036	0
TES	0	-1.09626	0.149	0.61	0
CALD1	0	2.15329	0.598	0.179	0
CTSB	0	-1.72795	0.269	0.861	0
CLU	0	2.96336	0.67	0.129	0
SFRP1	0	1.83	0.362	0.005	0
PLAT	0	-1.41607	0.018	0.434	0
SULF1	0	1.18841	0.303	0.038	0
RPL7	0	0.936339	0.899	0.936	0
RDH10	0	-2.54657	0.132	0.735	0
MAL2	0	-1.83914	0.039	0.666	0
HAS2	0	-2.4451	0.084	0.629	0
EEF1D	0	1.2377	0.827	0.729	0
BNC2	0	1.3128	0.333	0.008	0
RPS6	0	1.054	0.941	0.964	0
CDKN2A	0	-1.36702	0.091	0.581	0
BAG1	0	-1.2772	0.248	0.732	0
AQP3	0	-1.45587	0.033	0.472	0
ALDH1A1	0	-1.58422	0.015	0.575	0
ANXA1	0	-3.78975	0.453	0.993	0
CTNNAL1	0	2.01817	0.54	0.059	0
TXN	0	-2.36123	0.544	0.951	0
UGCG	0	-1.58666	0.083	0.642	0
PTBP3	0	-1.2147	0.134	0.624	0
RPL12	0	1.32742	0.94	0.958	0
LCN2	0	-4.18581	0.074	0.601	0
CLIC3	0	-1.66433	0.03	0.53	0
RTKN2	0	-1.59131	0.033	0.556	0
PLAU	0	-1.3857	0.024	0.44	0
DUSP5	0	-1.31811	0.059	0.491	0
CTSD	0	-1.94497	0.22	0.806	0
KCNQ1OT1	0	2.15767	0.551	0.188	0
PHLDA2	0	-1.52529	0.072	0.609	0
DKK3	0	1.09222	0.286	0.016	0
CD59	0	-1.14195	0.33	0.759	0
FTH1	0	-2.05392	0.957	0.995	0
NEAT1	0	-2.25626	0.45	0.961	0
MALAT1	0	1.13643	0.988	0.995	0
GSTP1	0	-1.12906	0.756	0.963	0
RPS3	0	1.08775	0.927	0.932	0
CTSC	0	-1.65053	0.033	0.575	0
MPZL2	0	-1.50268	0.087	0.642	0
APLP2	0	-2.33782	0.415	0.923	0
ST14	0	-1.129	0.048	0.467	0
CLEC2B	0	-2.50463	0.06	0.739	0
GPRC5A	0	-1.56366	0.108	0.65	0
EMP1	0	-2.01942	0.214	0.836	0
MGST1	0	-1.41875	0.012	0.496	0
PTHLH	0	1.90725	0.58	0.208	0
TUBA1A	0	2.33343	0.641	0.138	0
KRT7	0	-2.50093	0.029	0.557	0
KRT6A	0	-3.27827	0.071	0.863	0
PHLDA1	0	-1.54387	0.188	0.756	0
SYT1	0	2.01858	0.281	0.001	0
TMCC3	0	-1.44131	0.018	0.518	0
ARPC3	0	-1.43233	0.312	0.803	0
RPL6	0	1.08647	0.943	0.955	0
TNFRSF19	0	1.23007	0.315	0.001	0
TPT1	0	-0.68714	0.968	0.995	0
KLF5	0	-1.71579	0.3	0.865	0
LMO7	0	-1.62212	0.211	0.681	0
ERO1A	0	-1.32845	0.064	0.497	0
LGALS3	0	-1.89865	0.476	0.896	0
FOS	0	2.81838	0.739	0.369	0
MEG3	0	2.20777	0.472	0.053	0
HSP90AA1	0	1.49089	0.942	0.933	0
GCHFR	0	-1.55129	0.113	0.55	0
SPINT1	0	-1.19949	0.176	0.635	0
ANXA2	0	-1.73139	0.666	0.974	0
RPLP1	0	0.860464	0.983	0.996	0
RHCG	0	-3.03492	0.01	0.677	0
CIB1	0	-1.68707	0.169	0.758	0
RPS2	0	1.01308	0.952	0.964	0
ELOB	0	-0.997469	0.573	0.883	0
PRSS22	0	-1.65473	0.035	0.524	0
EMP2	0	-1.18427	0.105	0.568	0
RPL13	0	1.14029	0.983	0.99	0
VMO1	0	-2.26621	0.011	0.472	0
TXNDC17	0	-1.82819	0.259	0.78	0
CLDN7	0	-2.08645	0.045	0.704	0
KRTAP3-1	0	2.77418	0.471	0.002	0
KRT13	0	-4.12455	0.174	0.897	0
KRT15	0	3.11732	0.663	0.255	0
KRT14	0	2.11632	0.859	0.589	0
CAVIN1	0	1.39168	0.472	0.138	0
GRN	0	-1.78804	0.144	0.73	0
SCPEP1	0	-1.92311	0.085	0.673	0
SLC9A3R1	0	-1.24457	0.141	0.643	0
ST6GALNAC1	0	-1.40087	0.004	0.468	0
ACTG1	0	1.25225	0.898	0.898	0
RIOK3	0	-1.20459	0.248	0.722	0
DSG3	0	-1.36246	0.12	0.556	0
RAB27B	0	-1.20282	0.019	0.439	0
SERPINB5	0	-1.59053	0.232	0.712	0
CIRBP	0	1.51636	0.723	0.496	0
JUND	0	1.62962	0.892	0.832	0
FXYD3	0	-1.62079	0.426	0.883	0
COX7A1	0	-1.52455	0.078	0.615	0
C19orf33	0	-3.00115	0.041	0.891	0
RPS19	0	0.915877	0.961	0.986	0
LYPD3	0	-2.20848	0.054	0.656	0
PLAUR	0	-1.41059	0.106	0.586	0
BCAM	0	1.49354	0.469	0.101	0
FOSB	0	1.84644	0.796	0.625	0
RPS5	0	1.00544	0.885	0.916	0
NAA20	0	-1.18888	0.101	0.57	0
CST3	0	-1.68525	0.407	0.894	0
MYL9	0	1.15395	0.301	0.024	0
SLPI	0	-5.68681	0.07	0.958	0
B4GALT5	0	-1.4007	0.076	0.499	0
MIR99AHG	0	1.9779	0.504	0.038	0
CSTB	0	-3.67443	0.323	0.954	0
UQCR10	0	-1.13614	0.398	0.822	0
LGALS1	0	1.98897	0.634	0.216	0
RPL3	0	1.375	0.942	0.953	0
TMSB4X	0	-1.21991	0.754	0.973	0
SRPX	0	1.12632	0.28	0.025	0
RPS4X	0	1.85795	0.944	0.953	0
ITM2A	0	1.0551	0.273	0.016	0
BGN	0	1.07802	0.273	0.023	0
RPS4Y1	0	-1.30733	0.086	0.684	0
CLCA2	0	-1.67924	0.022	0.463	0
TMPRSS11D	0	-1.35292	0.044	0.506	0
FDCSP	0	-4.19364	0.131	0.752	0
SPINK5	0	-2.85338	0.007	0.457	0
SPRR1B	0	-2.27357	0.003	0.457	0
TMPRSS11E	0	-3.09175	0.006	0.749	0
TMPRSS4	0	-1.27804	0.005	0.452	0
SPRR2A	0	-2.5789	0.001	0.411	0
SERPINB4	0	-2.74057	0.002	0.617	0
SERPINB3	0	-4.41818	0.019	0.894	0
CXCL17	0	-2.21055	0.004	0.585	0
SPRR3	0	-4.10268	0.004	0.574	0
COL17A1	2.46624e-307	1.43629	0.574	0.225	7.33165e-303
SERPINB13	1.55642e-306	-1.3222	0.003	0.39	4.62692e-302
S100A16	3.07906e-306	-1.21597	0.318	0.735	9.15344e-302
COL18A1	1.26951e-304	1.07225	0.306	0.042	3.77399e-300
FABP5	4.05246e-304	-1.18834	0.456	0.836	1.20471e-299
GADD45B	7.4876e-304	2.20854	0.543	0.22	2.22591e-299
CRNDE	1.27519e-303	1.39871	0.484	0.17	3.79089e-299
RAB31	1.99315e-303	-1.08668	0.07	0.493	5.92524e-299
RPS9	1.21703e-299	0.802058	0.924	0.96	3.61797e-295
CYTOR	1.98498e-299	-0.904994	0.078	0.507	5.90095e-295
TNFRSF21	4.78427e-299	-1.09619	0.058	0.472	1.42227e-294
THBD	9.86012e-299	-1.31927	0.009	0.393	2.93122e-294
COX8A	5.26741e-296	-0.93978	0.382	0.792	1.56589e-291
DSC2	1.93854e-295	-1.32269	0.232	0.649	5.76288e-291
ALDH1A3	3.35434e-295	-1.48999	0.014	0.397	9.9718e-291
EGR1	1.60615e-293	1.82211	0.527	0.211	4.77477e-289
EEF1G	1.88722e-293	1.03656	0.843	0.834	5.61033e-289
GPCPD1	3.48202e-293	-1.14777	0.08	0.491	1.03514e-288
EREG	2.89379e-291	-1.32884	0.014	0.395	8.60267e-287
DSP	6.14044e-291	-1.06879	0.514	0.872	1.82543e-286
SGMS2	8.83175e-290	-1.03039	0.044	0.441	2.6255e-285
SCEL	3.97857e-289	-1.36563	0.001	0.369	1.18275e-284
CD58	1.53542e-287	-1.01784	0.022	0.402	4.56451e-283
ETHE1	1.04301e-286	-1.07834	0.109	0.525	3.10065e-282
NOP10	9.23787e-286	-0.969421	0.138	0.565	2.74623e-281
RPL21	2.29545e-284	0.713709	0.934	0.969	6.82391e-280
PPDPF	2.52056e-284	-1.09497	0.535	0.844	7.49312e-280
RPS12	9.29719e-284	0.76328	0.966	0.989	2.76387e-279
CXCL8	1.13663e-283	-1.71852	0.113	0.524	3.37898e-279
RPS24	2.17405e-282	0.708674	0.956	0.985	6.463e-278
S100A14	3.02011e-282	-1.73137	0.329	0.701	8.97819e-278
SERPINB2	1.96514e-280	-1.39758	0.008	0.372	5.84196e-276
SPRR2D	2.22139e-280	-1.75337	0.003	0.363	6.60375e-276
COX17	2.32391e-280	-0.935774	0.145	0.577	6.90853e-276
SLC6A14	1.06841e-279	-1.41559	0.002	0.362	3.17618e-275
PRKAR1A	2.17407e-279	-0.996599	0.19	0.617	6.46307e-275
PSCA	9.61298e-277	-2.66054	0.001	0.357	2.85775e-272
F3	9.74312e-274	-1.54722	0.143	0.537	2.89643e-269
C3	6.58963e-273	-1.68375	0.012	0.371	1.95897e-268
RHOV	1.56857e-271	-1.05916	0.018	0.382	4.66305e-267
KRT16	1.9057e-271	-1.63993	0.183	0.596	5.66526e-267
LINC00472	2.52713e-271	-1.18097	0.011	0.369	7.51266e-267
TMPRSS2	9.12453e-271	-1.10654	0.004	0.356	2.71254e-266
SAT1	1.96743e-270	-1.45735	0.855	0.956	5.84879e-266
COL1A1	1.57364e-269	1.36013	0.343	0.072	4.67812e-265
OST4	1.07601e-268	-0.88055	0.485	0.829	3.19875e-264
RPL10A	1.55112e-268	0.818045	0.912	0.945	4.61118e-264
FOXC1	1.10308e-267	-0.964745	0.023	0.39	3.27924e-263
TSPO	1.15326e-267	-0.876229	0.477	0.823	3.4284e-263
IL20RB	1.07223e-266	-0.975811	0.003	0.351	3.18753e-262
MIA2	5.75503e-266	-0.894506	0.068	0.456	1.71085e-261
CA12	6.10346e-266	-1.06217	0.018	0.375	1.81444e-261
AIG1	8.12103e-266	-0.890729	0.053	0.435	2.41422e-261
CD44	2.50561e-265	-1.07677	0.172	0.595	7.44869e-261
PAPPA	1.50843e-264	-1.44973	0.115	0.506	4.48427e-260
RPS8	3.31059e-264	0.888458	0.951	0.981	9.84171e-260
RPL8	3.44932e-264	0.712616	0.925	0.973	1.02541e-259
RPS3A	2.29189e-263	0.746832	0.933	0.973	6.81332e-259
SNHG29	7.01866e-263	1.16008	0.8	0.721	2.08651e-258
ANXA11	6.2597e-262	-1.01642	0.136	0.542	1.86088e-257
GJB2	1.84682e-261	-1.0747	0.269	0.7	5.49023e-257
MGST2	2.51462e-260	-0.902502	0.057	0.433	7.47546e-256
SAMD9	7.68416e-260	-1.05577	0.02	0.376	2.28435e-255
CHMP5	8.29709e-260	-0.904173	0.199	0.611	2.46656e-255
SCNN1A	1.99265e-259	-0.938422	0.017	0.367	5.92376e-255
LY6E	1.03467e-258	-0.98285	0.24	0.652	3.07586e-254
TMEM265	4.72081e-258	-0.939622	0.024	0.379	1.4034e-253
EEF1A1	1.45658e-256	0.593091	0.975	0.994	4.33012e-252
UBB	1.53001e-256	1.03145	0.855	0.829	4.54841e-252
LY6D	5.49462e-255	-1.72533	0.005	0.341	1.63344e-250
SLC39A10	5.58111e-255	1.37548	0.31	0.062	1.65915e-250
EPHA2	2.15769e-254	-0.978295	0.089	0.475	6.41438e-250
PROM2	3.36854e-254	-0.967896	0.023	0.373	1.0014e-249
CPA4	1.65314e-252	-1.11615	0.003	0.335	4.91445e-248
ARL4C	1.98715e-251	1.3415	0.423	0.14	5.90739e-247
PKM	3.57081e-249	-0.914243	0.383	0.782	1.06153e-244
NECTIN1	5.48865e-249	-0.943246	0.07	0.442	1.63167e-244
AKIRIN2	1.08667e-248	-0.895353	0.155	0.559	3.23045e-244
CLDN10	1.48722e-248	-0.95882	0.004	0.335	4.4212e-244
PELI1	4.43559e-248	-0.91845	0.137	0.533	1.31861e-243
IFT57	2.98864e-246	1.27018	0.381	0.113	8.88463e-242
MXRA5	6.10977e-246	1.16853	0.271	0.043	1.81631e-241
AKR1C3	5.37611e-244	-0.952374	0.026	0.37	1.59821e-239
RPS15	6.88888e-244	0.655935	0.948	0.977	2.04793e-239
GPX4	2.45348e-243	-0.916444	0.479	0.821	7.2937e-239
CST6	1.13401e-241	-1.49696	0.004	0.326	3.37117e-237
ZNF750	7.97381e-241	-0.984257	0.033	0.375	2.37045e-236
PLS1	1.51196e-240	-0.981756	0.007	0.331	4.49474e-236
RARRES2	1.65989e-240	0.983402	0.274	0.045	4.93451e-236
SLC38A1	2.90574e-239	-0.793163	0.033	0.38	8.63818e-235
CPD	3.84177e-238	-0.957581	0.087	0.455	1.14208e-233
RPS29	7.47024e-238	-0.561618	0.824	0.962	2.22075e-233
VIM	1.68765e-237	1.89385	0.574	0.301	5.01704e-233
SDR16C5	3.43802e-236	-0.904436	0.052	0.401	1.02205e-231
RAP2B	6.80786e-236	-0.921365	0.146	0.53	2.02384e-231
CAMK2N1	1.17151e-234	-1.00931	0.07	0.428	3.48267e-230
RPS20	2.09069e-234	0.713476	0.913	0.937	6.21521e-230
ARHGAP32	2.66068e-234	-0.938156	0.072	0.426	7.90966e-230
EHF	1.67251e-233	-0.856858	0.177	0.582	4.97205e-229
MYL12A	4.24656e-233	-0.832175	0.395	0.773	1.26242e-228
CXCL6	9.99069e-233	-1.31517	0.028	0.356	2.97003e-228
MTRNR2L1	3.3686e-232	-0.607695	0.034	0.379	1.00142e-227
EFNB2	5.3106e-232	-0.934667	0.227	0.625	1.57874e-227
EPB41L2	4.16752e-230	0.966543	0.282	0.054	1.23892e-225
MUC1	1.79607e-229	-1.12263	0.011	0.325	5.33937e-225
ADGRF1	1.86919e-229	-1.22282	0	0.306	5.55674e-225
GSN	6.31779e-229	-0.913262	0.241	0.616	1.87815e-224
INTS6	1.45529e-228	1.57294	0.488	0.216	4.32629e-224
RPL11	4.70549e-228	0.608227	0.947	0.983	1.39885e-223
AL355312.4	9.14235e-228	-1.0632	0.001	0.305	2.71784e-223
SH3GLB1	1.06362e-227	-0.887385	0.232	0.617	3.16192e-223
ATP5ME	1.53986e-227	-0.817886	0.37	0.751	4.57771e-223
FGFR2	3.24029e-227	1.00181	0.294	0.061	9.63275e-223
GUK1	6.31685e-227	-0.778854	0.375	0.767	1.87787e-222
AGFG1	9.74246e-227	-0.848479	0.111	0.48	2.89624e-222
TYMP	4.73452e-226	-0.962418	0.083	0.441	1.40748e-221
AMTN	5.76477e-226	4.30505	0.263	0.046	1.71375e-221
JAG1	1.25638e-225	-1.01606	0.136	0.51	3.73496e-221
CHMP1B	3.30738e-225	-0.835932	0.147	0.528	9.83217e-221
SDC4	4.61295e-225	-0.86393	0.111	0.479	1.37134e-220
TIMP1	2.24441e-224	-1.46494	0.507	0.801	6.67217e-220
C9orf16	1.0999e-222	-1.03797	0.382	0.73	3.26979e-218
CAPN2	1.412e-222	-0.839708	0.165	0.546	4.19759e-218
RALA	6.78315e-222	-0.87818	0.163	0.536	2.0165e-217
PDZK1IP1	9.24972e-222	-1.00059	0.003	0.302	2.74976e-217
ATP5F1E	1.63865e-221	-0.64207	0.744	0.937	4.87137e-217
RPS27A	1.71099e-219	0.599451	0.941	0.979	5.08642e-215
JUP	1.92565e-219	-0.832933	0.173	0.556	5.72456e-215
SOX9	1.61734e-218	-1.04485	0.186	0.554	4.80804e-214
MYADM	2.93381e-218	1.17161	0.348	0.098	8.72163e-214
SLC39A14	5.79973e-218	1.02472	0.294	0.065	1.72414e-213
RPL19	8.68841e-218	0.615563	0.935	0.971	2.58289e-213
MAFB	1.74855e-217	1.15312	0.325	0.085	5.19809e-213
TMEM45B	3.7235e-217	-0.827612	0.002	0.295	1.10692e-212
SMIM22	1.04919e-216	-0.98889	0.002	0.295	3.11902e-212
PPL	2.70698e-216	-1.00326	0.08	0.419	8.04732e-212
C11orf96	3.04041e-216	-0.965699	0.034	0.353	9.03852e-212
PFDN2	3.68133e-216	-0.819625	0.19	0.566	1.09439e-211
F11R	4.56403e-215	-0.864746	0.171	0.543	1.35679e-210
CDKN2B	8.57413e-214	-0.81001	0.044	0.366	2.54892e-209
RGS10	1.317e-213	-0.791706	0.055	0.382	3.91518e-209
LRATD2	1.55005e-213	-0.877892	0.061	0.393	4.60798e-209
BASP1	1.56865e-213	-0.794634	0.303	0.695	4.66327e-209
TMEM160	3.49163e-213	-0.929706	0.348	0.707	1.03799e-208
CTSL	1.26346e-212	-0.931887	0.088	0.429	3.75601e-208
CXADR	5.69284e-212	1.37115	0.566	0.343	1.69237e-207
NRCAM	1.98631e-211	-0.953738	0.014	0.311	5.90491e-207
MYO6	7.11607e-211	-0.851032	0.103	0.45	2.11546e-206
MIR4435-2HG	8.9073e-211	-0.7931	0.034	0.349	2.64796e-206
ATP5MC2	3.84758e-210	-0.758133	0.432	0.784	1.14381e-205
GCSH	7.51509e-210	1.17626	0.449	0.192	2.23409e-205
STMP1	2.792e-209	-0.790997	0.202	0.572	8.30005e-205
VPS4B	1.43629e-208	-0.814396	0.244	0.619	4.26981e-204
UQCRQ	1.74599e-208	-0.740153	0.375	0.751	5.19048e-204
UQCR11	2.04066e-208	-0.751371	0.442	0.796	6.06648e-204
MMP28	3.33337e-208	-1.03047	0.006	0.292	9.90945e-204
ADD3	1.52011e-207	-0.823766	0.163	0.527	4.51897e-203
RPL34	2.21611e-207	0.631571	0.96	0.983	6.58806e-203
SERF2	3.51941e-207	-0.618444	0.757	0.942	1.04625e-202
KRT17	7.9727e-207	-0.648242	0.571	0.901	2.37012e-202
NDUFB3	1.89879e-206	-0.772863	0.126	0.479	5.64474e-202
AGR2	1.29199e-205	-1.6982	0.014	0.303	3.84083e-201
OSGIN1	1.42186e-205	-0.846141	0.019	0.312	4.2269e-201
B2M	2.23857e-205	-0.562849	0.868	0.968	6.65481e-201
RPL35A	3.19547e-205	0.641558	0.921	0.962	9.49951e-201
TMEM59	3.38924e-205	-0.819448	0.488	0.806	1.00755e-200
ATOX1	5.92907e-205	-0.792202	0.3	0.673	1.76259e-200
LITAF	1.77562e-204	-0.814335	0.201	0.572	5.27857e-200
FUS	2.27408e-204	1.40701	0.617	0.406	6.76039e-200
HMGA1	2.90451e-204	-0.840826	0.087	0.424	8.63454e-200
SLC16A3	4.63742e-204	-0.765494	0.024	0.324	1.37861e-199
TM9SF2	5.98281e-204	-0.731785	0.146	0.506	1.77857e-199
C12orf75	7.6544e-204	-1.48911	0.052	0.359	2.2755e-199
PI3	2.93421e-203	-2.41988	0.002	0.28	8.72282e-199
RPL9	9.87631e-203	0.613961	0.921	0.965	2.93603e-198
SERPINB6	1.41189e-202	-0.763835	0.08	0.412	4.19725e-198
NPC2	3.39349e-202	-0.897899	0.367	0.718	1.00882e-197
LAMB3	2.68754e-201	-0.930298	0.263	0.639	7.98951e-197
IL36G	7.67768e-201	-1.1929	0.001	0.275	2.28242e-196
MCFD2	1.5217e-200	-0.76582	0.166	0.526	4.52372e-196
NR4A2	1.68116e-200	-0.563205	0.112	0.471	4.99776e-196
SPINK7	3.91112e-200	-2.90872	0.001	0.275	1.1627e-195
NIBAN2	1.07805e-198	-0.866012	0.094	0.425	3.20483e-194
TMEM238	1.75191e-198	-0.745999	0.115	0.459	5.20807e-194
FUCA1	4.77554e-198	-0.766105	0.058	0.372	1.41967e-193
LMTK3	6.95682e-197	-0.83276	0.008	0.283	2.06812e-192
TNFAIP2	1.66214e-195	-0.885605	0.062	0.373	4.94121e-191
ITPRIP	2.62223e-195	-0.785515	0.024	0.311	7.79536e-191
RPL13A	1.29031e-194	0.56977	0.949	0.985	3.83584e-190
TJP1	3.58906e-194	-0.783822	0.204	0.566	1.06695e-189
CTSV	2.53095e-193	-0.810932	0.069	0.384	7.52401e-189
NAMPT	2.56572e-193	-0.80984	0.186	0.536	7.62738e-189
MME	7.97334e-193	-0.829264	0.011	0.285	2.37032e-188
SFN	1.24205e-192	-0.940303	0.524	0.808	3.69237e-188
TPM3	1.71489e-192	-0.729517	0.351	0.712	5.09802e-188
MALL	9.48622e-191	-0.83523	0.017	0.293	2.82006e-186
IRF6	8.87241e-190	-0.891568	0.192	0.533	2.63759e-185
NACA	1.21238e-188	0.632419	0.903	0.946	3.60415e-184
FXYD5	1.24946e-188	-0.905669	0.08	0.395	3.71438e-184
PLAC8	2.65689e-188	-0.991718	0.01	0.279	7.89841e-184
FAM3C	5.62995e-187	-0.80079	0.386	0.736	1.67367e-182
DNAJB1	5.94885e-187	1.65346	0.713	0.621	1.76848e-182
OCLN	9.23684e-187	-0.759267	0.015	0.286	2.74593e-182
SPINT2	1.70665e-186	-0.711249	0.519	0.837	5.07353e-182
ADRB2	2.7882e-186	-0.643392	0.026	0.309	8.28877e-182
SCP2	5.80601e-186	-0.730981	0.205	0.554	1.72601e-181
LMO4	1.82266e-185	1.20238	0.638	0.476	5.4184e-181
LDHA	1.92155e-185	-0.63777	0.333	0.709	5.71238e-181
FNDC3B	8.57632e-185	-0.780584	0.117	0.44	2.54957e-180
RHOBTB3	1.54499e-184	-0.780372	0.046	0.337	4.59296e-180
SAA1	3.66117e-184	-2.00659	0.015	0.282	1.08839e-179
NRARP	2.00497e-183	-0.819173	0.113	0.437	5.96038e-179
YBX3	3.2544e-183	-0.595103	0.437	0.804	9.67467e-179
H3F3A	3.73661e-183	-0.543811	0.85	0.962	1.11082e-178
AL133453.1	6.61145e-183	-0.81411	0.065	0.363	1.96545e-178
ZFP36L1	9.35793e-183	1.18596	0.715	0.578	2.78192e-178
RARRES1	1.33897e-182	-3.10547	0.053	0.337	3.98048e-178
SLC13A5	3.14549e-182	-1.04629	0.008	0.267	9.35091e-178
MT-CYB	3.40505e-182	0.921829	0.943	0.975	1.01225e-177
CCPG1	5.28722e-182	-0.730734	0.134	0.465	1.57179e-177
CREB3L2	1.2705e-181	-0.733245	0.067	0.368	3.77695e-177
TGFBR2	1.45315e-181	-0.705066	0.12	0.447	4.31993e-177
ATP5MD	1.66485e-181	-0.707888	0.424	0.759	4.94925e-177
TINAGL1	2.24251e-181	-0.74178	0.01	0.27	6.66654e-177
ADAM28	3.361e-181	-0.733162	0.026	0.3	9.99159e-177
ABCA1	5.20354e-181	-0.765364	0.125	0.454	1.54691e-176
CREG1	5.886e-181	-0.732441	0.088	0.4	1.74979e-176
ATF3	8.64114e-181	1.58029	0.661	0.525	2.56884e-176
NCL	9.22082e-181	0.954256	0.798	0.742	2.74116e-176
SSR4	1.93082e-180	-0.64576	0.557	0.853	5.73995e-176
CEACAM1	2.47745e-180	-0.874743	0.003	0.255	7.36495e-176
MYOF	2.09787e-179	-0.726168	0.195	0.541	6.23655e-175
TMEM14C	6.91545e-179	-0.660042	0.215	0.571	2.05583e-174
MICOS10	1.59419e-178	-0.696831	0.243	0.596	4.73921e-174
ARL5B	5.98661e-178	-0.767695	0.173	0.512	1.7797e-173
COX7A2	1.72749e-177	-0.687508	0.569	0.834	5.13548e-173
TSPAN6	1.8516e-177	-0.8292	0.065	0.355	5.50444e-173
TMA7	1.91855e-177	-0.622527	0.618	0.881	5.70347e-173
NDFIP2	3.74638e-177	-0.726021	0.142	0.468	1.11372e-172
CENPW	1.11843e-176	-0.824619	0.046	0.328	3.32488e-172
LGALS7	4.23735e-176	-0.845963	0.017	0.277	1.25968e-171
IL1A	8.70906e-176	-1.24681	0.007	0.258	2.58903e-171
TAX1BP1	1.28192e-175	-0.755693	0.363	0.705	3.81089e-171
IER2	7.05249e-175	1.56641	0.656	0.504	2.09656e-170
DEFB1	2.5606e-174	-0.998553	0.003	0.25	7.61217e-170
LYPLA1	3.58701e-174	-0.649795	0.056	0.345	1.06635e-169
PRRG4	4.18802e-174	-0.666573	0.294	0.656	1.24501e-169
C15orf48	1.02891e-173	-2.59759	0.016	0.271	3.05875e-169
C4orf3	1.67648e-173	-0.731658	0.291	0.634	4.98385e-169
RPS14	1.70198e-173	0.517295	0.943	0.987	5.05966e-169
PPP1CB	1.92896e-173	-0.659659	0.319	0.676	5.73443e-169
MRPS24	2.14292e-173	-0.708877	0.271	0.616	6.37047e-169
TMEM176B	1.58664e-172	0.844186	0.273	0.069	4.71675e-168
YWHAZ	1.00696e-171	-0.613941	0.681	0.907	2.99348e-167
NEDD4L	2.45168e-171	-0.650735	0.162	0.494	7.28836e-167
AVPI1	2.52566e-171	-0.722076	0.075	0.371	7.50828e-167
DSE	4.59029e-171	-0.72263	0.086	0.387	1.3646e-166
TMBIM6	8.12297e-171	-0.630088	0.506	0.83	2.4148e-166
CCN1	3.37635e-170	1.12726	0.28	0.076	1.00372e-165
GLRX	3.55575e-169	-0.779756	0.042	0.313	1.05705e-164
TBC1D9	6.3737e-169	0.977885	0.303	0.095	1.89477e-164
LIMA1	2.86539e-168	1.2109	0.47	0.248	8.51822e-164
ODAM	4.86453e-168	1.71553	0.441	0.195	1.44613e-163
ARL8B	2.59444e-167	-0.658802	0.142	0.462	7.71274e-163
IER3	3.13802e-167	1.31147	0.723	0.625	9.32871e-163
MYDGF	6.00215e-167	-0.617448	0.118	0.427	1.78432e-162
UBL3	6.30477e-167	-0.696306	0.137	0.451	1.87428e-162
GRAMD2B	3.95332e-166	-0.70832	0.056	0.333	1.17524e-161
KLF3	6.29547e-166	-0.698565	0.177	0.507	1.87152e-161
CLINT1	7.17709e-166	-0.772739	0.283	0.612	2.13361e-161
COX6A1	1.61951e-165	-0.641865	0.54	0.828	4.81448e-161
PET100	2.65686e-165	-0.66406	0.227	0.57	7.89832e-161
NOTCH3	3.10498e-165	-0.686633	0.05	0.324	9.23047e-161
LRRC8A	3.22049e-165	-0.685015	0.145	0.465	9.57388e-161
GLI3	1.17631e-164	0.956278	0.319	0.107	3.49693e-160
A4GALT	1.90064e-164	-0.630215	0.017	0.265	5.65021e-160
PPP1R14B	2.49339e-164	-0.644279	0.322	0.668	7.41236e-160
METRNL	7.5521e-164	-0.630554	0.077	0.367	2.24509e-159
PDP1	1.73766e-163	-0.84365	0.121	0.424	5.16571e-159
NDUFB1	1.81272e-162	-0.64262	0.275	0.618	5.38885e-158
FOXQ1	1.05377e-161	-0.729622	0.071	0.354	3.13265e-157
PPP4C	1.31197e-161	-0.61176	0.059	0.335	3.90022e-157
TRIP10	1.36074e-161	-0.706044	0.067	0.344	4.04522e-157
TMED2	3.12997e-161	-0.624871	0.191	0.52	9.30477e-157
RPS11	3.3991e-160	0.55402	0.915	0.97	1.01048e-155
GPR87	3.68074e-160	-0.613087	0.028	0.28	1.09421e-155
RPL17	5.64219e-160	0.554532	0.926	0.97	1.67731e-155
UPK3BL1	1.07224e-159	-0.929086	0.064	0.335	3.18756e-155
REEP3	6.66187e-159	-0.687134	0.164	0.476	1.98044e-154
DIRAS3	9.76043e-159	0.926356	0.265	0.073	2.90158e-154
TRIM29	1.13549e-158	-0.675959	0.274	0.616	3.37558e-154
JUNB	3.34384e-158	1.6557	0.602	0.422	9.94056e-154
NUP50	7.17055e-158	-0.678506	0.108	0.406	2.13166e-153
NFIX	1.33079e-157	0.895969	0.335	0.123	3.95618e-153
TALDO1	2.56815e-157	-0.653489	0.229	0.557	7.63461e-153
SREK1IP1	1.21645e-156	-0.729786	0.17	0.486	3.61625e-152
ASAH1	1.81655e-156	-0.681195	0.165	0.476	5.40024e-152
CARHSP1	5.86461e-156	-0.814057	0.119	0.411	1.74343e-151
LAMC2	1.18894e-155	-1.0241	0.162	0.459	3.53448e-151
ATP6V1G1	1.58418e-155	-0.667584	0.549	0.819	4.70945e-151
HLA-B	2.93317e-155	-0.430181	0.321	0.692	8.71972e-151
RAB25	4.43898e-155	-0.68171	0.106	0.396	1.31962e-150
RPL41	5.89897e-155	0.416188	0.972	0.995	1.75365e-150
RND3	1.47863e-154	-0.744616	0.45	0.757	4.39566e-150
PLSCR1	3.03124e-154	-0.6536	0.053	0.313	9.01126e-150
MFF	5.72349e-154	-0.648673	0.131	0.432	1.70148e-149
CDH1	7.25723e-154	-0.666431	0.295	0.623	2.15743e-149
TMEM50A	1.31748e-153	-0.561179	0.184	0.506	3.91661e-149
FTL	1.33849e-152	0.665451	0.93	0.944	3.97907e-148
FAM118A	3.12633e-152	0.92806	0.265	0.077	9.29396e-148
REXO2	1.21519e-151	-0.614088	0.163	0.472	3.61252e-147
ATP6V1F	1.84017e-151	-0.626263	0.265	0.596	5.47044e-147
RER1	3.20485e-151	-0.599381	0.144	0.447	9.52739e-147
DCN	6.17121e-151	-0.75519	0.082	0.359	1.83458e-146
HIST1H1C	1.09165e-150	-0.745043	0.036	0.281	3.24525e-146
CRYBG1	1.15296e-149	-0.61093	0.112	0.402	3.42751e-145
COX6C	2.86468e-149	-0.603886	0.569	0.83	8.51611e-145
ATP5PD	5.4375e-149	-0.584141	0.302	0.632	1.61646e-144
NCK1	8.31259e-149	-0.574592	0.078	0.35	2.47117e-144
SEC61B	9.36227e-149	-0.606407	0.432	0.744	2.78322e-144
SGPP2	1.11786e-148	-0.637666	0.036	0.278	3.32316e-144
GNG10	2.06749e-148	-0.620484	0.161	0.463	6.14623e-144
ABI1	1.99517e-147	-0.590244	0.183	0.496	5.93123e-143
RPS27	2.30571e-147	0.506858	0.963	0.987	6.85441e-143
ADAM9	2.83088e-147	-0.602731	0.07	0.336	8.41565e-143
NUCKS1	2.9533e-147	0.904418	0.72	0.671	8.77958e-143
KLF10	3.83956e-147	0.914947	0.305	0.106	1.14143e-142
ARF6	5.75615e-147	-0.593372	0.192	0.507	1.71119e-142
TACC2	8.32327e-147	-0.604256	0.044	0.291	2.47434e-142
NFKBIZ	9.63868e-147	-0.72121	0.108	0.389	2.86539e-142
ARHGAP21	9.95214e-147	-0.628337	0.105	0.388	2.95857e-142
AHR	9.98198e-147	-0.70054	0.146	0.442	2.96744e-142
ITPRID2	5.87018e-146	-0.610173	0.104	0.386	1.74509e-141
HES4	1.22966e-145	-0.754009	0.143	0.43	3.65554e-141
VMP1	1.49649e-144	-0.482978	0.336	0.683	4.44878e-140
ERBB3	1.96827e-144	-0.598872	0.036	0.275	5.85127e-140
BMP2	2.30532e-144	-0.812994	0.041	0.281	6.85325e-140
CMPK1	3.7563e-144	-0.589556	0.151	0.449	1.11667e-139
CXCL16	1.03443e-143	-0.605193	0.045	0.287	3.07516e-139
PAPSS1	1.79655e-143	-0.630785	0.071	0.33	5.34079e-139
RIN2	1.55898e-142	-0.588793	0.035	0.272	4.63453e-138
HNRNPA1	8.7092e-142	0.881788	0.714	0.663	2.58907e-137
GLTP	9.49948e-142	-0.749545	0.168	0.458	2.824e-137
POLR2K	1.2873e-141	-0.555776	0.14	0.431	3.82689e-137
NAP1L1	1.78839e-141	0.823094	0.751	0.728	5.31653e-137
POLD4	5.45075e-141	-0.573863	0.117	0.4	1.6204e-136
RGCC	1.1374e-140	-0.667358	0.064	0.322	3.38125e-136
WLS	1.2474e-140	0.85362	0.288	0.099	3.70826e-136
CDCP1	1.39168e-140	-0.586582	0.068	0.325	4.13719e-136
SLFN5	1.55057e-140	-0.551746	0.049	0.294	4.60953e-136
PFN1	1.67781e-140	-0.598337	0.443	0.754	4.9878e-136
TSPYL2	4.75094e-140	1.02078	0.269	0.083	1.41236e-135
PLS3	5.31486e-140	-0.52128	0.192	0.499	1.58e-135
BCL10	8.12561e-140	-0.567556	0.151	0.443	2.41558e-135
PTPRE	1.02748e-139	-0.555227	0.052	0.297	3.0545e-135
IRX3	1.14426e-139	-0.589188	0.057	0.306	3.40164e-135
LDHB	2.22876e-139	0.882577	0.413	0.197	6.62566e-135
TC2N	3.39565e-139	-0.573457	0.05	0.292	1.00946e-134
PTTG1IP	5.57787e-139	-0.654831	0.25	0.555	1.65819e-134
IER3IP1	7.66884e-139	-0.529006	0.094	0.363	2.27979e-134
FAM107B	2.39469e-138	-0.863304	0.234	0.526	7.11894e-134
MDM2	5.83743e-138	-0.686688	0.124	0.397	1.73535e-133
SPINT1-AS1	6.7633e-138	-0.583886	0.076	0.334	2.01059e-133
CDC42SE1	7.45769e-138	-0.550834	0.076	0.336	2.21702e-133
PNPLA8	1.24704e-137	-0.547598	0.222	0.535	3.70721e-133
DNAJA1	1.92657e-137	1.05703	0.779	0.81	5.7273e-133
PTS	7.1255e-137	-0.520858	0.094	0.36	2.11827e-132
SMIM14	8.32862e-137	-0.591995	0.156	0.443	2.47593e-132
LAMB1	3.30197e-136	0.902474	0.307	0.114	9.8161e-132
RCOR1	6.36957e-136	-0.554347	0.108	0.38	1.89355e-131
ARPC1B	7.56673e-136	-0.53905	0.226	0.542	2.24944e-131
B3GNT5	1.47372e-135	-0.627349	0.074	0.326	4.38107e-131
FRMD6	2.13605e-135	-0.606685	0.076	0.328	6.35006e-131
PHLDA3	5.11115e-135	-0.580256	0.171	0.469	1.51944e-130
AHNAK2	6.39548e-135	-0.629802	0.117	0.386	1.90125e-130
P4HA2	6.6813e-135	0.943664	0.307	0.116	1.98622e-130
GPX3	2.468e-134	-0.478408	0.038	0.267	7.33686e-130
LRIF1	2.51468e-134	-0.539119	0.042	0.274	7.47566e-130
NECTIN4	2.99679e-134	-0.62189	0.081	0.335	8.90886e-130
NRIP1	4.10368e-134	-0.636787	0.175	0.467	1.21994e-129
P4HB	1.39504e-133	-0.623291	0.246	0.558	4.14716e-129
BHLHE40	4.41965e-133	-0.562854	0.146	0.434	1.31387e-128
TMEM30A	9.81477e-133	-0.607935	0.125	0.396	2.91774e-128
EZR	9.95725e-133	-0.548114	0.639	0.897	2.96009e-128
FAM177A1	1.25261e-132	-0.543764	0.248	0.561	3.72375e-128
RPLP0	4.42635e-132	0.532527	0.915	0.96	1.31587e-127
CLIP1	7.25599e-132	-0.563594	0.159	0.446	2.15706e-127
ACTB	1.16265e-131	0.71125	0.848	0.876	3.45633e-127
MRPL33	1.31984e-131	-0.572733	0.239	0.544	3.92363e-127
DCBLD2	1.90019e-131	-0.654249	0.14	0.411	5.64889e-127
KIF13B	4.94719e-131	-0.531634	0.036	0.259	1.4707e-126
MAP3K20	5.20986e-131	0.835335	0.274	0.095	1.54879e-126
GALNT3	5.22443e-131	-0.574649	0.152	0.433	1.55312e-126
UBE2H	6.3624e-131	-0.581167	0.341	0.652	1.89141e-126
ETS2	8.17137e-131	-0.544651	0.44	0.763	2.42918e-126
TJP2	1.16608e-130	-0.549918	0.044	0.272	3.46652e-126
H2AFJ	3.35498e-130	-0.552371	0.255	0.568	9.97368e-126
GNB2	6.07916e-130	-0.522539	0.147	0.431	1.80721e-125
HES2	1.12805e-129	-0.562282	0.048	0.276	3.35348e-125
MARCKS	1.66483e-129	-0.541319	0.53	0.822	4.94921e-125
NPM1	1.89785e-129	0.666824	0.793	0.775	5.64194e-125
RPL23	2.38177e-129	0.537767	0.896	0.954	7.08053e-125
UBE2S	7.75246e-129	1.18476	0.472	0.29	2.30465e-124
ADI1	1.05725e-128	-0.48404	0.109	0.373	3.14301e-124
PRSS23	1.14355e-128	-0.63999	0.044	0.268	3.39955e-124
RRBP1	2.72008e-128	-0.430429	0.228	0.539	8.08624e-124
TMBIM1	7.57125e-128	-0.56329	0.102	0.36	2.25078e-123
GM2A	1.26244e-127	-0.513305	0.048	0.276	3.75299e-123
B4GALT1	3.5697e-127	-0.581114	0.19	0.478	1.0612e-122
RPL37A	3.57238e-127	0.493833	0.942	0.98	1.062e-122
ADIPOR1	5.49988e-127	-0.523554	0.063	0.298	1.63501e-122
ZBTB43	8.54326e-127	-0.505604	0.122	0.391	2.53974e-122
SPCS3	3.03266e-126	-0.473795	0.099	0.357	9.01548e-122
CNN3	3.85976e-126	-0.524515	0.255	0.567	1.14743e-121
DSC3	9.05351e-126	-0.657898	0.059	0.289	2.69143e-121
MAFF	5.26586e-125	-0.564187	0.187	0.474	1.56543e-120
MIR205HG	3.26511e-124	0.913081	0.718	0.608	9.70652e-120
BZW1	3.56733e-124	-0.541868	0.433	0.734	1.0605e-119
SEC11A	6.5391e-124	-0.527774	0.225	0.524	1.94394e-119
NDUFA7	1.19571e-123	-0.529431	0.221	0.524	3.5546e-119
MTPN	1.29694e-123	-0.585784	0.368	0.666	3.85556e-119
CTNND1	1.31037e-123	-0.518265	0.156	0.432	3.89548e-119
IFNGR1	1.50428e-123	-0.504467	0.109	0.367	4.47192e-119
NTN4	1.80987e-123	-0.563901	0.055	0.281	5.38038e-119
CHPF	2.43509e-123	-0.553214	0.073	0.309	7.23903e-119
PHF20L1	4.68173e-123	-0.51594	0.165	0.443	1.39178e-118
TNFSF10	4.85788e-123	-0.469575	0.344	0.681	1.44415e-118
IFITM3	8.44369e-123	1.03731	0.681	0.587	2.51014e-118
RPSA	1.2112e-122	0.568671	0.842	0.856	3.60064e-118
IL6ST	1.89294e-122	-0.535482	0.207	0.49	5.62733e-118
STK17B	2.356e-122	-0.367883	0.085	0.334	7.00391e-118
PLPP2	5.90283e-122	-0.545267	0.071	0.305	1.75479e-117
TCEAL4	9.19628e-122	0.984621	0.442	0.26	2.73387e-117
CTSA	3.09627e-121	-0.53605	0.066	0.296	9.2046e-117
AC005261.1	4.23016e-121	-0.564209	0.1	0.347	1.25754e-116
PEBP1	4.5054e-121	0.89401	0.64	0.541	1.33936e-116
HSBP1L1	5.88486e-121	-0.528566	0.111	0.363	1.74945e-116
CSNK1E	8.40883e-121	-0.5692	0.215	0.502	2.49978e-116
NRP2	1.04909e-120	1.12405	0.536	0.385	3.11874e-116
OSTF1	1.17695e-120	-0.454017	0.059	0.288	3.49883e-116
NDUFA3	3.78526e-120	-0.525044	0.179	0.459	1.12528e-115
RHOD	3.94174e-120	-0.503281	0.102	0.355	1.1718e-115
CPEB4	6.72542e-120	-0.545913	0.119	0.373	1.99933e-115
MGLL	1.01792e-119	-0.511489	0.053	0.274	3.02607e-115
MYC	2.59095e-119	-0.576975	0.051	0.27	7.70237e-115
PPIC	2.59473e-119	-0.503019	0.127	0.387	7.71362e-115
MGP	2.69025e-119	0.255411	0.082	0.332	7.99757e-115
RPL10	2.74787e-119	0.41379	0.97	0.99	8.16887e-115
ANKLE2	3.10983e-119	-0.508837	0.203	0.49	9.2449e-115
KRTCAP2	4.51519e-119	-0.497768	0.343	0.655	1.34228e-114
AFDN	9.86138e-119	-0.553185	0.106	0.353	2.93159e-114
TWF1	1.96267e-118	-0.512088	0.085	0.321	5.83461e-114
CLIC1	2.38252e-118	-0.527111	0.399	0.688	7.08274e-114
POMP	3.57864e-118	-0.516709	0.373	0.678	1.06386e-113
ARHGAP5	4.51205e-118	-0.561149	0.292	0.591	1.34134e-113
HIST1H2AC	4.58315e-118	-0.466265	0.066	0.292	1.36248e-113
PRDX1	6.66645e-118	-0.572668	0.717	0.896	1.9818e-113
SINHCAF	1.48527e-117	0.963751	0.434	0.26	4.41541e-113
SNRPG	3.78731e-117	-0.525415	0.274	0.572	1.12589e-112
TP53I3	6.47271e-117	-0.529276	0.068	0.292	1.92421e-112
SELENOM	2.06148e-116	0.836478	0.381	0.19	6.12838e-112
TMEM165	1.37846e-115	-0.547294	0.221	0.501	4.09788e-111
NBL1	1.69982e-115	-0.497085	0.055	0.272	5.05322e-111
MBD2	1.81397e-115	-0.475575	0.186	0.464	5.39256e-111
SYNGR2	2.78452e-115	-0.504477	0.123	0.378	8.27783e-111
COX16	4.41636e-115	-0.454653	0.183	0.464	1.31289e-110
PALLD	4.63455e-115	1.00724	0.412	0.233	1.37776e-110
BRI3	5.9719e-115	-0.519555	0.296	0.591	1.77533e-110
CDKN1A	7.35479e-115	-0.483168	0.403	0.715	2.18643e-110
HOPX	1.1028e-114	-1.16359	0.067	0.28	3.27839e-110
TUBB6	1.13668e-114	-0.470315	0.053	0.265	3.37913e-110
COMT	6.25341e-114	-0.482294	0.212	0.494	1.85901e-109
TRAPPC1	6.30055e-114	-0.447172	0.115	0.368	1.87303e-109
IRF2	6.59083e-114	-0.47802	0.094	0.331	1.95932e-109
SERINC3	6.60701e-113	-0.482383	0.144	0.402	1.96413e-108
CHCHD5	7.4007e-113	-0.459552	0.134	0.388	2.20008e-108
ITGB4	8.35593e-113	-0.616804	0.21	0.482	2.48405e-108
ATP5MPL	1.3627e-112	-0.517861	0.434	0.728	4.05104e-108
RAB11FIP1	1.4298e-112	-0.966207	0.357	0.59	4.25052e-108
STK24	1.71784e-112	-0.429095	0.138	0.394	5.10681e-108
NDUFB4	2.94821e-112	-0.485646	0.379	0.673	8.76443e-108
RPL18	3.45588e-112	0.428819	0.924	0.976	1.02736e-107
ERF	3.57186e-112	0.767423	0.255	0.093	1.06184e-107
TNFRSF12A	5.86001e-112	-0.459291	0.224	0.515	1.74207e-107
TMEM258	6.29066e-112	-0.506214	0.407	0.699	1.87009e-107
RORA	7.78125e-112	-0.486656	0.149	0.407	2.31321e-107
YPEL3	7.87042e-112	-0.508885	0.157	0.418	2.33972e-107
CBX1	1.51649e-111	0.814458	0.332	0.155	4.50823e-107
RPL32	1.63347e-111	0.440514	0.949	0.984	4.85597e-107
WFDC2	2.94443e-111	-2.07337	0.471	0.649	8.7532e-107
ATP6V0C	3.68287e-111	-0.511551	0.446	0.743	1.09484e-106
KCNK1	4.06803e-110	-0.444299	0.066	0.282	1.20934e-105
ZNF503	5.09917e-110	0.765291	0.276	0.108	1.51588e-105
ARPC5L	6.07853e-110	-0.450102	0.206	0.486	1.80703e-105
AKAP13	6.85938e-110	-0.401262	0.196	0.472	2.03916e-105
SOD2	1.41983e-109	-0.312763	0.304	0.61	4.22086e-105
TOMM5	2.06687e-109	-0.434879	0.169	0.431	6.14438e-105
GJA1	2.08508e-109	1.36914	0.398	0.222	6.19852e-105
SELENOW	4.00443e-109	-0.453237	0.367	0.667	1.19044e-104
KRT23	1.34975e-108	-0.663209	0.055	0.258	4.01255e-104
ELL2	1.60445e-108	-0.433524	0.2	0.478	4.7697e-104
NDUFA2	1.76924e-108	-0.465111	0.274	0.562	5.2596e-104
MPRIP	2.33884e-108	-0.485787	0.087	0.311	6.95289e-104
PFKP	3.39415e-108	-0.496182	0.085	0.308	1.00901e-103
ZFAND5	5.11696e-108	-0.437199	0.4	0.701	1.52117e-103
CNIH4	6.08772e-108	-0.443896	0.112	0.351	1.80976e-103
PTP4A2	6.4034e-108	-0.459042	0.335	0.633	1.9036e-103
IGHG4	1.125e-107	1.00359	0.061	0.279	3.3444e-103
TP53TG1	2.96408e-107	-0.488892	0.126	0.367	8.8116e-103
CD82	4.72213e-107	-0.481386	0.09	0.316	1.40379e-102
C18orf32	4.92781e-107	-0.470163	0.246	0.521	1.46494e-102
ABRACL	5.43979e-107	-0.421757	0.095	0.326	1.61714e-102
EIF1AX	9.87163e-107	0.891519	0.622	0.541	2.93464e-102
UBL5	1.00299e-106	-0.465086	0.565	0.82	2.98169e-102
CD109	1.0648e-106	-0.553495	0.125	0.363	3.16544e-102
NDUFS6	2.11286e-106	-0.458065	0.339	0.634	6.2811e-102
TGIF1	2.47453e-106	-0.469374	0.195	0.465	7.35628e-102
FAU	2.21369e-105	0.404064	0.915	0.966	6.58087e-101
GDE1	3.79832e-105	-0.45669	0.083	0.302	1.12916e-100
KRT19	4.95424e-105	-0.461971	0.793	0.952	1.4728e-100
SFT2D1	5.29397e-105	-0.413403	0.094	0.321	1.57379e-100
DYNLT3	6.08798e-105	-0.452242	0.171	0.43	1.80983e-100
CFLAR	7.05385e-105	-0.456483	0.141	0.386	2.09697e-100
NAA38	8.82346e-105	-0.437435	0.274	0.562	2.62304e-100
RAC1	1.47627e-104	-0.481725	0.567	0.825	4.38865e-100
ARF4	1.62338e-104	-0.457939	0.299	0.581	4.82597e-100
HIVEP2	1.81224e-104	-0.421614	0.055	0.256	5.38743e-100
RNF145	4.64132e-104	-0.41416	0.262	0.547	1.37977e-99
SSNA1	6.62579e-104	-0.385473	0.09	0.312	1.96971e-99
KRT5	1.79669e-103	-0.890526	0.708	0.821	5.34121e-99
SELENOH	2.81466e-103	-0.427297	0.367	0.66	8.36742e-99
VPS37B	3.11184e-103	-0.417838	0.103	0.331	9.25087e-99
SASH1	3.9774e-103	-0.495511	0.074	0.284	1.1824e-98
TMEM87B	4.70838e-103	-0.444376	0.052	0.251	1.39971e-98
TPD52L1	7.2231e-103	-0.43084	0.128	0.369	2.14728e-98
RPL29	1.13507e-102	0.469469	0.924	0.97	3.37434e-98
FDX1	1.83941e-102	-0.420628	0.116	0.35	5.46821e-98
MRPS36	1.92606e-102	-0.455862	0.153	0.399	5.72578e-98
UBALD2	5.95089e-102	-0.400758	0.128	0.369	1.76908e-97
ADAM10	2.85382e-101	-0.405711	0.11	0.338	8.48384e-97
CLTC	3.04572e-101	-0.418232	0.188	0.448	9.05431e-97
KRT10	4.6548e-101	-0.502787	0.427	0.701	1.38378e-96
KIF5B	5.6838e-101	-0.459397	0.328	0.616	1.68968e-96
PPP1CA	5.31016e-100	-0.42741	0.15	0.396	1.57861e-95
CAPZA1	1.39746e-99	-0.373675	0.143	0.388	4.15437e-95
AK3	2.30324e-99	-0.434016	0.087	0.301	6.84707e-95
EIF4EBP2	6.07099e-99	-0.44601	0.09	0.302	1.80478e-94
EIF5	9.17205e-99	0.968196	0.629	0.561	2.72667e-94
NDRG1	1.15684e-98	-0.476493	0.234	0.498	3.43905e-94
TMED3	3.51213e-98	-0.469718	0.121	0.347	1.04409e-93
LEMD1	4.91388e-98	-0.447313	0.129	0.362	1.4608e-93
PDCD6IP	5.66922e-98	-0.443029	0.11	0.332	1.68534e-93
LRP10	8.29045e-98	-0.440556	0.165	0.41	2.46459e-93
SLC25A6	8.56097e-98	0.735203	0.69	0.648	2.545e-93
FAM126A	9.58172e-98	-0.459539	0.064	0.261	2.84845e-93
KRAS	2.56718e-97	-0.406996	0.101	0.318	7.6317e-93
RPN2	4.50974e-97	-0.437824	0.203	0.457	1.34065e-92
RBMX	1.6127e-96	0.914315	0.444	0.29	4.79422e-92
YBX1	1.73707e-96	0.658145	0.74	0.743	5.16397e-92
ELK3	1.7418e-96	-0.412001	0.191	0.443	5.17803e-92
TRAPPC5	1.80638e-96	-0.427822	0.277	0.552	5.37001e-92
IGLC2	2.74643e-96	0.864405	0.083	0.305	8.16458e-92
GNAS	5.42194e-96	0.652026	0.769	0.8	1.61183e-91
RAB1A	5.77851e-96	-0.414981	0.206	0.464	1.71783e-91
NIFK	5.91089e-96	0.976295	0.361	0.202	1.75719e-91
TIMM8B	6.68578e-96	-0.408066	0.22	0.483	1.98755e-91
LAMP2	1.10373e-95	-0.431118	0.229	0.49	3.28118e-91
UBE2J1	1.48405e-95	-0.440302	0.07	0.266	4.4118e-91
TUBA1B	2.69904e-95	0.90845	0.545	0.412	8.02371e-91
ARPC1A	2.73385e-95	-0.429561	0.166	0.412	8.12719e-91
RPL26	1.02161e-94	0.372683	0.938	0.977	3.03704e-90
GTF2A2	1.11085e-94	-0.446057	0.198	0.447	3.30233e-90
RPS13	1.68207e-94	0.404304	0.907	0.962	5.00045e-90
IL13RA1	2.34102e-94	-0.399778	0.062	0.254	6.95938e-90
GJB6	5.27816e-94	1.13213	0.336	0.181	1.56909e-89
ID1	6.07066e-94	1.04282	0.563	0.429	1.80469e-89
MIF	1.0039e-93	-0.401869	0.778	0.936	2.98439e-89
NDUFS5	1.00976e-93	-0.431986	0.606	0.833	3.00182e-89
ARPC5	1.03011e-93	-0.411865	0.358	0.632	3.06231e-89
ARF1	1.41013e-93	-0.407299	0.292	0.573	4.19203e-89
SFT2D2	1.56616e-93	-0.416623	0.115	0.333	4.65588e-89
CTNNBIP1	3.0761e-93	-0.428946	0.129	0.353	9.14464e-89
TMEM54	6.25718e-93	-0.454259	0.162	0.399	1.86013e-88
PPTC7	1.05898e-92	-0.383819	0.07	0.266	3.14812e-88
MRPL13	2.29744e-92	-0.37844	0.089	0.294	6.82984e-88
RPS15A	2.69634e-92	0.376481	0.932	0.971	8.01567e-88
USP53	3.02204e-92	-0.364895	0.091	0.299	8.98392e-88
TAF10	5.1328e-92	-0.390881	0.173	0.415	1.52588e-87
FAM214A	5.7468e-92	-0.365561	0.078	0.276	1.70841e-87
TMEM167A	5.99767e-92	-0.384029	0.141	0.372	1.78299e-87
IFRD1	7.55549e-92	0.971263	0.318	0.158	2.2461e-87
MAP3K8	7.63459e-92	-0.469681	0.102	0.311	2.26961e-87
JPT1	8.87162e-92	-0.411335	0.315	0.59	2.63736e-87
SELENOS	9.66967e-92	-0.341557	0.227	0.494	2.8746e-87
RPN1	2.31316e-91	-0.428741	0.072	0.264	6.87656e-87
PLXNB2	3.50167e-91	-0.448233	0.09	0.294	1.04098e-86
CTSH	5.66214e-91	-0.341309	0.112	0.329	1.68324e-86
PPIB	5.70032e-91	-0.397914	0.434	0.713	1.69459e-86
RBX1	7.36519e-91	-0.392229	0.323	0.6	2.18952e-86
UFM1	1.00016e-90	-0.381193	0.172	0.415	2.97327e-86
SERTAD1	1.01332e-90	0.981488	0.385	0.234	3.0124e-86
HM13	1.34693e-90	-0.368855	0.123	0.343	4.00416e-86
LAMTOR2	1.37781e-90	-0.396708	0.174	0.417	4.09594e-86
PCBP1	1.94153e-90	-0.421082	0.351	0.632	5.77178e-86
PNISR	2.45846e-90	0.949865	0.484	0.348	7.30851e-86
MRPS15	2.64458e-90	-0.405265	0.137	0.363	7.86182e-86
ITGA6	3.01794e-90	-0.537225	0.326	0.593	8.97174e-86
BRK1	3.07771e-90	-0.402428	0.276	0.541	9.14942e-86
ARAP2	4.17907e-90	-0.407116	0.138	0.365	1.24235e-85
UHMK1	4.77389e-90	-0.41297	0.074	0.266	1.41918e-85
ABL2	5.40358e-90	-0.52088	0.175	0.406	1.60638e-85
HNRNPA2B1	5.6576e-90	0.759865	0.756	0.757	1.68189e-85
IL1B	1.47538e-89	-0.729345	0.07	0.256	4.38602e-85
NDUFA12	3.66719e-89	-0.449508	0.286	0.546	1.09018e-84
NDUFAF8	4.0977e-89	-0.383527	0.213	0.464	1.21816e-84
CLDND1	4.37604e-89	-0.35102	0.138	0.363	1.30091e-84
EPCAM	4.8671e-89	0.804427	0.29	0.132	1.44689e-84
SELENOF	7.08956e-89	-0.407548	0.198	0.442	2.10758e-84
SF3B6	7.71497e-89	-0.416749	0.351	0.619	2.29351e-84
EIF6	1.41502e-88	-0.44283	0.221	0.472	4.20658e-84
UBE2D1	3.07211e-88	-0.424971	0.112	0.321	9.13278e-84
RABGEF1	3.10919e-88	-0.389148	0.106	0.313	9.24299e-84
CMIP	3.13394e-88	-0.382131	0.175	0.41	9.31659e-84
ATP6V0E1	3.53639e-88	-0.393291	0.435	0.711	1.0513e-83
AURKAIP1	3.78564e-88	-0.391149	0.314	0.589	1.1254e-83
EIF3A	3.922e-88	-0.402646	0.385	0.667	1.16593e-83
TUT7	4.77147e-88	-0.356706	0.087	0.285	1.41846e-83
SELENOK	6.94494e-88	-0.348335	0.304	0.582	2.06459e-83
C6orf132	8.93082e-88	-0.399673	0.077	0.268	2.65495e-83
SPTSSA	1.83575e-87	-0.406663	0.148	0.371	5.45732e-83
ROMO1	3.18879e-87	-0.38012	0.285	0.555	9.47963e-83
TPM1	6.70423e-87	1.10745	0.314	0.164	1.99303e-82
RALGDS	7.47043e-87	-0.396555	0.125	0.337	2.22081e-82
IGFBP4	8.75587e-87	-0.359993	0.087	0.282	2.60294e-82
STOM	1.21217e-86	-0.422164	0.076	0.263	3.60355e-82
HSPA8	1.32396e-86	0.870689	0.711	0.696	3.93588e-82
LMAN2	1.47461e-86	-0.382231	0.189	0.429	4.38374e-82
KLF4	1.88377e-86	-0.350343	0.261	0.527	5.60007e-82
SNHG32	3.16625e-86	0.823488	0.354	0.199	9.41264e-82
EMP3	4.41563e-86	0.775534	0.254	0.108	1.31268e-81
ATP5MF	1.28991e-85	-0.417808	0.392	0.664	3.83465e-81
GIPC1	2.20653e-85	-0.378158	0.138	0.356	6.55958e-81
AGO2	5.29872e-85	-0.303641	0.161	0.39	1.5752e-80
TMEM134	5.84036e-85	-0.363357	0.206	0.453	1.73622e-80
RAB11A	7.84098e-85	-0.418404	0.211	0.452	2.33097e-80
HECTD1	1.09628e-84	-0.404972	0.164	0.39	3.25903e-80
UBE2B	1.42628e-84	-0.394911	0.401	0.665	4.24005e-80
PPP4R1	1.60055e-84	-0.378333	0.128	0.343	4.75811e-80
CYBA	1.7129e-84	-0.351025	0.363	0.637	5.09212e-80
TRAM1	2.30967e-84	-0.335792	0.145	0.364	6.86619e-80
SRSF7	3.28374e-84	1.331	0.43	0.286	9.7619e-80
PDPN	4.1705e-84	0.668461	0.259	0.113	1.23981e-79
RPL38	5.28128e-84	-0.321401	0.844	0.957	1.57002e-79
DLG1	9.43845e-84	-0.371139	0.114	0.318	2.80586e-79
TUBB	9.83634e-84	0.804219	0.483	0.353	2.92415e-79
DUSP6	9.84503e-84	-0.642575	0.217	0.435	2.92673e-79
ACTR2	1.27824e-83	-0.320156	0.234	0.485	3.79996e-79
LSR	1.63317e-83	-0.411913	0.108	0.31	4.8551e-79
RAB22A	1.72411e-83	-0.356919	0.108	0.31	5.12544e-79
NDUFC1	2.89412e-83	-0.369221	0.331	0.6	8.60365e-79
EEF2	4.11555e-83	0.593842	0.761	0.799	1.22347e-78
CHP1	4.93598e-83	-0.357656	0.102	0.303	1.46737e-78
SIPA1L2	6.80049e-83	-0.381897	0.072	0.257	2.02165e-78
TRAF4	8.6812e-83	-0.407797	0.081	0.267	2.58075e-78
PTPN2	9.08168e-83	-0.330741	0.141	0.356	2.6998e-78
GEM	1.10356e-82	0.974657	0.37	0.221	3.28067e-78
FBXW11	1.62124e-82	-0.322737	0.09	0.281	4.81962e-78
MFSD10	2.51979e-82	-0.373592	0.113	0.317	7.49083e-78
CDC42BPB	4.11871e-82	-0.380777	0.111	0.311	1.22441e-77
RNF181	7.98271e-82	-0.362853	0.198	0.436	2.3731e-77
REEP5	8.6139e-82	-0.32328	0.24	0.492	2.56074e-77
CHIC2	1.60347e-81	-0.341349	0.085	0.273	4.76679e-77
CAP1	1.79756e-81	-0.343005	0.209	0.449	5.34378e-77
PGK1	1.85216e-81	-0.354634	0.302	0.566	5.50611e-77
TMEM87A	3.95779e-81	-0.345065	0.147	0.364	1.17657e-76
DNAJB9	6.55409e-81	-0.338256	0.088	0.275	1.9484e-76
COX5A	7.07319e-81	-0.402141	0.294	0.545	2.10272e-76
ZNF217	7.45416e-81	-0.386533	0.149	0.363	2.21597e-76
HSPE1	9.51801e-81	-0.353679	0.465	0.719	2.82951e-76
DSTN	9.96304e-81	-0.339638	0.599	0.843	2.96181e-76
SDF4	1.17098e-80	-0.365758	0.145	0.357	3.48109e-76
RPS27L	1.30673e-80	-0.567407	0.392	0.636	3.88465e-76
CDK2AP1	1.31356e-80	-0.367206	0.177	0.407	3.90495e-76
UBC	1.55117e-80	0.53825	0.923	0.967	4.61132e-76
RAB18	3.30198e-80	-0.356374	0.149	0.367	9.81612e-76
EFCAB14	4.98846e-80	-0.388368	0.083	0.264	1.48297e-75
H3F3B	7.35827e-80	0.456684	0.93	0.958	2.18747e-75
CNOT1	9.19147e-80	-0.300549	0.138	0.349	2.73244e-75
NGRN	9.90956e-80	-0.364599	0.236	0.478	2.94592e-75
MRPL36	1.00122e-79	-0.318363	0.122	0.327	2.97642e-75
CASP4	1.03949e-79	-0.314452	0.111	0.309	3.09019e-75
RNF149	1.15159e-79	-0.359802	0.154	0.37	3.42345e-75
CFDP1	1.40984e-79	-0.329889	0.212	0.451	4.19118e-75
RPS16	1.52878e-79	0.336771	0.906	0.958	4.54476e-75
M6PR	4.44816e-79	-0.324257	0.084	0.267	1.32235e-74
IFNAR1	8.63145e-79	-0.324829	0.101	0.293	2.56596e-74
LSM8	1.28757e-78	-0.321483	0.145	0.359	3.82769e-74
MMP24OS	1.51922e-78	-0.414816	0.17	0.385	4.51632e-74
UTRN	2.12687e-78	0.858947	0.347	0.203	6.32277e-74
ZFAND6	2.76974e-78	-0.346625	0.185	0.412	8.23389e-74
ERBIN	3.47978e-78	-0.349365	0.108	0.302	1.03447e-73
DAAM1	4.94086e-78	-0.346202	0.133	0.339	1.46882e-73
TNS4	7.0643e-78	-0.372386	0.084	0.265	2.10007e-73
CEMIP2	9.75551e-78	0.866515	0.342	0.196	2.90012e-73
UQCC2	1.07536e-77	-0.342817	0.109	0.304	3.19682e-73
RAB2A	1.66655e-77	-0.355036	0.407	0.67	4.95433e-73
ARL2	1.93342e-77	0.66645	0.256	0.12	5.74766e-73
PRDX5	2.57717e-77	-0.413927	0.642	0.851	7.6614e-73
TMOD3	2.75391e-77	-0.374679	0.28	0.525	8.18682e-73
CIAO2B	2.92978e-77	-0.338322	0.213	0.445	8.70966e-73
COPS9	3.62897e-77	-0.332421	0.318	0.582	1.07882e-72
BLOC1S1	5.5038e-77	-0.366475	0.282	0.526	1.63617e-72
CDYL	7.36009e-77	-0.346026	0.101	0.289	2.18801e-72
IFNGR2	8.85901e-77	-0.35217	0.122	0.319	2.63361e-72
RAB7A	1.07945e-76	-0.289446	0.225	0.47	3.20899e-72
LAPTM4A	1.19095e-76	-0.377833	0.418	0.684	3.54045e-72
ASPH	1.29027e-76	-0.377215	0.226	0.459	3.83571e-72
HERC4	3.5974e-76	-0.385313	0.083	0.261	1.06944e-71
CCDC12	1.10621e-75	-0.285278	0.131	0.335	3.28853e-71
NDUFC2	3.25311e-75	-0.34846	0.38	0.643	9.67084e-71
SRA1	3.59242e-75	-0.323912	0.085	0.263	1.06796e-70
ISCU	1.386e-74	-0.326843	0.175	0.393	4.1203e-70
ASXL1	1.45111e-74	0.773457	0.262	0.127	4.31385e-70
CNPY2	1.9378e-74	-0.343626	0.217	0.447	5.76068e-70
ACADVL	1.98047e-74	-0.350569	0.232	0.465	5.88753e-70
SLC25A36	2.04786e-74	0.712669	0.293	0.153	6.08787e-70
MTDH	4.73134e-74	-0.337139	0.404	0.67	1.40653e-69
EMC7	5.72115e-74	-0.330954	0.113	0.305	1.70078e-69
RPS23	6.15288e-74	0.349193	0.938	0.975	1.82913e-69
TMEM9B	6.19759e-74	-0.31297	0.102	0.288	1.84242e-69
NDUFAB1	8.49257e-74	-0.394047	0.251	0.48	2.52467e-69
NPEPPS	9.05797e-74	-0.289654	0.176	0.393	2.69275e-69
SUMO1	1.32863e-73	-0.313875	0.252	0.49	3.94977e-69
IGFBP7	1.53395e-73	0.80423	0.49	0.356	4.56012e-69
ITGB6	1.92759e-73	-0.52701	0.087	0.26	5.73034e-69
RHEB	1.97721e-73	-0.321176	0.243	0.483	5.87785e-69
EMC6	2.90005e-73	-0.327101	0.12	0.312	8.62128e-69
GTF3C6	5.85677e-73	-0.337481	0.156	0.363	1.7411e-68
SRSF2	7.74034e-73	0.911126	0.501	0.397	2.30105e-68
HSBP1	8.4159e-73	-0.446861	0.481	0.722	2.50188e-68
SOD1	1.15852e-72	0.720361	0.611	0.555	3.44404e-68
UBA6	1.9162e-72	-0.328485	0.105	0.288	5.69648e-68
ERGIC2	2.62544e-72	-0.303671	0.088	0.263	7.80491e-68
VTI1B	2.91997e-72	-0.324917	0.141	0.342	8.68049e-68
RPL37	3.38544e-72	0.381355	0.953	0.981	1.00642e-67
TUBB2A	9.07117e-72	0.801583	0.368	0.23	2.69668e-67
KRT18	9.21559e-72	-0.317262	0.408	0.675	2.73961e-67
RNASEK	1.07605e-71	-0.355148	0.608	0.831	3.19887e-67
PABPC1	1.09897e-71	-0.349622	0.689	0.888	3.26703e-67
LGALS3BP	1.25691e-71	-0.390038	0.205	0.419	3.73653e-67
RAB5IF	1.61049e-71	-0.348637	0.199	0.417	4.78768e-67
SYTL1	2.00942e-71	-0.317766	0.134	0.332	5.97359e-67
NDUFA1	2.68175e-71	-0.326688	0.375	0.634	7.97232e-67
IRF2BP2	3.10306e-71	-0.305082	0.272	0.515	9.22477e-67
SLMAP	3.20238e-71	-0.289759	0.111	0.297	9.52003e-67
GALNT2	4.57381e-71	-0.346641	0.087	0.259	1.3597e-66
BNIP3L	6.23724e-71	-0.373305	0.192	0.403	1.85421e-66
TSPAN14	8.75283e-71	-0.335264	0.116	0.303	2.60204e-66
CAV1	1.19085e-70	0.644353	0.322	0.174	3.54017e-66
IGF2R	1.58991e-70	-0.296131	0.102	0.282	4.72648e-66
SSR1	1.91056e-70	-0.341643	0.116	0.301	5.6797e-66
EEA1	3.14009e-70	-0.287145	0.144	0.342	9.33487e-66
TUBA1C	4.09438e-70	0.726826	0.605	0.538	1.21718e-65
CHD6	5.06545e-70	0.728161	0.284	0.15	1.50586e-65
SNHG8	7.07644e-70	0.815298	0.555	0.486	2.10368e-65
ZNF706	1.5909e-69	-0.301814	0.296	0.537	4.72942e-65
BLCAP	1.92091e-69	-0.276655	0.093	0.268	5.71049e-65
MT-CO1	2.16629e-69	-0.296164	0.95	0.987	6.43995e-65
NCOA4	2.43831e-69	-0.349811	0.106	0.284	7.2486e-65
DDT	2.70017e-69	-0.362617	0.35	0.591	8.02707e-65
SNRPF	2.89552e-69	-0.376348	0.308	0.541	8.60781e-65
IQGAP1	7.06272e-69	-0.272878	0.341	0.595	2.09961e-64
DAD1	9.16962e-69	-0.321048	0.323	0.572	2.72594e-64
MANF	9.85067e-69	-0.279033	0.105	0.286	2.92841e-64
WDR45B	1.0355e-68	-0.327998	0.171	0.374	3.07833e-64
PITX1	2.99944e-68	-0.449217	0.384	0.613	8.91672e-64
TNFAIP8	6.50988e-68	-0.271489	0.132	0.321	1.93526e-63
AP2S1	6.81103e-68	-0.313965	0.336	0.586	2.02478e-63
LAMTOR5	1.50893e-67	-0.322046	0.341	0.589	4.48575e-63
MOB1A	1.66941e-67	-0.282233	0.184	0.392	4.96282e-63
THOC7	1.73539e-67	-0.287734	0.188	0.401	5.15897e-63
COMTD1	2.05578e-67	-0.26666	0.105	0.287	6.11143e-63
RPL36A	2.99378e-67	0.43936	0.903	0.935	8.8999e-63
COX6B1	3.96107e-67	-0.32417	0.543	0.781	1.17755e-62
UPP1	4.55961e-67	-0.322931	0.149	0.344	1.35548e-62
MT-CO2	5.0405e-67	-0.456365	0.947	0.985	1.49844e-62
NET1	5.98578e-67	-0.335353	0.253	0.485	1.77945e-62
TFAP2A	6.373e-67	-0.305887	0.097	0.268	1.89456e-62
PDLIM1	1.15979e-66	-0.330942	0.309	0.553	3.44783e-62
OCIAD2	1.25854e-66	-0.346331	0.159	0.353	3.74139e-62
MIEN1	1.89102e-66	-0.28678	0.115	0.294	5.62161e-62
LMAN1	2.25991e-66	-0.332074	0.359	0.606	6.71826e-62
SNX2	3.15498e-66	0.694044	0.281	0.153	9.37914e-62
TM7SF3	3.75194e-66	-0.312292	0.112	0.288	1.11538e-61
PMAIP1	6.92513e-66	-0.307434	0.373	0.616	2.0587e-61
ITGB1	8.65099e-66	-0.295447	0.593	0.828	2.57177e-61
TNKS2	1.08583e-65	-0.279762	0.139	0.326	3.22796e-61
SSB	1.14506e-65	0.724469	0.366	0.235	3.40403e-61
UBE2V1	1.17788e-65	-0.305269	0.318	0.555	3.50161e-61
RPS17	2.28747e-65	0.408654	0.872	0.933	6.80019e-61
IRS2	2.97875e-65	-0.324731	0.205	0.413	8.85523e-61
CTTN	3.33109e-65	-0.315439	0.157	0.352	9.90266e-61
TRIB1	4.48179e-65	-0.294307	0.173	0.372	1.33235e-60
PPP4R2	5.95882e-65	-0.293767	0.218	0.432	1.77144e-60
SRP9	7.6188e-65	-0.296461	0.239	0.463	2.26492e-60
RPL30	9.09382e-65	0.296794	0.938	0.973	2.70341e-60
TMEM208	1.03365e-64	-0.255445	0.134	0.322	3.07285e-60
ERLEC1	1.84123e-64	-0.254861	0.164	0.362	5.47361e-60
KLF9	1.8911e-64	0.637411	0.268	0.138	5.62187e-60
PER2	2.8624e-64	-0.298738	0.139	0.326	8.50934e-60
CAPG	3.41135e-64	-0.321596	0.122	0.302	1.01412e-59
GSTK1	5.32392e-64	-0.265575	0.189	0.395	1.5827e-59
SLIRP	5.3989e-64	-0.28704	0.26	0.49	1.60498e-59
SGK1	6.92057e-64	0.928146	0.462	0.345	2.05735e-59
CAPZB	6.95048e-64	-0.265417	0.192	0.402	2.06624e-59
ZFP36L2	1.09588e-63	1.16716	0.549	0.486	3.25782e-59
ATP13A3	1.27167e-63	-0.285508	0.124	0.302	3.78042e-59
MRPL52	1.33557e-63	-0.326772	0.247	0.467	3.9704e-59
COX5B	1.40582e-63	-0.347901	0.556	0.784	4.17923e-59
CALCOCO2	1.47331e-63	-0.259374	0.097	0.264	4.37985e-59
ZFP91	1.74286e-63	-0.302008	0.229	0.444	5.18118e-59
FLNA	1.75366e-63	0.773619	0.378	0.244	5.21328e-59
CISD1	2.11351e-63	-0.284301	0.125	0.304	6.28304e-59
TRA2B	4.70975e-63	0.917712	0.406	0.288	1.40011e-58
PFDN5	5.22081e-63	0.451008	0.809	0.875	1.55204e-58
CHMP2B	5.268e-63	-0.292948	0.212	0.422	1.56607e-58
SRI	6.05276e-63	-0.293159	0.216	0.429	1.79936e-58
NDUFB5	1.05116e-62	-0.278034	0.145	0.332	3.12488e-58
OAZ1	1.10526e-62	-0.30727	0.667	0.857	3.28573e-58
NRBF2	1.51056e-62	-0.262316	0.115	0.286	4.4906e-58
PDXK	1.64067e-62	-0.290634	0.15	0.339	4.87739e-58
FYTTD1	1.89113e-62	-0.263318	0.141	0.323	5.62194e-58
CHMP2A	2.42721e-62	-0.275701	0.281	0.517	7.21562e-58
MAP2K3	3.35414e-62	-0.262206	0.156	0.346	9.97118e-58
SLC3A2	5.04566e-62	0.86908	0.498	0.423	1.49997e-57
PLEC	6.62833e-62	-0.308351	0.178	0.377	1.97047e-57
EIF4G2	8.42237e-62	-0.332376	0.599	0.819	2.5038e-57
FAM120A	1.14383e-61	-0.309422	0.126	0.301	3.40036e-57
DSG2	1.16317e-61	-0.363604	0.261	0.474	3.45788e-57
POLR2L	1.17322e-61	-0.296029	0.517	0.753	3.48775e-57
CAV2	1.20565e-61	-0.250733	0.202	0.411	3.58415e-57
SEM1	1.40058e-61	-0.315181	0.462	0.699	4.16364e-57
C1orf43	4.81722e-61	-0.284579	0.109	0.277	1.43206e-56
ABCC5	6.55689e-61	0.717162	0.305	0.18	1.94923e-56
HIF1A	7.28127e-61	-0.317013	0.388	0.632	2.16458e-56
DDAH2	7.51868e-61	0.632401	0.268	0.145	2.23515e-56
MBNL2	1.46308e-60	0.695692	0.279	0.154	4.34944e-56
ELOC	1.66734e-60	-0.280563	0.276	0.506	4.95666e-56
OXSR1	2.71669e-60	-0.305517	0.105	0.268	8.07618e-56
CHCHD1	4.64965e-60	-0.284342	0.162	0.353	1.38225e-55
MYL12B	8.35769e-60	-0.304914	0.664	0.868	2.48457e-55
TFG	8.7523e-60	-0.303158	0.154	0.335	2.60188e-55
SRSF11	9.48612e-60	0.762552	0.516	0.442	2.82003e-55
RPL31	1.06015e-59	0.528865	0.802	0.861	3.15162e-55
LAMTOR3	2.10911e-59	-0.255185	0.097	0.257	6.26997e-55
LRRFIP1	2.32116e-59	-0.320558	0.525	0.771	6.90034e-55
NUDT4	5.60504e-59	0.73095	0.314	0.19	1.66627e-54
SSU72	1.03326e-58	-0.273909	0.204	0.408	3.07168e-54
JTB	1.20113e-58	-0.263425	0.238	0.448	3.57072e-54
PTPN12	1.5176e-58	-0.280872	0.139	0.315	4.51152e-54
BCL2L11	1.59144e-58	-0.286264	0.113	0.276	4.73103e-54
PARD6B	3.86389e-58	-0.311466	0.12	0.287	1.14866e-53
CDC42EP3	5.05519e-58	0.78839	0.341	0.219	1.50281e-53
TIPARP	6.52118e-58	-0.258766	0.211	0.407	1.93862e-53
ATP6V1E1	1.06124e-57	-0.279792	0.145	0.325	3.15486e-53
DUSP1	1.47814e-57	1.13	0.47	0.373	4.3942e-53
SMIM3	1.61113e-57	-0.285519	0.104	0.263	4.78955e-53
TNFRSF1A	1.99894e-57	-0.279657	0.102	0.261	5.94245e-53
DIS3	2.28656e-57	-0.260658	0.12	0.285	6.79749e-53
PLEKHB2	2.61857e-57	-0.26223	0.115	0.28	7.78449e-53
GABARAPL2	4.04557e-57	-0.302201	0.342	0.565	1.20267e-52
CD2AP	7.82906e-57	-0.255927	0.142	0.319	2.32742e-52
TMED7	8.93104e-57	-0.265918	0.096	0.25	2.65502e-52
SMIM15	1.07863e-56	-0.260036	0.102	0.259	3.20656e-52
CSDE1	1.18846e-56	-0.287338	0.427	0.664	3.53305e-52
PRELID1	1.50858e-56	-0.260593	0.221	0.426	4.48471e-52
N4BP2L2	1.66412e-56	0.785065	0.464	0.372	4.9471e-52
TMEM159	1.74076e-56	-0.320411	0.121	0.283	5.17493e-52
C12orf57	2.66032e-56	0.660779	0.575	0.523	7.9086e-52
UBTD2	3.12929e-56	-0.293727	0.118	0.282	9.30276e-52
OSBPL8	6.259e-56	-0.273119	0.24	0.446	1.86068e-51
CCND1	6.99111e-56	-0.354671	0.239	0.437	2.07832e-51
MAP4K4	7.33405e-56	-0.268723	0.158	0.336	2.18027e-51
RPL7A	7.52675e-56	0.306865	0.916	0.961	2.23755e-51
PSAP	9.18794e-56	-0.29012	0.379	0.612	2.73139e-51
NFE2L1	3.97854e-55	-0.277412	0.105	0.259	1.18274e-50
SYNE2	1.20521e-54	0.879487	0.509	0.435	3.58284e-50
TMBIM4	3.95416e-54	-0.256943	0.287	0.505	1.17549e-49
FLNB	4.75574e-54	-0.259604	0.165	0.342	1.41379e-49
TOMM6	4.86932e-54	-0.285024	0.345	0.567	1.44755e-49
CDC42	8.69882e-54	-0.255701	0.506	0.737	2.58599e-49
RPL14	1.04727e-53	0.289048	0.907	0.955	3.11332e-49
NAPG	2.29782e-53	-0.252472	0.127	0.288	6.83095e-49
RSL24D1	2.41333e-53	-0.250316	0.339	0.567	7.17434e-49
ID2	7.79643e-53	1.02883	0.394	0.287	2.31772e-48
MDK	1.14392e-52	-0.47529	0.458	0.644	3.40066e-48
RSRP1	2.30596e-52	0.908248	0.517	0.467	6.85517e-48
TMEM219	4.51948e-52	-0.264629	0.198	0.386	1.34355e-47
RPL27	4.94692e-52	-0.300837	0.808	0.933	1.47062e-47
PGAM1	9.01933e-52	-0.272118	0.136	0.298	2.68127e-47
GABARAP	1.38872e-51	-0.282965	0.539	0.755	4.12838e-47
RPL36AL	1.6099e-51	-0.278436	0.668	0.851	4.7859e-47
BCAP31	2.29487e-51	-0.252326	0.273	0.483	6.82219e-47
DANCR	2.32795e-51	0.730371	0.358	0.25	6.92053e-47
H1FX	3.48352e-51	0.792343	0.381	0.278	1.03558e-46
TRMT112	4.6433e-51	-0.252731	0.335	0.55	1.38036e-46
CLTA	4.91798e-51	-0.26072	0.422	0.658	1.46202e-46
CHMP4B	6.20167e-51	-0.262861	0.191	0.374	1.84363e-46
RPL18A	8.2277e-51	0.265357	0.922	0.974	2.44593e-46
CTNNA1	1.03868e-50	-0.266134	0.275	0.482	3.08779e-46
RPL22	1.77828e-50	0.313589	0.894	0.946	5.28647e-46
NENF	2.10191e-50	0.655662	0.374	0.272	6.24855e-46
COX7B	3.95734e-50	-0.293656	0.509	0.732	1.17644e-45
EPB41L4A-AS1	4.5634e-50	0.658259	0.321	0.211	1.35661e-45
DMKN	6.96454e-50	-0.269485	0.241	0.436	2.07042e-45
NOP53	1.03334e-49	0.710123	0.495	0.429	3.07191e-45
TMEM147	1.1646e-49	-0.263251	0.136	0.294	3.46212e-45
DDX3X	2.53907e-49	0.737206	0.664	0.69	7.54814e-45
PDLIM4	1.9204e-48	0.718522	0.348	0.24	5.70895e-44
CD9	2.28469e-48	-0.258154	0.703	0.886	6.79193e-44
PMEPA1	2.29363e-48	0.809341	0.484	0.415	6.8185e-44
AKR1A1	5.11381e-48	-0.266348	0.196	0.37	1.52023e-43
LARS	9.66355e-48	0.671387	0.342	0.239	2.87278e-43
HEXIM1	1.87278e-47	0.973764	0.278	0.172	5.56741e-43
CDH3	6.20651e-47	-0.3804	0.121	0.263	1.84507e-42
TSTD1	1.00029e-46	-0.270813	0.329	0.535	2.97366e-42
MARCKSL1	1.84189e-46	0.714267	0.395	0.295	5.47557e-42
CAPN1	1.8469e-46	-0.252861	0.117	0.262	5.49047e-42
IRF1	1.97333e-46	0.874436	0.277	0.168	5.86631e-42
RGS12	1.99979e-46	-0.251036	0.125	0.273	5.94498e-42
ATP5MG	2.76927e-46	-0.265417	0.602	0.801	8.23247e-42
TFRC	5.76517e-46	-0.381093	0.232	0.406	1.71387e-41
PLP2	1.77116e-45	-0.296711	0.269	0.452	5.26529e-41
ATP5MC3	4.50893e-45	-0.332402	0.406	0.609	1.34041e-40
GLS	7.22467e-45	-0.308085	0.268	0.449	2.14775e-40
RBBP7	1.08388e-44	0.638654	0.302	0.201	3.22217e-40
RBP1	1.92456e-44	0.485831	0.169	0.335	5.72132e-40
NASP	2.95201e-44	0.701446	0.476	0.406	8.77573e-40
BTG2	2.97073e-44	1.30407	0.371	0.281	8.83138e-40
BRD2	1.0889e-43	0.893266	0.506	0.455	3.23709e-39
TFDP2	3.52645e-43	0.624282	0.284	0.185	1.04834e-38
CHD3	3.62969e-43	0.706324	0.373	0.28	1.07904e-38
NFKBIA	5.85526e-43	0.818595	0.597	0.575	1.74065e-38
TUSC3	5.92527e-43	-0.260084	0.199	0.363	1.76146e-38
EIF4A2	1.45154e-42	0.684825	0.501	0.443	4.31513e-38
CDKN1C	2.23526e-42	0.748805	0.324	0.221	6.64499e-38
SNRPN	6.01194e-42	0.566682	0.263	0.165	1.78723e-37
BEX3	2.01959e-41	0.599876	0.382	0.29	6.00384e-37
ST13	6.50164e-41	0.616704	0.588	0.603	1.93281e-36
VGLL4	6.9403e-41	0.594741	0.322	0.225	2.06321e-36
HMGN2	1.70441e-40	0.628115	0.501	0.447	5.06687e-36
PNN	1.86818e-40	0.713482	0.465	0.408	5.55372e-36
NEDD9	3.90017e-40	0.606834	0.265	0.167	1.15944e-35
PLEKHA1	5.15767e-40	0.643193	0.258	0.163	1.53327e-35
TUBB4B	5.33793e-40	0.703228	0.608	0.613	1.58686e-35
FBL	1.28847e-39	0.576397	0.322	0.226	3.83036e-35
SON	2.13945e-39	0.529796	0.694	0.745	6.36015e-35
LUC7L3	9.45738e-39	0.736303	0.459	0.406	2.81149e-34
TERF2IP	6.70643e-38	0.660332	0.389	0.313	1.99369e-33
IMPDH2	1.40844e-37	0.533978	0.251	0.158	4.18701e-33
SRRM2	2.47525e-37	0.545454	0.618	0.619	7.35841e-33
TPM2	1.30601e-36	-0.26519	0.32	0.494	3.88251e-32
EIF4A1	2.43301e-36	0.462354	0.748	0.823	7.23286e-32
FBLN1	1.86434e-35	-0.288702	0.352	0.525	5.54231e-31
CAMLG	1.99676e-35	0.62622	0.377	0.307	5.93596e-31
EEF1B2	4.19629e-35	0.310057	0.809	0.842	1.24747e-30
IQGAP2	4.101e-34	0.642135	0.339	0.25	1.21915e-29
WWTR1	8.21636e-33	0.608678	0.29	0.207	2.44256e-28
RTN4	3.20786e-32	0.609669	0.594	0.623	9.53633e-28
SAP18	3.37969e-32	0.639881	0.615	0.649	1.00471e-27
SNHG6	5.74758e-32	0.57798	0.502	0.462	1.70864e-27
FAM133B	6.22267e-32	0.675178	0.443	0.394	1.84988e-27
LBH	1.7216e-31	0.608513	0.312	0.229	5.11796e-27
AKAP9	6.68504e-31	0.617809	0.549	0.539	1.98733e-26
VAMP2	1.15824e-30	0.59208	0.315	0.24	3.44322e-26
RBM25	1.71786e-30	0.527835	0.573	0.574	5.10684e-26
KMT2A	1.89622e-30	0.670659	0.342	0.266	5.63709e-26
RSL1D1	3.91619e-30	0.579218	0.371	0.305	1.16421e-25
SOX4	7.7433e-30	-0.349462	0.66	0.784	2.30193e-25
SRSF3	1.39558e-29	0.652718	0.519	0.499	4.14878e-25
DDX5	1.73035e-29	0.341099	0.832	0.905	5.14399e-25
MPHOSPH8	4.06676e-29	0.637549	0.359	0.292	1.20897e-24
NKTR	7.81461e-29	0.654692	0.278	0.199	2.32313e-24
CHL1	9.26722e-29	0.609513	0.329	0.255	2.75496e-24
PRMT1	9.78145e-29	0.520954	0.344	0.272	2.90783e-24
DEK	4.83057e-28	0.572171	0.472	0.436	1.43603e-23
RBMS1	1.89669e-27	0.619434	0.377	0.32	5.63849e-23
DDX17	4.65562e-27	0.533309	0.569	0.588	1.38402e-22
CYP1B1	1.61169e-26	-0.279002	0.178	0.294	4.79122e-22
MT2A	4.5261e-26	-0.338043	0.547	0.699	1.34552e-21
PCM1	1.52791e-25	0.584157	0.397	0.345	4.54217e-21
PRDM2	1.67311e-25	0.611353	0.354	0.295	4.97384e-21
ABLIM1	1.71987e-25	0.520026	0.315	0.242	5.11282e-21
ANKRD12	2.59175e-25	0.644626	0.474	0.447	7.70474e-21
SFPQ	1.43171e-24	0.573114	0.6	0.632	4.25618e-20
KIAA1217	1.54225e-24	0.572919	0.392	0.346	4.5848e-20
PPP1R10	3.15144e-24	0.79538	0.431	0.401	9.3686e-20
RUNX1	2.1493e-23	0.559202	0.422	0.381	6.38943e-19
CHURC1	3.25283e-23	0.530917	0.323	0.266	9.67e-19
PRDX4	3.44235e-23	0.510623	0.321	0.259	1.02334e-18
AOPEP	1.77597e-22	0.551746	0.315	0.254	5.27962e-18
PTTG1	1.97455e-22	0.49326	0.276	0.208	5.86994e-18
TLN1	5.58272e-22	0.549352	0.323	0.267	1.65963e-17
HNRNPU	5.75296e-22	0.593627	0.604	0.651	1.71024e-17
MAP4	1.39024e-21	0.4674	0.274	0.208	4.13292e-17
NSD3	7.34958e-21	0.587727	0.381	0.339	2.18488e-16
SNRNP70	2.96197e-20	0.507317	0.296	0.237	8.80535e-16
TSC22D3	3.67797e-20	0.75839	0.357	0.312	1.09339e-15
YWHAH	4.3243e-20	0.519688	0.325	0.277	1.28553e-15
DHX36	1.85045e-19	0.532745	0.365	0.32	5.50103e-15
SMCHD1	2.10251e-19	0.73807	0.312	0.261	6.25034e-15
ALKBH7	2.21435e-19	0.468227	0.397	0.364	6.58281e-15
MT-ND2	3.57029e-19	0.268242	0.82	0.943	1.06138e-14
HNRNPA0	4.6657e-19	0.500754	0.408	0.381	1.38702e-14
RPL4	7.09172e-19	0.265353	0.741	0.812	2.10823e-14
TAF1D	1.08588e-18	0.668201	0.411	0.382	3.2281e-14
PRNP	4.94492e-18	0.510692	0.31	0.257	1.47003e-13
MT1X	1.23963e-17	0.717284	0.609	0.616	3.68518e-13
PAWR	2.30532e-17	0.544196	0.372	0.337	6.85326e-13
HSPA1A	4.36925e-17	1.20783	0.61	0.696	1.29889e-12
CMTM8	4.97527e-17	0.462617	0.27	0.216	1.47905e-12
UFD1	5.66754e-17	0.461738	0.259	0.208	1.68485e-12
SNHG7	6.998e-17	0.528143	0.295	0.249	2.08037e-12
PHF3	7.26339e-17	0.485559	0.292	0.24	2.15926e-12
NFIC	8.14906e-17	0.502944	0.355	0.32	2.42255e-12
FXR1	1.36515e-16	0.479469	0.402	0.375	4.05833e-12
MGST3	2.2326e-16	0.475954	0.439	0.426	6.63707e-12
GGNBP2	7.40597e-16	0.467185	0.265	0.217	2.20165e-11
HNRNPR	2.77005e-15	0.457961	0.435	0.421	8.23479e-11
ODC1	2.9772e-15	0.448883	0.26	0.206	8.85062e-11
HNRNPM	5.90821e-15	0.463644	0.445	0.44	1.75639e-10
MTRNR2L12	1.17874e-14	1.32815	0.497	0.527	3.50415e-10
RSBN1L	2.35515e-14	0.533143	0.267	0.223	7.00138e-10
PRDX2	8.18089e-14	0.410558	0.565	0.613	2.43202e-09
ZRANB2	8.44157e-14	0.555734	0.3	0.264	2.50951e-09
ATRX	1.53946e-13	0.54571	0.416	0.404	4.57649e-09
FHL2	2.83214e-13	0.488021	0.28	0.241	8.41939e-09
TTC3	3.66362e-13	0.478993	0.416	0.403	1.08912e-08
ZFAS1	1.01504e-12	0.369174	0.709	0.768	3.01751e-08
REL	1.21045e-12	0.579001	0.372	0.35	3.59844e-08
NR4A1	1.26786e-12	0.382911	0.255	0.376	3.76909e-08
SLC25A3	1.44885e-12	0.355209	0.582	0.633	4.30713e-08
CCT2	3.04537e-12	0.443144	0.333	0.305	9.05328e-08
KMT2E	4.83788e-12	0.573081	0.358	0.335	1.43821e-07
MT-ND1	1.02089e-11	0.484162	0.871	0.939	3.03491e-07
UBXN4	1.57413e-11	0.432814	0.521	0.57	4.67958e-07
ARL6IP1	2.7103e-11	0.446047	0.546	0.59	8.05718e-07
HSPA5	5.24367e-11	0.491706	0.518	0.556	1.55884e-06
HNRNPDL	5.59362e-11	0.395352	0.606	0.675	1.66287e-06
MZT2B	6.13691e-11	0.360903	0.57	0.633	1.82438e-06
LUZP1	1.1116e-10	0.534391	0.276	0.244	3.30456e-06
HNRNPH1	3.40458e-10	0.5001	0.469	0.484	1.01211e-05
HNRNPD	7.48824e-10	0.406015	0.423	0.429	2.2261e-05
RBM39	1.47304e-09	0.310068	0.719	0.809	4.37906e-05
RSRC2	1.82379e-09	0.471029	0.536	0.593	5.42177e-05
AC020916.1	2.34167e-09	0.811967	0.255	0.224	6.96132e-05
RBBP6	2.34614e-09	0.517841	0.399	0.407	6.97461e-05
LMNA	6.94354e-09	0.567078	0.617	0.715	0.000206417
SENP6	7.07477e-09	0.429186	0.252	0.222	0.000210319
SMARCE1	1.10889e-08	0.388636	0.31	0.291	0.00032965
SEPTIN7	1.3395e-08	0.44859	0.467	0.502	0.000398207
ARID1B	1.50495e-08	0.482776	0.258	0.23	0.000447391
RDX	2.04222e-08	0.408086	0.389	0.391	0.000607111
EIF1B	3.19302e-08	0.491184	0.443	0.476	0.000949221
SLC5A3	3.26494e-08	0.531697	0.358	0.348	0.0009706
ATP1B3	4.51661e-08	0.449745	0.428	0.438	0.0013427
SF1	7.77762e-08	0.460039	0.385	0.389	0.00231213
HADHA	9.91182e-08	0.367438	0.386	0.391	0.00294659
ID4	1.00613e-07	0.467893	0.357	0.343	0.00299101
ARL4A	1.03442e-07	0.460883	0.282	0.263	0.00307511
TLE4	1.20611e-07	0.596157	0.345	0.339	0.00358551
ACSL3	1.4028e-07	0.57613	0.382	0.401	0.00417024
HSPD1	1.82126e-07	0.415411	0.572	0.615	0.00541425
HERPUD1	2.41261e-07	0.552031	0.305	0.295	0.00717222
NUFIP2	2.78379e-07	0.451783	0.411	0.426	0.00827566
PRRC2B	2.85273e-07	0.395109	0.259	0.236	0.00848059
ATP1A1	3.24048e-07	0.332634	0.596	0.664	0.00963329
CUTA	4.43924e-07	0.332185	0.471	0.51	0.013197
PNRC1	5.98583e-07	0.328697	0.665	0.765	0.0177947
LAMTOR4	7.15032e-07	0.397988	0.47	0.513	0.0212565
TCF25	9.22045e-07	0.412298	0.513	0.578	0.0274106
SNRPD2	9.81685e-07	0.331908	0.546	0.606	0.0291835
CNBP	1.58167e-06	0.349372	0.437	0.463	0.0470198
SUGT1	1.67599e-06	0.371321	0.269	0.251	0.0498239
TSC22D2	1.86754e-06	0.421685	0.336	0.33	0.0555183
SMC3	2.66314e-06	0.350866	0.251	0.232	0.0791698
CALR	3.47855e-06	0.370863	0.475	0.514	0.10341
RAI14	3.565e-06	0.400996	0.273	0.257	0.10598
RSF1	3.60168e-06	0.35656	0.336	0.331	0.107071
STK17A	4.1055e-06	0.472145	0.432	0.471	0.122048
CCT8	9.07761e-06	0.340162	0.281	0.271	0.269859
NME3	1.25206e-05	0.344256	0.317	0.313	0.372211
CDV3	1.44495e-05	0.403271	0.431	0.475	0.429555
FAT1	1.65676e-05	0.382399	0.25	0.233	0.492521
MGMT	1.76066e-05	0.341771	0.279	0.27	0.523408
ILF3	2.01712e-05	0.412872	0.266	0.255	0.59965
FCGRT	3.12215e-05	0.333355	0.306	0.3	0.928151
G3BP2	4.63132e-05	0.33547	0.322	0.323	1
DDX39B	7.06591e-05	0.361594	0.256	0.245	1
RERE	7.81222e-05	0.420491	0.261	0.25	1
TUT4	8.03422e-05	0.435148	0.296	0.292	1
CHD9	8.39611e-05	0.362902	0.266	0.255	1
MXRA7	8.62381e-05	0.359553	0.271	0.264	1
URI1	9.31601e-05	0.325529	0.263	0.253	1
MT-ATP8	0.000113928	0.359717	0.249	0.326	1
SRRM1	0.000115618	0.345777	0.549	0.628	1
CHD2	0.000132152	0.334031	0.27	0.352	1
PJA2	0.000162513	0.394685	0.315	0.32	1
DYNLL1	0.000176388	0.263211	0.709	0.82	1
STAT3	0.000218663	0.492263	0.329	0.341	1
APPL1	0.000247229	0.331042	0.266	0.263	1
ERRFI1	0.000391591	0.563136	0.35	0.375	1
SNRPD3	0.0005523	0.332366	0.325	0.337	1
CCNI	0.000564574	0.266095	0.562	0.649	1
SF3B2	0.000611314	0.314199	0.297	0.301	1
HNRNPH3	0.000612716	0.330073	0.319	0.327	1
ADIRF	0.000731716	0.442331	0.457	0.496	1
METAP2	0.000785639	0.372342	0.422	0.462	1
BTG1	0.00079402	0.509168	0.684	0.782	1
PTGES3	0.000879914	0.300179	0.537	0.612	1
USP34	0.000930924	0.375868	0.289	0.291	1
MRFAP1	0.00119505	0.348223	0.406	0.446	1
CCNL1	0.00124328	0.419246	0.436	0.478	1
APEX1	0.00145523	0.300511	0.277	0.279	1
HP1BP3	0.00154025	0.342964	0.467	0.529	1
USP9X	0.00179646	0.371336	0.255	0.254	1
KRT8	0.00209808	0.302126	0.552	0.655	1
EIF3F	0.00223725	0.309326	0.409	0.447	1
DDX24	0.00243997	0.321217	0.539	0.629	1
PPIG	0.00248794	0.372108	0.379	0.413	1
MRPS6	0.00274511	0.34577	0.34	0.36	1
PSME1	0.00318717	0.329217	0.394	0.427	1
FOXP1	0.00322606	0.357813	0.387	0.423	1
PDIA3	0.00441391	0.317643	0.426	0.474	1
EIF4A3	0.00443612	0.407769	0.26	0.264	1
RBM27	0.00524611	0.359287	0.281	0.29	1
ANKHD1	0.00548865	0.348544	0.275	0.28	1
YY1	0.00711434	0.307045	0.454	0.519	1
SELENOP	0.00722186	0.552043	0.518	0.596	1
YME1L1	0.010933	0.449404	0.397	0.444	1
RBM4	0.0127766	0.31989	0.276	0.284	1
HSP90B1	0.0140425	0.261291	0.593	0.692	1
STT3B	0.0172647	0.30599	0.246	0.251	1
CCT4	0.0191592	0.280263	0.282	0.293	1
HSPA9	0.0198647	0.346918	0.333	0.358	1
IGFBP5	0.025397	0.473832	0.295	0.281	1
ATP5PO	0.026109	0.257958	0.432	0.485	1
TPR	0.0287913	0.376776	0.4	0.448	1
TNRC6B	0.0290262	0.391562	0.297	0.315	1
MT-ATP6	0.0290514	0.280485	0.941	0.981	1
UACA	0.0309709	0.302471	0.255	0.258	1
EPC1	0.0380702	0.362749	0.241	0.25	1
DYNC1H1	0.0445403	0.42211	0.332	0.364	1
RABAC1	0.0447996	0.300152	0.396	0.445	1
TXNIP	0.0499319	0.357524	0.367	0.442	1
EIF2S3	0.0518962	0.314358	0.295	0.315	1
BTG3	0.0659254	0.279705	0.47	0.549	1
EIF3L	0.073025	0.267521	0.291	0.312	1
IGBP1	0.0871024	0.253921	0.262	0.276	1
ARID5B	0.0875271	0.340163	0.499	0.586	1
SRSF5	0.0889694	0.259894	0.428	0.532	1
ROCK1	0.0989175	0.288255	0.271	0.285	1
PRPF4B	0.0999556	0.412323	0.352	0.396	1
CACYBP	0.104271	0.330149	0.306	0.33	1
SESN3	0.129917	0.281373	0.37	0.401	1
TDG	0.174177	0.259608	0.239	0.283	1
RBM8A	0.177829	0.251228	0.483	0.566	1
SSR2	0.184814	0.302027	0.355	0.404	1
CYCS	0.188656	0.299253	0.399	0.457	1
CLK1	0.194776	0.254223	0.3	0.355	1
SPEN	0.225733	0.297954	0.303	0.361	1
QKI	0.232008	0.314885	0.237	0.252	1
POLR2A	0.275745	0.377002	0.271	0.297	1
RCN2	0.28168	0.278364	0.342	0.381	1
PPP1R12A	0.281855	0.273915	0.252	0.272	1
PPP1R2	0.315706	0.259959	0.247	0.287	1
PDAP1	0.321121	0.260427	0.325	0.369	1
SNHG5	0.33026	0.288891	0.577	0.669	1
SRSF10	0.341487	0.34732	0.275	0.3	1
MAT2A	0.359817	0.297109	0.267	0.315	1
PCF11	0.368122	0.288234	0.233	0.268	1
MAF	0.370044	0.290418	0.354	0.387	1
MT1E	0.429655	0.357282	0.436	0.463	1
ARIH1	0.433026	0.292816	0.28	0.325	1
ZFP36	0.434244	0.561402	0.359	0.412	1
ASH1L	0.476126	0.33923	0.328	0.368	1
PTPN1	0.481547	0.296093	0.284	0.313	1
UFC1	0.533844	0.279369	0.341	0.393	1
DNAJC21	0.574149	0.255615	0.288	0.334	1
BPTF	0.583639	0.327059	0.393	0.46	1
CDK13	0.61138	0.279478	0.241	0.275	1
PPP1R15A	0.620813	0.272177	0.613	0.709	1
TAF7	0.634445	0.288487	0.267	0.309	1
BRD4	0.634906	0.264604	0.299	0.347	1
RBM17	0.650683	0.273	0.281	0.329	1
THUMPD3-AS1	0.654186	0.341701	0.256	0.287	1
SF3B1	0.679898	0.277125	0.386	0.449	1
TSHZ2	0.710682	0.312315	0.362	0.426	1
EGFR	0.72444	0.254548	0.277	0.311	1
ENAH	0.97703	0.254516	0.248	0.275	1
USP8	0.988841	0.33428	0.235	0.266	1
