# Supplementary material for: Deciphering craniopharyngioma subtypes: Single-cell analysis of tumor microenvironment and immune networks
Source: iScience. 2024 Oct 1;27(11):111068. doi: 10.1016/j.isci.2024.111068 (PMC11525618; doi:10.1016/j.isci.2024.111068)
Supplement: Table S5. DEGs of ACP subcluster, related to Figure 4 [file mmc6.xlsx]

## Sheet: Sheet1
Supplemental table 5 DEGs of ACP subcluster
gene	p_val	avg_log2FC	pct.1	pct.2	p_val_adj	cluster	gene
KRT14	0	1.72001	0.988	0.531	0	developing epithelia	KRT14
KRT15	3.90158e-256	1.99715	0.81	0.271	1.15986e-251	developing epithelia	KRT15
SOSTDC1	3.41946e-250	1.80293	0.745	0.191	1.01654e-245	developing epithelia	SOSTDC1
CTNNAL1	1.37034e-181	1.40231	0.665	0.209	4.07373e-177	developing epithelia	CTNNAL1
RPLP1	5.9553e-177	0.680345	0.995	0.954	1.77039e-172	developing epithelia	RPLP1
CPE	1.33007e-173	1.32986	0.668	0.227	3.95403e-169	developing epithelia	CPE
KRTAP3-1	1.54683e-158	1.72202	0.582	0.149	4.59843e-154	developing epithelia	KRTAP3-1
DST	2.02033e-157	1.17233	0.844	0.445	6.00604e-153	developing epithelia	DST
CRNDE	1.48954e-142	1.13526	0.602	0.198	4.42809e-138	developing epithelia	CRNDE
MIR205HG	1.26243e-135	0.942328	0.826	0.439	3.75295e-131	developing epithelia	MIR205HG
CLU	8.19907e-133	0.966538	0.776	0.375	2.43742e-128	developing epithelia	CLU
SFRP1	7.8818e-125	1.49319	0.462	0.1	2.3431e-120	developing epithelia	SFRP1
COL17A1	1.67364e-124	0.932719	0.684	0.293	4.9754e-120	developing epithelia	COL17A1
RPS24	3.36225e-124	0.605964	0.985	0.891	9.99529e-120	developing epithelia	RPS24
MIR99AHG	1.18951e-123	1.15225	0.6	0.232	3.53619e-119	developing epithelia	MIR99AHG
ATF3	1.1921e-120	1.19543	0.754	0.425	3.54388e-116	developing epithelia	ATF3
LMO4	2.48132e-117	0.981029	0.723	0.401	7.37648e-113	developing epithelia	LMO4
RPS4X	1.54508e-116	0.646876	0.98	0.866	4.5932e-112	developing epithelia	RPS4X
RPS19	2.13297e-116	0.607531	0.987	0.891	6.3409e-112	developing epithelia	RPS19
HSP90AB1	1.1953e-114	0.698041	0.964	0.847	3.55339e-110	developing epithelia	HSP90AB1
RPS5	1.32651e-113	0.688028	0.949	0.75	3.94344e-109	developing epithelia	RPS5
NRP2	4.6017e-105	0.958586	0.633	0.29	1.36799e-100	developing epithelia	NRP2
BCAM	7.06649e-105	1.02043	0.56	0.224	2.10073e-100	developing epithelia	BCAM
PTHLH	1.35563e-99	0.955131	0.675	0.349	4.03001e-95	developing epithelia	PTHLH
ATP1B1	2.49634e-98	0.958206	0.626	0.306	7.42113e-94	developing epithelia	ATP1B1
RPL10A	1.09566e-95	0.581051	0.959	0.81	3.25718e-91	developing epithelia	RPL10A
RPL41	1.28251e-93	0.484654	0.987	0.954	3.81263e-89	developing epithelia	RPL41
MEG3	4.27288e-91	0.940528	0.555	0.223	1.27024e-86	developing epithelia	MEG3
TUBA1C	2.11336e-89	0.847443	0.696	0.409	6.28261e-85	developing epithelia	TUBA1C
RPL23	1.65605e-88	0.561657	0.944	0.786	4.9231e-84	developing epithelia	RPL23
SELENOP	2.10801e-87	1.02876	0.601	0.302	6.2667e-83	developing epithelia	SELENOP
SNHG29	1.63822e-84	0.651815	0.885	0.632	4.87009e-80	developing epithelia	SNHG29
RPL8	1.98092e-84	0.51841	0.968	0.836	5.88887e-80	developing epithelia	RPL8
IFITM3	2.52428e-84	0.804948	0.769	0.494	7.50416e-80	developing epithelia	IFITM3
PTN	8.27564e-84	0.752748	0.626	0.298	2.46018e-79	developing epithelia	PTN
CD9	9.26578e-84	0.667092	0.797	0.503	2.75453e-79	developing epithelia	CD9
CIRBP	2.89315e-81	0.677958	0.796	0.529	8.60075e-77	developing epithelia	CIRBP
CAVIN1	3.04184e-80	0.791214	0.567	0.277	9.04279e-76	developing epithelia	CAVIN1
SYT1	1.03969e-79	1.52138	0.353	0.092	3.09078e-75	developing epithelia	SYT1
RPL7	1.13119e-79	0.508922	0.956	0.792	3.36281e-75	developing epithelia	RPL7
GCSH	1.74664e-79	0.808913	0.521	0.233	5.19241e-75	developing epithelia	GCSH
TBC1D9	1.81442e-77	0.899566	0.371	0.108	5.3939e-73	developing epithelia	TBC1D9
CXADR	1.02898e-76	0.722674	0.654	0.357	3.05895e-72	developing epithelia	CXADR
ID3	2.17541e-76	0.886348	0.685	0.401	6.46704e-72	developing epithelia	ID3
SRPX	1.8244e-75	0.948459	0.349	0.092	5.42358e-71	developing epithelia	SRPX
RPLP0	4.16272e-74	0.500961	0.957	0.827	1.23749e-69	developing epithelia	RPLP0
SULF1	4.7064e-74	0.87224	0.379	0.115	1.39912e-69	developing epithelia	SULF1
RPL3	4.94347e-74	0.450137	0.976	0.86	1.46959e-69	developing epithelia	RPL3
RACK1	6.16616e-74	0.544955	0.945	0.779	1.83308e-69	developing epithelia	RACK1
RPS6	3.94369e-73	0.468596	0.971	0.868	1.17238e-68	developing epithelia	RPS6
RPS9	4.5852e-73	0.485496	0.965	0.833	1.36309e-68	developing epithelia	RPS9
NUCKS1	5.83805e-73	0.608156	0.801	0.542	1.73553e-68	developing epithelia	NUCKS1
RPL21	2.39931e-72	0.451866	0.968	0.861	7.13266e-68	developing epithelia	RPL21
RPS3A	5.07456e-72	0.466961	0.965	0.863	1.50856e-67	developing epithelia	RPS3A
ACTG1	7.42665e-72	0.532571	0.949	0.791	2.20779e-67	developing epithelia	ACTG1
MT1E	7.59437e-72	0.931714	0.525	0.232	2.25765e-67	developing epithelia	MT1E
HACD1	9.61561e-72	0.944632	0.309	0.073	2.85853e-67	developing epithelia	HACD1
RPL6	5.65178e-71	0.439891	0.969	0.885	1.68016e-66	developing epithelia	RPL6
RPL15	1.76965e-70	0.45572	0.955	0.826	5.26083e-66	developing epithelia	RPL15
FGFR2	3.27795e-70	0.841522	0.355	0.107	9.74469e-66	developing epithelia	FGFR2
RPS12	3.97909e-70	0.468582	0.98	0.929	1.1829e-65	developing epithelia	RPS12
RPL13	1.16154e-67	0.412974	0.992	0.946	3.45302e-63	developing epithelia	RPL13
RPL12	3.63055e-67	0.453524	0.972	0.87	1.07929e-62	developing epithelia	RPL12
GAS5	1.24043e-66	0.610559	0.83	0.612	3.68754e-62	developing epithelia	GAS5
PEBP1	3.79934e-66	0.613375	0.707	0.465	1.12947e-61	developing epithelia	PEBP1
ACSL3	2.27335e-64	0.761341	0.465	0.213	6.75822e-60	developing epithelia	ACSL3
GEM	2.47389e-64	0.705375	0.442	0.182	7.35438e-60	developing epithelia	GEM
KRT19	5.16581e-64	0.345389	0.903	0.6	1.53569e-59	developing epithelia	KRT19
RPS17	1.0997e-62	0.487309	0.928	0.74	3.26918e-58	developing epithelia	RPS17
ST13	4.67933e-62	0.609152	0.668	0.422	1.39107e-57	developing epithelia	ST13
RPL18	5.68069e-62	0.430058	0.958	0.857	1.68875e-57	developing epithelia	RPL18
RPS8	7.16348e-62	0.500908	0.976	0.902	2.12956e-57	developing epithelia	RPS8
CHL1	8.11705e-62	0.70134	0.396	0.149	2.41304e-57	developing epithelia	CHL1
RPS11	1.83716e-61	0.439518	0.958	0.819	5.46151e-57	developing epithelia	RPS11
DIRAS3	1.32028e-60	0.810988	0.324	0.1	3.92494e-56	developing epithelia	DIRAS3
SINHCAF	1.51819e-60	0.684656	0.514	0.262	4.51327e-56	developing epithelia	SINHCAF
ITIH5	1.5318e-60	0.893552	0.277	0.066	4.55374e-56	developing epithelia	ITIH5
RAI14	5.27365e-60	0.749057	0.34	0.114	1.56775e-55	developing epithelia	RAI14
RPL5	1.09926e-59	0.472132	0.953	0.812	3.26789e-55	developing epithelia	RPL5
GLI3	9.43134e-59	0.737472	0.387	0.156	2.80375e-54	developing epithelia	GLI3
PALLD	2.52712e-58	0.695725	0.483	0.242	7.51262e-54	developing epithelia	PALLD
PRDX5	7.73864e-58	0.551932	0.728	0.477	2.30054e-53	developing epithelia	PRDX5
COL18A1	8.75906e-58	0.770179	0.367	0.14	2.60389e-53	developing epithelia	COL18A1
DLX5	1.05832e-57	0.910322	0.451	0.214	3.14617e-53	developing epithelia	DLX5
ABCC5	3.94242e-57	0.776148	0.374	0.153	1.172e-52	developing epithelia	ABCC5
RPS15	1.06817e-56	0.405865	0.977	0.873	3.17547e-52	developing epithelia	RPS15
ST8SIA6	1.07122e-56	0.707662	0.269	0.065	3.18451e-52	developing epithelia	ST8SIA6
IRX1	8.58177e-56	0.723113	0.267	0.065	2.55119e-51	developing epithelia	IRX1
IFT57	9.66691e-56	0.669803	0.452	0.216	2.87378e-51	developing epithelia	IFT57
RPS14	2.12132e-55	0.384286	0.971	0.891	6.30626e-51	developing epithelia	RPS14
NFIX	3.57175e-55	0.634297	0.391	0.168	1.06181e-50	developing epithelia	NFIX
LIMA1	1.23198e-54	0.648979	0.541	0.306	3.66244e-50	developing epithelia	LIMA1
KRT8	6.97909e-54	0.463698	0.645	0.377	2.07474e-49	developing epithelia	KRT8
KTN1	7.85806e-54	0.577972	0.706	0.484	2.33605e-49	developing epithelia	KTN1
CAV1	1.3576e-53	0.690073	0.393	0.169	4.03589e-49	developing epithelia	CAV1
SLC39A10	1.6891e-53	0.957877	0.371	0.156	5.02137e-49	developing epithelia	SLC39A10
NAP1L1	6.80564e-53	0.484894	0.82	0.607	2.02318e-48	developing epithelia	NAP1L1
FAM118A	1.33736e-52	0.7157	0.318	0.11	3.9757e-48	developing epithelia	FAM118A
EEF1G	3.37589e-52	0.422208	0.908	0.696	1.00359e-47	developing epithelia	EEF1G
RPL37A	3.52266e-52	0.37597	0.973	0.873	1.04722e-47	developing epithelia	RPL37A
RPL9	7.98993e-52	0.372817	0.949	0.851	2.37525e-47	developing epithelia	RPL9
UBC	1.84907e-51	0.434211	0.948	0.853	5.49691e-47	developing epithelia	UBC
RPS27A	3.78067e-51	0.367805	0.976	0.864	1.12392e-46	developing epithelia	RPS27A
PMEPA1	7.37643e-51	0.672738	0.559	0.332	2.19287e-46	developing epithelia	PMEPA1
NIFK	1.02318e-50	0.712374	0.425	0.211	3.04171e-46	developing epithelia	NIFK
RPL24	1.7521e-50	0.377694	0.948	0.835	5.20865e-46	developing epithelia	RPL24
CHPT1	4.59105e-50	0.638065	0.285	0.091	1.36483e-45	developing epithelia	CHPT1
MAP3K20	5.11629e-50	0.651073	0.332	0.126	1.52097e-45	developing epithelia	MAP3K20
PRRG4	6.59659e-50	0.670317	0.363	0.149	1.96103e-45	developing epithelia	PRRG4
RPL17	1.55669e-49	0.387529	0.964	0.831	4.62772e-45	developing epithelia	RPL17
RPL11	1.7476e-49	0.371589	0.98	0.878	5.19525e-45	developing epithelia	RPL11
TLE2	2.88722e-49	0.639421	0.299	0.102	8.58314e-45	developing epithelia	TLE2
SRP14	2.95498e-49	0.464484	0.85	0.647	8.78455e-45	developing epithelia	SRP14
MT1X	5.97454e-49	0.575526	0.68	0.435	1.77611e-44	developing epithelia	MT1X
CMTM8	7.06379e-49	0.667592	0.32	0.123	2.09992e-44	developing epithelia	CMTM8
PAWR	8.01258e-48	0.693541	0.422	0.212	2.38198e-43	developing epithelia	PAWR
MEG8	8.21003e-48	0.887673	0.292	0.097	2.44068e-43	developing epithelia	MEG8
ERRFI1	9.35169e-48	0.749878	0.418	0.206	2.78007e-43	developing epithelia	ERRFI1
SUMO2	1.40522e-47	0.463948	0.727	0.501	4.17743e-43	developing epithelia	SUMO2
RBMS1	2.80973e-47	0.61836	0.441	0.23	8.35277e-43	developing epithelia	RBMS1
JUND	6.08318e-47	0.396461	0.914	0.771	1.80841e-42	developing epithelia	JUND
WFDC2	1.97074e-46	0.259083	0.559	0.314	5.8586e-42	developing epithelia	WFDC2
SERBP1	1.0009e-45	0.46328	0.747	0.534	2.97547e-41	developing epithelia	SERBP1
FRZB	1.00649e-45	0.600604	0.268	0.086	2.9921e-41	developing epithelia	FRZB
GJB6	1.0924e-45	0.747702	0.387	0.179	3.24748e-41	developing epithelia	GJB6
SLC25A33	1.56502e-45	0.630079	0.282	0.098	4.6525e-41	developing epithelia	SLC25A33
NPM1	1.60997e-45	0.418328	0.854	0.654	4.78611e-41	developing epithelia	NPM1
RPS2	1.68663e-45	0.372307	0.977	0.89	5.01402e-41	developing epithelia	RPS2
BNC2	1.72786e-45	0.62432	0.381	0.176	5.13657e-41	developing epithelia	BNC2
KIAA1217	1.47385e-44	0.573236	0.442	0.232	4.38147e-40	developing epithelia	KIAA1217
SKP1	1.99512e-44	0.433681	0.753	0.546	5.93109e-40	developing epithelia	SKP1
NACA	5.61788e-44	0.359642	0.949	0.803	1.67008e-39	developing epithelia	NACA
CBX1	8.26502e-44	0.532337	0.378	0.174	2.45702e-39	developing epithelia	CBX1
RPS10	1.12402e-43	0.40723	0.893	0.679	3.34149e-39	developing epithelia	RPS10
STMN1	3.82176e-43	0.377336	0.664	0.407	1.13613e-38	developing epithelia	STMN1
PDPN	9.76046e-43	0.546405	0.317	0.131	2.90159e-38	developing epithelia	PDPN
RPS13	1.32422e-42	0.356941	0.945	0.815	3.93665e-38	developing epithelia	RPS13
MDK	1.34158e-42	0.430639	0.533	0.309	3.98824e-38	developing epithelia	MDK
POSTN	1.56824e-42	0.908925	0.286	0.104	4.66206e-38	developing epithelia	POSTN
ETS2	1.5734e-42	0.546568	0.52	0.304	4.6774e-38	developing epithelia	ETS2
MARCKS	2.65652e-42	0.559143	0.605	0.386	7.8973e-38	developing epithelia	MARCKS
EIF1AX	3.26437e-41	0.456488	0.68	0.469	9.70433e-37	developing epithelia	EIF1AX
SLC25A6	3.33538e-41	0.445954	0.752	0.54	9.9154e-37	developing epithelia	SLC25A6
WEE1	3.53153e-41	0.592017	0.365	0.17	1.04985e-36	developing epithelia	WEE1
HMGN2	7.20391e-41	0.462027	0.559	0.35	2.14158e-36	developing epithelia	HMGN2
RPL35A	9.21023e-41	0.34077	0.96	0.838	2.73802e-36	developing epithelia	RPL35A
EIF1B	1.02843e-40	0.611747	0.499	0.308	3.05733e-36	developing epithelia	EIF1B
WWTR1	2.14314e-40	0.55987	0.335	0.151	6.37112e-36	developing epithelia	WWTR1
RBBP8	3.64119e-40	0.611804	0.28	0.107	1.08245e-35	developing epithelia	RBBP8
RTN4	5.52495e-40	0.455913	0.654	0.451	1.64246e-35	developing epithelia	RTN4
CALD1	6.91912e-40	0.444678	0.664	0.432	2.05692e-35	developing epithelia	CALD1
ATP5IF1	7.09088e-40	0.483678	0.622	0.413	2.10798e-35	developing epithelia	ATP5IF1
RPS18	1.03274e-39	0.331802	0.98	0.922	3.07012e-35	developing epithelia	RPS18
TSPAN5	1.71443e-39	0.520777	0.422	0.218	5.09667e-35	developing epithelia	TSPAN5
RPS28	1.9862e-39	0.315093	0.969	0.87	5.90459e-35	developing epithelia	RPS28
HNRNPR	5.24644e-39	0.513858	0.488	0.295	1.55966e-34	developing epithelia	HNRNPR
ITM2A	9.34607e-39	0.568774	0.312	0.132	2.7784e-34	developing epithelia	ITM2A
PITX2	1.16796e-38	0.682788	0.42	0.235	3.47212e-34	developing epithelia	PITX2
RPL10	5.13419e-38	0.310828	0.983	0.923	1.52629e-33	developing epithelia	RPL10
NFIC	9.92089e-38	0.481633	0.416	0.232	2.94928e-33	developing epithelia	NFIC
EEF1D	1.40782e-37	0.377491	0.871	0.698	4.18517e-33	developing epithelia	EEF1D
CHCHD2	1.8191e-37	0.393469	0.717	0.512	5.40783e-33	developing epithelia	CHCHD2
DNAJA1	2.06457e-37	0.459752	0.817	0.664	6.13755e-33	developing epithelia	DNAJA1
DDX17	2.53219e-37	0.385997	0.636	0.435	7.5277e-33	developing epithelia	DDX17
TCEAL4	2.95457e-37	0.541126	0.486	0.297	8.78336e-33	developing epithelia	TCEAL4
DUSP14	5.25083e-37	0.590303	0.27	0.11	1.56097e-32	developing epithelia	DUSP14
FHL2	1.0891e-36	0.524032	0.33	0.157	3.23767e-32	developing epithelia	FHL2
SLC3A2	1.17121e-36	0.573595	0.561	0.378	3.48176e-32	developing epithelia	SLC3A2
MT1F	1.42214e-36	0.733839	0.258	0.1	4.22773e-32	developing epithelia	MT1F
SHB	3.56054e-36	0.564577	0.269	0.108	1.05848e-31	developing epithelia	SHB
METTL7A	5.1326e-36	0.493888	0.257	0.097	1.52582e-31	developing epithelia	METTL7A
LAMB1	8.64982e-36	0.570827	0.351	0.176	2.57142e-31	developing epithelia	LAMB1
ITGA2	8.69034e-36	0.420971	0.525	0.315	2.58346e-31	developing epithelia	ITGA2
NEDD9	9.99347e-36	0.547101	0.305	0.137	2.97086e-31	developing epithelia	NEDD9
TNFRSF19	1.05337e-35	0.528556	0.358	0.176	3.13145e-31	developing epithelia	TNFRSF19
ADIRF	1.12917e-35	0.475848	0.516	0.324	3.35679e-31	developing epithelia	ADIRF
EPB41L2	1.3626e-35	0.471539	0.326	0.149	4.05074e-31	developing epithelia	EPB41L2
SNHG8	1.68118e-35	0.385874	0.61	0.423	4.99781e-31	developing epithelia	SNHG8
HMGB1	1.88056e-35	0.316686	0.907	0.74	5.59053e-31	developing epithelia	HMGB1
LMNA	2.10582e-35	0.495319	0.671	0.479	6.26017e-31	developing epithelia	LMNA
MXRA5	4.567e-35	0.699707	0.312	0.146	1.35768e-30	developing epithelia	MXRA5
RPL29	4.83498e-35	0.322851	0.951	0.856	1.43734e-30	developing epithelia	RPL29
BEX3	9.02791e-35	0.494168	0.433	0.252	2.68382e-30	developing epithelia	BEX3
YWHAE	1.66416e-34	0.350207	0.625	0.435	4.94721e-30	developing epithelia	YWHAE
RPL34	2.09786e-34	0.311294	0.975	0.912	6.23653e-30	developing epithelia	RPL34
RUNX1	2.4909e-34	0.463816	0.466	0.282	7.40494e-30	developing epithelia	RUNX1
UBXN4	2.84778e-34	0.423044	0.584	0.386	8.46588e-30	developing epithelia	UBXN4
LRRFIP1	3.23472e-34	0.413821	0.578	0.371	9.61618e-30	developing epithelia	LRRFIP1
BEX2	4.77074e-34	0.505173	0.269	0.11	1.41825e-29	developing epithelia	BEX2
PRDX1	5.84456e-34	0.337359	0.785	0.575	1.73747e-29	developing epithelia	PRDX1
COX5B	6.41365e-34	0.379117	0.622	0.417	1.90665e-29	developing epithelia	COX5B
SET	7.91518e-34	0.347169	0.739	0.54	2.35302e-29	developing epithelia	SET
NDUFA4	1.0884e-33	0.336235	0.704	0.494	3.23561e-29	developing epithelia	NDUFA4
NCL	1.19811e-33	0.355797	0.839	0.676	3.56175e-29	developing epithelia	NCL
WLS	1.69835e-33	0.463276	0.333	0.164	5.04886e-29	developing epithelia	WLS
DSP	1.78706e-33	0.359537	0.592	0.386	5.31257e-29	developing epithelia	DSP
RPS3	2.05823e-33	0.320569	0.959	0.836	6.11869e-29	developing epithelia	RPS3
UQCRH	2.14384e-33	0.355329	0.697	0.498	6.3732e-29	developing epithelia	UQCRH
PNN	2.269e-33	0.40704	0.521	0.335	6.74528e-29	developing epithelia	PNN
AOPEP	2.45274e-33	0.558398	0.369	0.206	7.29151e-29	developing epithelia	AOPEP
MAP7	2.55933e-33	0.547677	0.251	0.102	7.60836e-29	developing epithelia	MAP7
DKK3	3.63787e-33	0.491194	0.337	0.164	1.08147e-28	developing epithelia	DKK3
CDC42EP3	1.2849e-32	0.449115	0.386	0.214	3.81974e-28	developing epithelia	CDC42EP3
MRPS6	1.86444e-32	0.439393	0.392	0.211	5.5426e-28	developing epithelia	MRPS6
RPL22	2.22526e-32	0.315394	0.941	0.799	6.61526e-28	developing epithelia	RPL22
FAT1	2.84373e-32	0.554643	0.292	0.138	8.45384e-28	developing epithelia	FAT1
PRMT1	4.45229e-32	0.450301	0.392	0.222	1.32358e-27	developing epithelia	PRMT1
LUC7L3	4.83719e-32	0.456827	0.506	0.329	1.438e-27	developing epithelia	LUC7L3
MZT2B	5.22084e-32	0.373752	0.63	0.432	1.55205e-27	developing epithelia	MZT2B
SLAIN2	5.53292e-32	0.478423	0.348	0.183	1.64483e-27	developing epithelia	SLAIN2
EFNA1	5.78868e-32	0.532459	0.27	0.12	1.72086e-27	developing epithelia	EFNA1
BLVRB	6.14916e-32	0.46943	0.322	0.164	1.82802e-27	developing epithelia	BLVRB
DYRK3	7.09158e-32	0.483926	0.253	0.103	2.10819e-27	developing epithelia	DYRK3
BGN	8.08141e-32	0.44473	0.318	0.153	2.40244e-27	developing epithelia	BGN
KLF10	8.16249e-32	0.35914	0.351	0.177	2.42655e-27	developing epithelia	KLF10
PLXDC2	9.07644e-32	0.505307	0.29	0.132	2.69824e-27	developing epithelia	PLXDC2
IQGAP2	1.63168e-31	0.465474	0.387	0.211	4.85066e-27	developing epithelia	IQGAP2
CEP85L	4.29447e-31	0.376083	0.253	0.102	1.27666e-26	developing epithelia	CEP85L
NREP	5.80972e-31	0.505315	0.262	0.115	1.72711e-26	developing epithelia	NREP
ABLIM1	7.38958e-31	0.475062	0.362	0.199	2.19677e-26	developing epithelia	ABLIM1
SGK1	9.62167e-31	0.452567	0.507	0.336	2.86033e-26	developing epithelia	SGK1
PRDX2	9.76314e-31	0.340978	0.63	0.432	2.90239e-26	developing epithelia	PRDX2
CCN1	1.00291e-30	0.352636	0.321	0.153	2.98144e-26	developing epithelia	CCN1
TUBA1A	1.70877e-30	0.361307	0.688	0.488	5.07984e-26	developing epithelia	TUBA1A
ARHGEF3	5.32485e-30	0.49355	0.299	0.147	1.58297e-25	developing epithelia	ARHGEF3
PTGES3	5.76961e-30	0.354893	0.593	0.413	1.71519e-25	developing epithelia	PTGES3
COX7B	7.44247e-30	0.370167	0.578	0.399	2.2125e-25	developing epithelia	COX7B
FAU	7.49078e-30	0.294006	0.954	0.822	2.22686e-25	developing epithelia	FAU
YWHAG	1.03083e-29	0.450316	0.367	0.213	3.06446e-25	developing epithelia	YWHAG
GADD45A	1.47003e-29	0.452019	0.546	0.368	4.37009e-25	developing epithelia	GADD45A
RPL13A	1.97725e-29	0.25851	0.975	0.9	5.87797e-25	developing epithelia	RPL13A
KRT17	2.27439e-29	0.46126	0.64	0.448	6.7613e-25	developing epithelia	KRT17
ID1	3.1505e-29	0.418008	0.622	0.427	9.3658e-25	developing epithelia	ID1
ATP1A1	3.33909e-29	0.365279	0.654	0.457	9.92643e-25	developing epithelia	ATP1A1
PNISR	5.27056e-29	0.315467	0.525	0.348	1.56683e-24	developing epithelia	PNISR
DDX5	7.91068e-29	0.287212	0.867	0.737	2.35169e-24	developing epithelia	DDX5
IER3	8.22125e-29	0.374136	0.785	0.613	2.44401e-24	developing epithelia	IER3
TMEM176B	1.15777e-28	0.425795	0.326	0.169	3.44183e-24	developing epithelia	TMEM176B
EPB41L4A-AS1	1.30247e-28	0.456425	0.361	0.201	3.87199e-24	developing epithelia	EPB41L4A-AS1
HNRNPD	5.42413e-28	0.382449	0.475	0.309	1.61249e-23	developing epithelia	HNRNPD
TSHZ2	6.65241e-28	0.444842	0.41	0.249	1.97763e-23	developing epithelia	TSHZ2
GCLC	7.63633e-28	0.39061	0.312	0.158	2.27013e-23	developing epithelia	GCLC
SLC25A36	9.2769e-28	0.406177	0.323	0.174	2.75784e-23	developing epithelia	SLC25A36
RDX	1.08786e-27	0.434527	0.438	0.274	3.234e-23	developing epithelia	RDX
RPL32	1.28889e-27	0.255766	0.97	0.903	3.83161e-23	developing epithelia	RPL32
SNX2	1.50252e-27	0.346529	0.302	0.155	4.4667e-23	developing epithelia	SNX2
LARS	1.52114e-27	0.438436	0.382	0.229	4.52204e-23	developing epithelia	LARS
RARRES2	1.80004e-27	0.299827	0.328	0.166	5.35115e-23	developing epithelia	RARRES2
NDUFA13	1.86961e-27	0.322062	0.695	0.509	5.55798e-23	developing epithelia	NDUFA13
PFDN5	2.2156e-27	0.308757	0.865	0.695	6.58654e-23	developing epithelia	PFDN5
CD47	2.96333e-27	0.368781	0.356	0.204	8.80937e-23	developing epithelia	CD47
PHPT1	3.23172e-27	0.405467	0.556	0.393	9.60726e-23	developing epithelia	PHPT1
SLC39A14	4.2536e-27	0.463782	0.334	0.181	1.26451e-22	developing epithelia	SLC39A14
MIR22HG	7.09282e-27	0.451511	0.407	0.252	2.10855e-22	developing epithelia	MIR22HG
RPSA	1.02494e-26	0.295412	0.9	0.723	3.04696e-22	developing epithelia	RPSA
SMS	1.08e-26	0.436985	0.314	0.167	3.21063e-22	developing epithelia	SMS
SERTAD1	1.09161e-26	0.420214	0.432	0.271	3.24514e-22	developing epithelia	SERTAD1
SLC5A3	1.34774e-26	0.305557	0.384	0.218	4.00657e-22	developing epithelia	SLC5A3
DEK	1.36524e-26	0.293422	0.52	0.346	4.05858e-22	developing epithelia	DEK
BTF3	1.52309e-26	0.295626	0.828	0.643	4.52783e-22	developing epithelia	BTF3
ETFB	1.83926e-26	0.412955	0.411	0.257	5.46776e-22	developing epithelia	ETFB
TPM4	1.96228e-26	0.406397	0.631	0.457	5.83347e-22	developing epithelia	TPM4
LAMTOR4	3.31745e-26	0.370617	0.504	0.341	9.86211e-22	developing epithelia	LAMTOR4
ATP5PF	3.37751e-26	0.349416	0.553	0.386	1.00407e-21	developing epithelia	ATP5PF
RAB11FIP1	3.7286e-26	0.353552	0.398	0.235	1.10844e-21	developing epithelia	RAB11FIP1
UBB	4.78149e-26	0.275318	0.886	0.743	1.42144e-21	developing epithelia	UBB
NFIL3	5.23374e-26	0.483733	0.301	0.161	1.55588e-21	developing epithelia	NFIL3
DHRS3	5.33511e-26	0.413916	0.3	0.157	1.58602e-21	developing epithelia	DHRS3
ADK	5.53579e-26	0.362058	0.258	0.122	1.64568e-21	developing epithelia	ADK
ID4	6.48878e-26	0.369593	0.405	0.251	1.92899e-21	developing epithelia	ID4
PDLIM1	6.68621e-26	0.357189	0.374	0.219	1.98768e-21	developing epithelia	PDLIM1
HSBP1	1.0605e-25	0.338381	0.539	0.371	3.15266e-21	developing epithelia	HSBP1
C12orf57	1.39875e-25	0.316028	0.628	0.45	4.1582e-21	developing epithelia	C12orf57
TSTD1	1.39978e-25	0.392353	0.391	0.237	4.16125e-21	developing epithelia	TSTD1
TTC3	2.13113e-25	0.320995	0.463	0.301	6.33543e-21	developing epithelia	TTC3
RPL35	2.18117e-25	0.268116	0.956	0.841	6.48418e-21	developing epithelia	RPL35
KIF1B	2.68044e-25	0.442947	0.324	0.18	7.96842e-21	developing epithelia	KIF1B
RPL36	2.9619e-25	0.272315	0.952	0.84	8.80514e-21	developing epithelia	RPL36
PRNP	3.18752e-25	0.31555	0.356	0.207	9.47586e-21	developing epithelia	PRNP
VCL	3.87072e-25	0.404801	0.279	0.141	1.15069e-20	developing epithelia	VCL
NASP	4.40503e-25	0.27276	0.529	0.358	1.30953e-20	developing epithelia	NASP
IMPDH2	4.49551e-25	0.428544	0.286	0.151	1.33642e-20	developing epithelia	IMPDH2
CHD3	4.97985e-25	0.304538	0.425	0.267	1.48041e-20	developing epithelia	CHD3
NFE2L2	6.32793e-25	0.36302	0.517	0.357	1.88117e-20	developing epithelia	NFE2L2
HNRNPM	6.75403e-25	0.353043	0.496	0.337	2.00784e-20	developing epithelia	HNRNPM
ARL2	1.02524e-24	0.427273	0.3	0.163	3.04783e-20	developing epithelia	ARL2
CRABP2	1.20121e-24	0.415254	0.284	0.147	3.57097e-20	developing epithelia	CRABP2
CAMTA1	1.42763e-24	0.389759	0.355	0.215	4.24407e-20	developing epithelia	CAMTA1
NENF	1.47602e-24	0.352364	0.413	0.259	4.38791e-20	developing epithelia	NENF
CNBP	2.17439e-24	0.337458	0.484	0.328	6.46403e-20	developing epithelia	CNBP
FXR1	2.28973e-24	0.344537	0.436	0.285	6.80691e-20	developing epithelia	FXR1
TFDP2	2.72382e-24	0.392181	0.316	0.176	8.09737e-20	developing epithelia	TFDP2
TNFSF10	4.97227e-24	0.447756	0.409	0.251	1.47816e-19	developing epithelia	TNFSF10
ZRANB2	8.02581e-24	0.321567	0.341	0.194	2.38591e-19	developing epithelia	ZRANB2
SIVA1	8.12536e-24	0.383481	0.341	0.206	2.41551e-19	developing epithelia	SIVA1
ERF	1.45993e-23	0.391925	0.284	0.149	4.34007e-19	developing epithelia	ERF
SPCS2	1.75181e-23	0.347032	0.498	0.346	5.20778e-19	developing epithelia	SPCS2
GNG12	1.75282e-23	0.369509	0.254	0.127	5.2108e-19	developing epithelia	GNG12
H1FX	1.8275e-23	0.429265	0.412	0.267	5.43278e-19	developing epithelia	H1FX
SESN3	2.41359e-23	0.345927	0.415	0.267	7.17513e-19	developing epithelia	SESN3
MCC	2.42784e-23	0.44607	0.262	0.137	7.21748e-19	developing epithelia	MCC
SNRPD2	2.62513e-23	0.294929	0.585	0.424	7.80398e-19	developing epithelia	SNRPD2
RPL39	3.1998e-23	0.250624	0.959	0.856	9.51238e-19	developing epithelia	RPL39
MRFAP1	3.30794e-23	0.333108	0.453	0.304	9.83385e-19	developing epithelia	MRFAP1
PRDM2	4.23104e-23	0.327471	0.391	0.245	1.2578e-18	developing epithelia	PRDM2
ARL6IP1	4.8849e-23	0.335978	0.595	0.438	1.45218e-18	developing epithelia	ARL6IP1
SNRPE	6.1042e-23	0.358847	0.411	0.269	1.81466e-18	developing epithelia	SNRPE
ARID5B	7.04548e-23	0.294561	0.552	0.388	2.09448e-18	developing epithelia	ARID5B
DNAJC8	7.59833e-23	0.316637	0.405	0.262	2.25883e-18	developing epithelia	DNAJC8
SNRPD3	7.94466e-23	0.336879	0.382	0.237	2.36179e-18	developing epithelia	SNRPD3
KCTD12	8.30192e-23	0.40262	0.263	0.135	2.468e-18	developing epithelia	KCTD12
MAP1LC3A	9.4704e-23	0.437792	0.27	0.145	2.81536e-18	developing epithelia	MAP1LC3A
RAMP1	1.21177e-22	0.319599	0.262	0.131	3.60235e-18	developing epithelia	RAMP1
PLIN3	1.47264e-22	0.374897	0.277	0.15	4.37786e-18	developing epithelia	PLIN3
FAM3C	1.53651e-22	0.444611	0.433	0.294	4.56773e-18	developing epithelia	FAM3C
BTG3	1.79183e-22	0.342053	0.518	0.363	5.32676e-18	developing epithelia	BTG3
APEX1	1.99837e-22	0.337669	0.323	0.188	5.94076e-18	developing epithelia	APEX1
SELENOM	2.2668e-22	0.329385	0.421	0.272	6.73875e-18	developing epithelia	SELENOM
STK17A	3.03761e-22	0.314576	0.478	0.319	9.03022e-18	developing epithelia	STK17A
COX6A1	3.04436e-22	0.269367	0.592	0.435	9.05028e-18	developing epithelia	COX6A1
KHDRBS1	3.32337e-22	0.282971	0.383	0.239	9.8797e-18	developing epithelia	KHDRBS1
C11orf58	3.87886e-22	0.3226	0.509	0.359	1.15311e-17	developing epithelia	C11orf58
CCDC47	4.54583e-22	0.358016	0.376	0.242	1.35138e-17	developing epithelia	CCDC47
VPS28	4.84047e-22	0.302732	0.43	0.286	1.43898e-17	developing epithelia	VPS28
MGMT	6.94119e-22	0.396492	0.322	0.195	2.06348e-17	developing epithelia	MGMT
RBMX	7.48808e-22	0.307272	0.492	0.343	2.22606e-17	developing epithelia	RBMX
PBX1	1.07283e-21	0.434734	0.253	0.134	3.18932e-17	developing epithelia	PBX1
TSC22D1	1.20641e-21	0.324664	0.578	0.42	3.58642e-17	developing epithelia	TSC22D1
ASAP1	1.27662e-21	0.339544	0.26	0.137	3.79512e-17	developing epithelia	ASAP1
SEM1	2.0039e-21	0.278328	0.505	0.354	5.95719e-17	developing epithelia	SEM1
ARL3	2.1441e-21	0.360536	0.345	0.214	6.37399e-17	developing epithelia	ARL3
EGFR	2.31684e-21	0.362126	0.314	0.181	6.8875e-17	developing epithelia	EGFR
TSC22D2	2.34659e-21	0.335522	0.378	0.236	6.97593e-17	developing epithelia	TSC22D2
ALKBH7	2.92277e-21	0.35954	0.452	0.312	8.68882e-17	developing epithelia	ALKBH7
TBL1XR1	3.13324e-21	0.345085	0.334	0.203	9.31449e-17	developing epithelia	TBL1XR1
CPNE3	3.29656e-21	0.399628	0.345	0.218	9.80002e-17	developing epithelia	CPNE3
LDHB	3.6064e-21	0.298263	0.443	0.297	1.07211e-16	developing epithelia	LDHB
PPP2CB	3.82113e-21	0.380015	0.31	0.184	1.13594e-16	developing epithelia	PPP2CB
PGRMC1	4.68486e-21	0.323154	0.31	0.186	1.39272e-16	developing epithelia	PGRMC1
NFIA	5.43188e-21	0.285896	0.326	0.188	1.61479e-16	developing epithelia	NFIA
TOMM7	7.03466e-21	0.26982	0.818	0.632	2.09126e-16	developing epithelia	TOMM7
LSM7	7.39341e-21	0.315985	0.451	0.307	2.19791e-16	developing epithelia	LSM7
PLEKHA1	1.02153e-20	0.385476	0.29	0.166	3.03679e-16	developing epithelia	PLEKHA1
HSPB1	1.02614e-20	0.256318	0.81	0.642	3.05051e-16	developing epithelia	HSPB1
MYL9	1.09425e-20	0.270311	0.337	0.197	3.25298e-16	developing epithelia	MYL9
ZNF503	1.15626e-20	0.396618	0.315	0.188	3.43731e-16	developing epithelia	ZNF503
SPART	1.55814e-20	0.376356	0.257	0.139	4.63204e-16	developing epithelia	SPART
ATP5MC1	1.56676e-20	0.337252	0.365	0.238	4.65767e-16	developing epithelia	ATP5MC1
NME3	2.41259e-20	0.380814	0.352	0.229	7.17215e-16	developing epithelia	NME3
PTTG1	3.54576e-20	0.366952	0.312	0.19	1.05408e-15	developing epithelia	PTTG1
RPL36A	3.78689e-20	0.253243	0.932	0.808	1.12577e-15	developing epithelia	RPL36A
APPL1	5.26123e-20	0.303838	0.302	0.179	1.56406e-15	developing epithelia	APPL1
SSB	5.33986e-20	0.296444	0.404	0.271	1.58743e-15	developing epithelia	SSB
XRCC5	5.73687e-20	0.308277	0.519	0.381	1.70546e-15	developing epithelia	XRCC5
MGST3	6.48535e-20	0.294692	0.479	0.336	1.92796e-15	developing epithelia	MGST3
DAB2	7.24109e-20	0.363733	0.253	0.139	2.15263e-15	developing epithelia	DAB2
BAG3	7.59636e-20	0.314629	0.377	0.245	2.25825e-15	developing epithelia	BAG3
ESD	1.26471e-19	0.370443	0.26	0.147	3.75973e-15	developing epithelia	ESD
RNASEH2C	1.4033e-19	0.368369	0.277	0.162	4.17172e-15	developing epithelia	RNASEH2C
RBBP7	1.67596e-19	0.319567	0.339	0.216	4.98229e-15	developing epithelia	RBBP7
FBL	1.74255e-19	0.331344	0.363	0.235	5.18025e-15	developing epithelia	FBL
FXYD3	1.98894e-19	0.31724	0.48	0.329	5.91273e-15	developing epithelia	FXYD3
SPEN	4.70301e-19	0.341596	0.338	0.21	1.39811e-14	developing epithelia	SPEN
MBNL2	7.9981e-19	0.301315	0.31	0.188	2.37767e-14	developing epithelia	MBNL2
COX6C	1.14362e-18	0.258894	0.613	0.47	3.39974e-14	developing epithelia	COX6C
VAMP2	1.17499e-18	0.255637	0.355	0.23	3.49302e-14	developing epithelia	VAMP2
CHCHD10	1.30432e-18	0.379899	0.284	0.171	3.87747e-14	developing epithelia	CHCHD10
DDR1	1.66193e-18	0.388357	0.284	0.171	4.9406e-14	developing epithelia	DDR1
ATP5F1D	2.40437e-18	0.275106	0.567	0.427	7.14772e-14	developing epithelia	ATP5F1D
KDELR1	2.57383e-18	0.319222	0.421	0.292	7.65148e-14	developing epithelia	KDELR1
TCEA1	3.12709e-18	0.301377	0.428	0.3	9.2962e-14	developing epithelia	TCEA1
PTPN1	4.40516e-18	0.279627	0.31	0.191	1.30957e-13	developing epithelia	PTPN1
CHD6	5.16189e-18	0.31378	0.32	0.201	1.53453e-13	developing epithelia	CHD6
UFD1	7.11626e-18	0.297892	0.284	0.171	2.11552e-13	developing epithelia	UFD1
NEDD8	8.01621e-18	0.277388	0.482	0.353	2.38306e-13	developing epithelia	NEDD8
PAK2	8.07971e-18	0.262112	0.44	0.306	2.40194e-13	developing epithelia	PAK2
NFAT5	1.7817e-17	0.270981	0.314	0.195	5.29665e-13	developing epithelia	NFAT5
TMEM160	1.83211e-17	0.259717	0.392	0.265	5.4465e-13	developing epithelia	TMEM160
GOLGA4	2.06952e-17	0.292603	0.491	0.36	6.15227e-13	developing epithelia	GOLGA4
PRRC2B	2.43644e-17	0.305221	0.283	0.171	7.24305e-13	developing epithelia	PRRC2B
FCGRT	3.6947e-17	0.27387	0.359	0.242	1.09836e-12	developing epithelia	FCGRT
CDH1	4.52698e-17	0.301165	0.341	0.218	1.34578e-12	developing epithelia	CDH1
KCNQ1OT1	6.31113e-17	0.31551	0.589	0.442	1.87617e-12	developing epithelia	KCNQ1OT1
SRPK2	8.41699e-17	0.276469	0.263	0.153	2.5022e-12	developing epithelia	SRPK2
RAB14	1.21773e-16	0.291669	0.338	0.223	3.62007e-12	developing epithelia	RAB14
DSG2	1.40292e-16	0.312692	0.302	0.188	4.1706e-12	developing epithelia	DSG2
DMKN	1.69819e-16	0.340087	0.279	0.174	5.04839e-12	developing epithelia	DMKN
FIS1	2.08763e-16	0.318497	0.401	0.284	6.20612e-12	developing epithelia	FIS1
PPP2R5E	2.38488e-16	0.315417	0.25	0.149	7.08977e-12	developing epithelia	PPP2R5E
MYL6B	2.51053e-16	0.327265	0.274	0.168	7.4633e-12	developing epithelia	MYL6B
RLF	2.94138e-16	0.290244	0.263	0.156	8.74413e-12	developing epithelia	RLF
ACTN4	3.29601e-16	0.326451	0.469	0.341	9.79837e-12	developing epithelia	ACTN4
TOP1	3.81623e-16	0.274578	0.53	0.4	1.13449e-11	developing epithelia	TOP1
CUTA	3.94091e-16	0.274959	0.506	0.382	1.17155e-11	developing epithelia	CUTA
EIF3E	5.15761e-16	0.251365	0.595	0.474	1.53326e-11	developing epithelia	EIF3E
BICD2	6.06466e-16	0.334544	0.252	0.152	1.8029e-11	developing epithelia	BICD2
CCDC6	7.19194e-16	0.264225	0.271	0.165	2.13802e-11	developing epithelia	CCDC6
RBIS	7.67689e-16	0.254018	0.349	0.238	2.28219e-11	developing epithelia	RBIS
DUT	8.62865e-16	0.277284	0.353	0.243	2.56513e-11	developing epithelia	DUT
UACA	9.61532e-16	0.302435	0.28	0.174	2.85844e-11	developing epithelia	UACA
AP2M1	9.64272e-16	0.284913	0.389	0.276	2.86659e-11	developing epithelia	AP2M1
TSPAN3	9.93696e-16	0.297922	0.267	0.164	2.95406e-11	developing epithelia	TSPAN3
ITGA6	1.0718e-15	0.321396	0.361	0.246	3.18624e-11	developing epithelia	ITGA6
POLR1D	1.08098e-15	0.262343	0.433	0.316	3.21354e-11	developing epithelia	POLR1D
FRMD4B	1.0874e-15	0.288884	0.261	0.154	3.23263e-11	developing epithelia	FRMD4B
RBM27	1.21702e-15	0.301371	0.308	0.201	3.61794e-11	developing epithelia	RBM27
MRPL20	1.27674e-15	0.256067	0.417	0.302	3.79549e-11	developing epithelia	MRPL20
YWHAH	1.43399e-15	0.250696	0.354	0.242	4.26296e-11	developing epithelia	YWHAH
NDUFS4	1.49894e-15	0.286192	0.308	0.203	4.45606e-11	developing epithelia	NDUFS4
GLRX5	1.83022e-15	0.336507	0.257	0.159	5.44087e-11	developing epithelia	GLRX5
STRN3	1.84077e-15	0.317937	0.257	0.159	5.47224e-11	developing epithelia	STRN3
SNU13	2.50108e-15	0.251026	0.427	0.31	7.43522e-11	developing epithelia	SNU13
AMTN	2.78735e-15	1.37413	0.283	0.179	8.28623e-11	developing epithelia	AMTN
ZNF428	3.00943e-15	0.298559	0.315	0.206	8.94642e-11	developing epithelia	ZNF428
EIF3L	3.1665e-15	0.321094	0.324	0.215	9.41338e-11	developing epithelia	EIF3L
PNKD	4.22397e-15	0.307826	0.251	0.156	1.2557e-10	developing epithelia	PNKD
NUDC	4.73533e-15	0.269738	0.336	0.225	1.40772e-10	developing epithelia	NUDC
GPNMB	5.73548e-15	0.258792	0.269	0.164	1.70504e-10	developing epithelia	GPNMB
NCOR2	6.08877e-15	0.271617	0.265	0.163	1.81007e-10	developing epithelia	NCOR2
RAB34	1.33399e-14	0.282202	0.254	0.157	3.96567e-10	developing epithelia	RAB34
KDSR	1.44922e-14	0.26831	0.308	0.203	4.30824e-10	developing epithelia	KDSR
TIAM1	1.57776e-14	0.279896	0.304	0.196	4.69036e-10	developing epithelia	TIAM1
FAM162A	1.90708e-14	0.275107	0.305	0.203	5.66936e-10	developing epithelia	FAM162A
PHACTR4	3.15819e-14	0.283722	0.264	0.166	9.38866e-10	developing epithelia	PHACTR4
ADSS	3.66756e-14	0.281395	0.311	0.211	1.09029e-09	developing epithelia	ADSS
HADHA	9.98752e-14	0.272482	0.408	0.3	2.96909e-09	developing epithelia	HADHA
SYPL1	1.0668e-13	0.278246	0.279	0.183	3.1714e-09	developing epithelia	SYPL1
ZNF326	1.77396e-13	0.324328	0.258	0.166	5.27363e-09	developing epithelia	ZNF326
PTPRF	2.68804e-13	0.333663	0.257	0.167	7.99099e-09	developing epithelia	PTPRF
ENAH	3.81708e-13	0.28188	0.276	0.183	1.13474e-08	developing epithelia	ENAH
SRSF9	4.06872e-13	0.261253	0.37	0.27	1.20955e-08	developing epithelia	SRSF9
NET1	4.77036e-13	0.255586	0.297	0.2	1.41813e-08	developing epithelia	NET1
TIMM13	5.51325e-13	0.267603	0.35	0.25	1.63898e-08	developing epithelia	TIMM13
CUX1	1.19736e-12	0.256099	0.332	0.23	3.5595e-08	developing epithelia	CUX1
PYURF	1.22853e-12	0.260704	0.255	0.164	3.65218e-08	developing epithelia	PYURF
STT3B	1.36981e-12	0.251825	0.27	0.179	4.07216e-08	developing epithelia	STT3B
DRAP1	3.9062e-12	0.260875	0.297	0.206	1.16123e-07	developing epithelia	DRAP1
ATP6AP2	6.22807e-12	0.300156	0.362	0.272	1.85148e-07	developing epithelia	ATP6AP2
TDG	4.2291e-11	0.268791	0.263	0.179	1.25723e-06	developing epithelia	TDG
MDH1	1.42117e-10	0.264586	0.259	0.181	4.22485e-06	developing epithelia	MDH1
BAZ2B	1.51304e-09	0.267084	0.283	0.206	4.49798e-05	developing epithelia	BAZ2B
FABP5	1.13278e-05	0.395528	0.499	0.422	0.336753	developing epithelia	FABP5
IGKC	0	6.30932	0.558	0.049	0	immune response	IGKC
SRGN	0	2.64442	0.5	0.06	0	immune response	SRGN
PTPRC	4.53071e-306	2.18057	0.352	0.012	1.34689e-301	immune response	PTPRC
IL7R	1.60804e-298	2.66506	0.352	0.014	4.78038e-294	immune response	IL7R
IGLC2	4.43937e-292	2.92241	0.32	0.007	1.31973e-287	immune response	IGLC2
IGHG4	6.30722e-222	3.2631	0.255	0.007	1.87501e-217	immune response	IGHG4
B2M	8.35301e-220	1.53592	0.918	0.855	2.48318e-215	immune response	B2M
HLA-B	1.33674e-204	1.88843	0.64	0.245	3.97387e-200	immune response	HLA-B
NEAT1	4.84363e-180	2.40864	0.717	0.373	1.43991e-175	immune response	NEAT1
S100A9	2.81706e-175	4.87786	0.303	0.038	8.37454e-171	immune response	S100A9
CXCR4	5.50925e-171	2.04918	0.366	0.068	1.63779e-166	immune response	CXCR4
ETS1	3.27714e-137	1.54057	0.259	0.035	9.74228e-133	immune response	ETS1
MGP	3.88434e-125	3.02805	0.268	0.046	1.15474e-120	immune response	MGP
DCN	1.4775e-123	2.12015	0.273	0.049	4.39232e-119	immune response	DCN
SLPI	1.15909e-120	3.19045	0.254	0.043	3.44575e-116	immune response	SLPI
TMSB4X	5.96269e-120	1.28808	0.843	0.735	1.77259e-115	immune response	TMSB4X
NR4A2	1.83615e-117	1.73339	0.294	0.062	5.4585e-113	immune response	NR4A2
CREM	1.17807e-116	1.73214	0.378	0.116	3.50217e-112	immune response	CREM
BTG1	6.33595e-98	1.55361	0.776	0.665	1.88355e-93	immune response	BTG1
STK4	2.91032e-94	1.46117	0.278	0.07	8.65179e-90	immune response	STK4
CRIP1	7.25238e-92	1.24461	0.253	0.057	2.15599e-87	immune response	CRIP1
KLF2	1.65563e-91	1.8181	0.286	0.079	4.92186e-87	immune response	KLF2
HLA-A	2.1157e-88	1.40635	0.581	0.358	6.28954e-84	immune response	HLA-A
CXCL8	7.93371e-85	1.69188	0.285	0.08	2.35853e-80	immune response	CXCL8
CD74	6.36422e-80	1.40089	0.258	0.068	1.89195e-75	immune response	CD74
CD55	4.2939e-79	1.39403	0.375	0.148	1.27649e-74	immune response	CD55
TNFAIP3	2.53386e-76	1.35454	0.382	0.151	7.53266e-72	immune response	TNFAIP3
CD44	3.74607e-72	1.15442	0.349	0.131	1.11363e-67	immune response	CD44
SMAP2	1.62717e-69	1.16514	0.31	0.112	4.83725e-65	immune response	SMAP2
S100A4	4.40078e-69	1.30802	0.264	0.082	1.30826e-64	immune response	S100A4
XIST	9.87436e-69	1.20122	0.255	0.075	2.93545e-64	immune response	XIST
HLA-C	1.08228e-68	1.16001	0.494	0.276	3.21741e-64	immune response	HLA-C
DUSP2	1.11474e-68	1.33423	0.262	0.081	3.3139e-64	immune response	DUSP2
PPP2R5C	3.53015e-68	1.44729	0.313	0.117	1.04944e-63	immune response	PPP2R5C
MTRNR2L12	1.02704e-66	1.54843	0.664	0.468	3.05318e-62	immune response	MTRNR2L12
IFITM2	1.83797e-58	1.17276	0.293	0.113	5.46392e-54	immune response	IFITM2
MT-ND2	2.89324e-56	1.06482	0.861	0.815	8.60102e-52	immune response	MT-ND2
ZFP36L2	1.86757e-50	1.3135	0.646	0.519	5.55192e-46	immune response	ZFP36L2
HLA-E	2.41452e-50	1.08839	0.472	0.285	7.17789e-46	immune response	HLA-E
TMSB10	5.43319e-49	0.869104	0.841	0.876	1.61518e-44	immune response	TMSB10
JUNB	1.87637e-47	1.60266	0.685	0.575	5.57808e-43	immune response	JUNB
DDIT4	8.84128e-44	1.17473	0.352	0.181	2.62834e-39	immune response	DDIT4
AKAP13	1.1695e-36	0.980426	0.316	0.165	3.47668e-32	immune response	AKAP13
SRSF7	2.89007e-33	1.66192	0.513	0.384	8.59161e-29	immune response	SRSF7
ANXA1	1.07086e-32	1.4148	0.566	0.453	3.18346e-28	immune response	ANXA1
CNOT6L	1.59657e-31	1.03355	0.265	0.137	4.74629e-27	immune response	CNOT6L
MT-CO1	4.06416e-31	0.760366	0.96	0.944	1.20819e-26	immune response	MT-CO1
MT-ND5	8.55967e-30	0.782355	0.835	0.804	2.54462e-25	immune response	MT-ND5
CHMP1B	1.44971e-28	0.943737	0.258	0.133	4.3097e-24	immune response	CHMP1B
BTG2	2.11742e-28	1.63707	0.455	0.336	6.29465e-24	immune response	BTG2
LDHA	3.3277e-28	0.891784	0.448	0.326	9.89258e-24	immune response	LDHA
VIM	3.96098e-28	1.47761	0.637	0.552	1.17752e-23	immune response	VIM
AREG	7.69345e-27	1.34849	0.334	0.208	2.28711e-22	immune response	AREG
RNF213	2.77831e-25	0.964602	0.274	0.154	8.25936e-21	immune response	RNF213
GADD45B	7.10936e-25	1.69349	0.572	0.507	2.11347e-20	immune response	GADD45B
SOD2	1.69666e-24	0.926301	0.416	0.291	5.04382e-20	immune response	SOD2
MT-ND1	6.54881e-24	0.643087	0.873	0.861	1.94683e-19	immune response	MT-ND1
S100A2	5.99406e-23	0.87891	0.488	0.761	1.78191e-18	immune response	S100A2
AC020916.1	6.42763e-23	1.35027	0.338	0.227	1.9108e-18	immune response	AC020916.1
ZFP36	7.48968e-23	1.12561	0.428	0.323	2.22653e-18	immune response	ZFP36
MT-ATP6	9.20323e-22	0.606716	0.948	0.934	2.73594e-17	immune response	MT-ATP6
NR4A1	8.89632e-21	1.13603	0.331	0.227	2.6447e-16	immune response	NR4A1
MT-ND4	3.05893e-20	0.588448	0.94	0.924	9.0936e-16	immune response	MT-ND4
PLCG2	7.18189e-20	0.861737	0.299	0.18	2.13503e-15	immune response	PLCG2
MT-CO2	1.1435e-18	0.620668	0.938	0.94	3.39939e-14	immune response	MT-CO2
TXNIP	4.03671e-18	0.924639	0.448	0.351	1.20003e-13	immune response	TXNIP
SARAF	7.93285e-18	0.855186	0.451	0.374	2.35828e-13	immune response	SARAF
NAMPT	8.37117e-18	0.830329	0.276	0.176	2.48858e-13	immune response	NAMPT
SH3BGRL3	3.88589e-16	0.838645	0.404	0.322	1.1552e-11	immune response	SH3BGRL3
RPS29	1.38e-15	0.456323	0.772	0.834	4.10246e-11	immune response	RPS29
HSPA1B	6.87653e-15	1.44586	0.394	0.315	2.04425e-10	immune response	HSPA1B
TSC22D3	1.95606e-14	0.837179	0.406	0.326	5.81498e-10	immune response	TSC22D3
CHD2	2.76826e-14	0.927097	0.336	0.25	8.22948e-10	immune response	CHD2
MBNL1	3.32061e-14	0.633107	0.258	0.17	9.8715e-10	immune response	MBNL1
MALAT1	3.53403e-14	0.586133	0.989	0.984	1.0506e-09	immune response	MALAT1
ELF1	5.60328e-13	0.723604	0.301	0.219	1.66574e-08	immune response	ELF1
HIST1H4C	1.37381e-12	0.862078	0.262	0.177	4.08407e-08	immune response	HIST1H4C
IER2	2.93763e-12	1.02266	0.665	0.648	8.733e-08	immune response	IER2
MT-CO3	5.94934e-12	0.539357	0.939	0.936	1.76862e-07	immune response	MT-CO3
MT-ND4L	1.22482e-11	0.611107	0.531	0.468	3.64113e-07	immune response	MT-ND4L
PPIA	1.82291e-11	0.61326	0.489	0.44	5.41916e-07	immune response	PPIA
FAM107B	5.65643e-11	0.622051	0.304	0.227	1.68154e-06	immune response	FAM107B
TACSTD2	1.54023e-10	1.25416	0.254	0.189	4.57879e-06	immune response	TACSTD2
SLC38A2	5.82541e-10	0.678601	0.571	0.535	1.73178e-05	immune response	SLC38A2
PABPC1	1.83036e-09	0.491048	0.681	0.711	5.44128e-05	immune response	PABPC1
CTSB	2.57949e-09	0.838157	0.338	0.282	7.66831e-05	immune response	CTSB
MTRNR2L8	2.76084e-09	0.911286	0.279	0.212	8.20743e-05	immune response	MTRNR2L8
MCL1	1.00465e-08	0.671061	0.495	0.464	0.000298662	immune response	MCL1
PPP1R15A	3.36731e-08	0.808544	0.606	0.61	0.00100103	immune response	PPP1R15A
CEBPD	4.72116e-08	0.83423	0.258	0.198	0.00140351	immune response	CEBPD
BRD2	7.65503e-08	0.823285	0.512	0.488	0.00227569	immune response	BRD2
DUSP1	9.03915e-08	0.460822	0.504	0.453	0.00268716	immune response	DUSP1
CTSD	2.24946e-07	0.766238	0.267	0.215	0.00668718	immune response	CTSD
FAM177A1	2.9392e-07	0.507022	0.309	0.249	0.00873765	immune response	FAM177A1
JAK1	3.92088e-07	0.584545	0.307	0.249	0.011656	immune response	JAK1
HERPUD1	9.00972e-07	0.720353	0.341	0.296	0.0267841	immune response	HERPUD1
SMCHD1	1.46609e-06	0.820212	0.338	0.296	0.043584	immune response	SMCHD1
S100A11	1.66678e-06	0.33897	0.647	0.854	0.04955	immune response	S100A11
HEXIM1	2.52941e-06	1.21995	0.305	0.264	0.0751944	immune response	HEXIM1
CST3	2.58489e-06	0.983725	0.428	0.427	0.0768435	immune response	CST3
TIMP1	3.67183e-06	0.927625	0.516	0.525	0.109156	immune response	TIMP1
IL6ST	4.98464e-06	0.560045	0.252	0.203	0.148183	immune response	IL6ST
MT-CYB	8.51536e-06	0.260834	0.941	0.941	0.253144	immune response	MT-CYB
RRBP1	9.03522e-06	0.528297	0.26	0.209	0.268599	immune response	RRBP1
CHD1	1.83657e-05	0.442573	0.28	0.233	0.545975	immune response	CHD1
IRF1	1.89305e-05	0.871067	0.303	0.264	0.562767	immune response	IRF1
MT2A	2.20938e-05	0.895836	0.561	0.561	0.656804	immune response	MT2A
CALM1	2.947e-05	0.328169	0.674	0.737	0.876084	immune response	CALM1
S100A6	3.63416e-05	0.922301	0.679	0.799	1	immune response	S100A6
MT-ATP8	7.08225e-05	0.529112	0.288	0.247	1	immune response	MT-ATP8
CLTB	7.6649e-05	0.701275	0.289	0.255	1	immune response	CLTB
SKIL	8.10783e-05	0.576745	0.338	0.303	1	immune response	SKIL
NFKBIA	8.12369e-05	0.430708	0.607	0.606	1	immune response	NFKBIA
NDRG1	0.000192553	0.582103	0.273	0.235	1	immune response	NDRG1
ACTR2	0.000587646	0.483487	0.27	0.236	1	immune response	ACTR2
ZFAS1	0.000615594	0.299973	0.607	0.737	1	immune response	ZFAS1
GLS	0.000698592	0.51481	0.297	0.262	1	immune response	GLS
CSTB	0.00118646	1.49126	0.351	0.353	1	immune response	CSTB
ANXA2	0.00148744	0.36117	0.544	0.716	1	immune response	ANXA2
RAP1B	0.00156951	0.323892	0.3	0.262	1	immune response	RAP1B
PNRC1	0.0015726	0.407753	0.648	0.685	1	immune response	PNRC1
HSPA8	0.00178176	0.418742	0.679	0.717	1	immune response	HSPA8
GJB2	0.00203052	0.260813	0.232	0.294	1	immune response	GJB2
TSPYL2	0.00231511	0.971501	0.275	0.261	1	immune response	TSPYL2
HSPA1A	0.00262005	0.753348	0.579	0.606	1	immune response	HSPA1A
TRA2B	0.00269476	0.334694	0.339	0.425	1	immune response	TRA2B
ARPC3	0.00325575	0.405204	0.343	0.321	1	immune response	ARPC3
FUS	0.00369495	0.67079	0.575	0.62	1	immune response	FUS
IGFBP7	0.00427396	0.252204	0.414	0.516	1	immune response	IGFBP7
MYH9	0.00480648	0.397047	0.284	0.258	1	immune response	MYH9
STAT3	0.00493638	0.627686	0.352	0.34	1	immune response	STAT3
TAGLN2	0.005176	0.327412	0.371	0.348	1	immune response	TAGLN2
KMT2E	0.00612371	0.528938	0.367	0.356	1	immune response	KMT2E
TPM3	0.00641902	0.384299	0.381	0.359	1	immune response	TPM3
ASXL1	0.0074006	0.262118	0.207	0.257	1	immune response	ASXL1
ID2	0.00815648	0.871446	0.409	0.41	1	immune response	ID2
DKK4	0	4.36125	0.396	0.006	0	calcification	DKK4
SHH	0	2.74435	0.507	0.005	0	calcification	SHH
ASCL5	3.69127e-307	1.25729	0.306	0.002	1.09734e-302	calcification	ASCL5
APCDD1	1.63576e-268	2.79194	0.608	0.052	4.86278e-264	calcification	APCDD1
NOTUM	2.69291e-265	1.46673	0.257	0.002	8.00549e-261	calcification	NOTUM
FGF9	5.09495e-254	1.0629	0.253	0.002	1.51463e-249	calcification	FGF9
NKD1	1.90665e-216	1.54562	0.378	0.019	5.66808e-212	calcification	NKD1
GPX2	1.27807e-211	2.55904	0.448	0.032	3.79945e-207	calcification	GPX2
AMBN	9.28249e-185	3.71221	0.253	0.007	2.7595e-180	calcification	AMBN
SP6	1.26083e-175	1.30984	0.295	0.013	3.74821e-171	calcification	SP6
CYP1B1-AS1	2.95468e-163	1.10939	0.264	0.011	8.78369e-159	calcification	CYP1B1-AS1
BAMBI	4.51645e-163	2.03756	0.656	0.114	1.34265e-158	calcification	BAMBI
PCCA	4.67143e-129	1.50737	0.299	0.023	1.38872e-124	calcification	PCCA
APOE	7.27919e-124	1.98976	0.566	0.105	2.16396e-119	calcification	APOE
CD24	6.64421e-105	1.47778	0.587	0.124	1.97519e-100	calcification	CD24
TUBB3	1.94524e-104	1.80649	0.601	0.143	5.7828e-100	calcification	TUBB3
ITM2B	3.93376e-102	2.19898	0.944	0.802	1.16943e-97	calcification	ITM2B
SLC20A2	1.12495e-93	1.68328	0.552	0.134	3.34426e-89	calcification	SLC20A2
HPS4	4.73371e-82	1.0938	0.351	0.055	1.40724e-77	calcification	HPS4
KRT23	3.49659e-79	1.66724	0.295	0.042	1.03947e-74	calcification	KRT23
LAYN	1.1476e-77	1.39668	0.295	0.042	3.41158e-73	calcification	LAYN
RBP1	9.48574e-77	3.97786	0.538	0.16	2.81992e-72	calcification	RBP1
YBX3	9.27477e-72	1.56186	0.823	0.428	2.7572e-67	calcification	YBX3
PLS3	9.99757e-69	1.55604	0.556	0.175	2.97208e-64	calcification	PLS3
CALML3	1.27484e-67	2.05462	0.469	0.125	3.78984e-63	calcification	CALML3
ASPSCR1	7.79294e-65	1.39082	0.278	0.044	2.31668e-60	calcification	ASPSCR1
KREMEN1	1.27812e-57	0.948589	0.365	0.082	3.7996e-53	calcification	KREMEN1
COL9A3	2.87655e-53	1.0104	0.299	0.06	8.55142e-49	calcification	COL9A3
CD441	3.09165e-53	1.08254	0.503	0.157	9.19086e-49	calcification	CD44
PCSK1N	3.75028e-49	1.12494	0.486	0.16	1.11488e-44	calcification	PCSK1N
TPM1	2.39367e-48	1.81029	0.628	0.289	7.11589e-44	calcification	TPM1
PDE4D	5.0809e-48	0.707706	0.281	0.057	1.51045e-43	calcification	PDE4D
CTNNBL1	7.11894e-48	1.38723	0.326	0.081	2.11632e-43	calcification	CTNNBL1
IGFBP2	2.06538e-47	1.34365	0.705	0.386	6.13997e-43	calcification	IGFBP2
CADM1	4.78049e-46	1.19284	0.417	0.13	1.42114e-41	calcification	CADM1
TMEM9	9.08698e-45	0.817468	0.375	0.103	2.70138e-40	calcification	TMEM9
MSX2	9.30299e-43	0.94314	0.462	0.155	2.76559e-38	calcification	MSX2
BACE2	1.55943e-42	0.760006	0.271	0.06	4.63587e-38	calcification	BACE2
ENC1	1.54698e-40	0.921956	0.271	0.063	4.59886e-36	calcification	ENC1
CAMK2N1	4.57295e-40	0.894801	0.264	0.06	1.35945e-35	calcification	CAMK2N1
TACSTD21	2.59968e-39	1.29402	0.49	0.186	7.72834e-35	calcification	TACSTD2
LAMP1	1.96548e-38	1.007	0.573	0.256	5.84299e-34	calcification	LAMP1
GJA1	1.09509e-37	1.32913	0.691	0.391	3.25547e-33	calcification	GJA1
CKB	2.8065e-36	1.00848	0.427	0.153	8.34316e-32	calcification	CKB
WNT6	9.97586e-36	0.759597	0.323	0.093	2.96562e-31	calcification	WNT6
TXNRD1	8.72043e-35	0.773916	0.337	0.103	2.59241e-30	calcification	TXNRD1
NUPR1	1.78102e-34	1.20096	0.483	0.205	5.29461e-30	calcification	NUPR1
MRC2	2.50286e-34	0.963122	0.42	0.158	7.4405e-30	calcification	MRC2
RETREG1	2.88884e-34	0.676755	0.278	0.074	8.58794e-30	calcification	RETREG1
HLA-C1	2.19435e-33	1.67363	0.604	0.305	6.52336e-29	calcification	HLA-C
MAP1B	8.47529e-33	1.08739	0.372	0.131	2.51953e-28	calcification	MAP1B
SFN	2.84172e-32	1.29976	0.788	0.541	8.44786e-28	calcification	SFN
TUBB2B	3.90858e-30	0.802759	0.271	0.078	1.16194e-25	calcification	TUBB2B
RPL7A	1.26434e-29	0.541035	0.948	0.922	3.75862e-25	calcification	RPL7A
DSTN	3.49256e-29	0.800054	0.826	0.606	1.03827e-24	calcification	DSTN
FILIP1L	5.50296e-29	0.913997	0.326	0.11	1.63592e-24	calcification	FILIP1L
APC	3.65987e-28	0.704664	0.299	0.096	1.08801e-23	calcification	APC
CTNNB1	8.22377e-28	0.909407	0.552	0.271	2.44476e-23	calcification	CTNNB1
PTMS	3.54732e-27	0.816123	0.715	0.443	1.05455e-22	calcification	PTMS
LRATD1	6.64685e-27	0.995476	0.42	0.184	1.97598e-22	calcification	LRATD1
RCN2	1.64171e-25	0.8515	0.594	0.329	4.88048e-21	calcification	RCN2
RPL33	2.22833e-25	0.467077	0.958	0.945	6.62439e-21	calcification	RPL3
RPS21	2.23447e-25	0.441362	0.993	0.953	6.64264e-21	calcification	RPS2
COPS9	3.37616e-25	0.774642	0.569	0.311	1.00366e-20	calcification	COPS9
VDAC1	5.95007e-25	0.880665	0.611	0.351	1.76884e-20	calcification	VDAC1
BMP7	1.50081e-24	0.60779	0.358	0.138	4.46159e-20	calcification	BMP7
RPL121	1.56667e-24	0.503964	0.965	0.945	4.65739e-20	calcification	RPL12
ATP6V0B	2.04657e-24	0.857457	0.649	0.402	6.08404e-20	calcification	ATP6V0B
EEF1A1	5.60152e-24	0.4619	0.993	0.978	1.66522e-19	calcification	EEF1A1
RPL26	1.06219e-23	0.433757	0.965	0.945	3.15767e-19	calcification	RPL26
MIF	1.33277e-23	0.81874	0.889	0.795	3.96207e-19	calcification	MIF
LGALS3	2.34081e-23	1.37394	0.684	0.488	6.95876e-19	calcification	LGALS3
SOX11	8.96975e-23	0.691084	0.302	0.111	2.66653e-18	calcification	SOX11
RPL291	1.65273e-20	0.447342	0.955	0.925	4.91324e-16	calcification	RPL29
DDAH2	1.70956e-20	0.737817	0.49	0.257	5.08217e-16	calcification	DDAH2
SPINT2	2.45909e-20	0.758347	0.729	0.536	7.31039e-16	calcification	SPINT2
DBI	2.80631e-20	1.0781	0.493	0.266	8.34259e-16	calcification	DBI
TMSB4X1	4.18281e-20	1.16509	0.833	0.753	1.24347e-15	calcification	TMSB4X
NACA1	6.00258e-20	0.440205	0.962	0.909	1.78445e-15	calcification	NACA
RPS7	8.02775e-20	0.421365	0.969	0.902	2.38649e-15	calcification	RPS7
ITM2C	1.88044e-19	0.682242	0.267	0.103	5.59017e-15	calcification	ITM2C
RPS4X1	2.83275e-19	0.437973	0.979	0.949	8.42119e-15	calcification	RPS4X
SSR4	3.33953e-19	0.653384	0.747	0.547	9.92777e-15	calcification	SSR4
ZNF704	3.59716e-19	0.679906	0.302	0.121	1.06936e-14	calcification	ZNF704
H2AFY	3.70871e-19	0.688351	0.497	0.27	1.10252e-14	calcification	H2AFY
PAK1	3.93922e-19	0.470171	0.253	0.091	1.17105e-14	calcification	PAK1
PKP4	1.46515e-18	0.569738	0.264	0.1	4.35561e-14	calcification	PKP4
HSPA2	5.40927e-18	0.687362	0.41	0.202	1.60807e-13	calcification	HSPA2
FAM89B	9.55476e-18	0.565214	0.319	0.139	2.84044e-13	calcification	FAM89B
ANXA5	1.24978e-17	1.21394	0.559	0.384	3.71534e-13	calcification	ANXA5
CXCL14	1.40934e-17	1.47752	0.601	0.402	4.18969e-13	calcification	CXCL14
NUDT4	1.54323e-17	0.90845	0.5	0.306	4.58772e-13	calcification	NUDT4
H3F3A	1.66834e-17	0.518749	0.948	0.864	4.95965e-13	calcification	H3F3A
RPS141	1.72082e-17	0.37292	0.983	0.949	5.11565e-13	calcification	RPS14
RACK11	2.52744e-17	0.398068	0.938	0.901	7.51358e-13	calcification	RACK1
GABARAP	2.57108e-17	0.608342	0.76	0.544	7.64329e-13	calcification	GABARAP
BRD7	2.75937e-17	0.64455	0.514	0.297	8.20304e-13	calcification	BRD7
PRXL2A	2.76587e-17	0.609766	0.347	0.16	8.22237e-13	calcification	PRXL2A
EPCAM	2.95735e-17	0.935212	0.458	0.259	8.79161e-13	calcification	EPCAM
AC010642.2	3.00879e-17	0.497773	0.264	0.104	8.94454e-13	calcification	AC010642.2
GAPDH	3.2782e-17	0.639946	0.91	0.827	9.74542e-13	calcification	GAPDH
RPL35A1	3.33132e-17	0.41891	0.972	0.926	9.90334e-13	calcification	RPL35A
HLA-B1	3.78907e-17	0.880394	0.535	0.314	1.12641e-12	calcification	HLA-B
RPS23	5.54253e-17	0.386751	0.969	0.943	1.64768e-12	calcification	RPS23
RPL37	6.14979e-17	0.400942	0.962	0.954	1.82821e-12	calcification	RPL37
NME2	6.1586e-17	0.612235	0.847	0.76	1.83083e-12	calcification	NME2
HINT1	8.667e-17	0.570754	0.83	0.707	2.57653e-12	calcification	HINT1
TXNDC17	2.40145e-16	0.784679	0.451	0.252	7.13902e-12	calcification	TXNDC17
DYNC1I1	3.69788e-16	0.478288	0.302	0.128	1.09931e-11	calcification	DYNC1I1
RPL131	4.2645e-16	0.307223	0.99	0.98	1.26775e-11	calcification	RPL13
PPP1R14B	4.8697e-16	0.600701	0.549	0.324	1.44766e-11	calcification	PPP1R14B
RPL151	8.30858e-16	0.353321	0.948	0.921	2.46998e-11	calcification	RPL15
P4HB	8.76573e-16	0.560362	0.451	0.248	2.60588e-11	calcification	P4HB
RPL71	9.68592e-16	0.399907	0.948	0.912	2.87943e-11	calcification	RPL7
RPLP01	1.3893e-15	0.38211	0.944	0.922	4.13011e-11	calcification	RPLP0
RPS3A1	1.41044e-15	0.365532	0.958	0.938	4.19295e-11	calcification	RPS3A
YPEL3	3.17512e-15	0.413539	0.337	0.154	9.43899e-11	calcification	YPEL3
RABAC1	4.47494e-15	0.553703	0.597	0.387	1.33031e-10	calcification	RABAC1
ATP6V1F	1.39801e-14	0.629536	0.462	0.267	4.15601e-10	calcification	ATP6V1F
UQCRB	1.97247e-14	0.501529	0.83	0.674	5.86377e-10	calcification	UQCRB
TMEM238	2.08587e-14	0.479562	0.264	0.114	6.20086e-10	calcification	TMEM238
BTF31	2.71792e-14	0.448965	0.868	0.776	8.07984e-10	calcification	BTF3
COA8	2.75817e-14	0.440752	0.274	0.121	8.19948e-10	calcification	COA8
EMP2	3.91983e-14	0.592881	0.26	0.115	1.16529e-09	calcification	EMP2
RPL18A	5.47281e-14	0.353917	0.941	0.929	1.62696e-09	calcification	RPL18A
NDUFB4	6.30574e-14	0.539187	0.583	0.371	1.87457e-09	calcification	NDUFB4
SF3B6	6.40847e-14	0.56925	0.549	0.347	1.90511e-09	calcification	SF3B6
STMN11	6.48029e-14	0.615947	0.764	0.589	1.92646e-09	calcification	STMN1
RPL61	1.26374e-13	0.344228	0.969	0.946	3.75685e-09	calcification	RPL6
TPGS1	1.42364e-13	0.344245	0.26	0.112	4.2322e-09	calcification	TPGS1
UFC1	1.51387e-13	0.495121	0.545	0.344	4.50043e-09	calcification	UFC1
JAG1	1.5403e-13	0.506123	0.302	0.144	4.57902e-09	calcification	JAG1
EEF1G1	1.88472e-13	0.43379	0.878	0.852	5.60289e-09	calcification	EEF1G
RPL391	3.01337e-13	0.36538	0.955	0.932	8.95815e-09	calcification	RPL39
TMEM219	3.12595e-13	0.437611	0.375	0.198	9.29284e-09	calcification	TMEM219
ATP6V1G1	3.14985e-13	0.497532	0.722	0.55	9.36388e-09	calcification	ATP6V1G1
RRBP11	3.44778e-13	0.519176	0.385	0.21	1.02496e-08	calcification	RRBP1
CLTA	4.05512e-13	0.558111	0.604	0.417	1.20551e-08	calcification	CLTA
RNF43	4.58247e-13	0.63141	0.302	0.147	1.36228e-08	calcification	RNF43
ATOX1	4.69759e-13	0.689121	0.479	0.291	1.3965e-08	calcification	ATOX1
RHEB	6.30479e-13	0.619019	0.413	0.244	1.87429e-08	calcification	RHEB
RPL171	8.05323e-13	0.344968	0.948	0.929	2.39406e-08	calcification	RPL17
FNBP1L	8.28453e-13	0.417945	0.271	0.124	2.46282e-08	calcification	FNBP1L
FERMT1	9.12477e-13	0.446811	0.281	0.132	2.71261e-08	calcification	FERMT1
RPS61	1.47023e-12	0.331404	0.951	0.944	4.37071e-08	calcification	RPS6
JTB	2.07173e-12	0.585656	0.396	0.226	6.15882e-08	calcification	JTB
POLR2I	2.49765e-12	0.581326	0.451	0.265	7.42501e-08	calcification	POLR2I
RPL37A1	2.55585e-12	0.391846	0.969	0.946	7.59802e-08	calcification	RPL37A
ZKSCAN1	2.76704e-12	0.534377	0.299	0.148	8.22585e-08	calcification	ZKSCAN1
ARF3	2.77838e-12	0.398413	0.264	0.121	8.25957e-08	calcification	ARF3
GTF3A	3.3049e-12	0.363082	0.271	0.125	9.82481e-08	calcification	GTF3A
GPC1	4.87735e-12	0.46211	0.431	0.253	1.44994e-07	calcification	GPC1
RPL22L1	5.21473e-12	0.5858	0.5	0.314	1.55023e-07	calcification	RPL22L1
TUBB	5.8141e-12	0.432923	0.67	0.481	1.72841e-07	calcification	TUBB
CCT3	5.94425e-12	0.480598	0.465	0.279	1.76711e-07	calcification	CCT3
BRI3	6.37821e-12	0.492257	0.497	0.305	1.89612e-07	calcification	BRI3
PTBP3	6.92506e-12	0.543847	0.264	0.126	2.05868e-07	calcification	PTBP3
SMIM26	6.95077e-12	0.44768	0.389	0.214	2.06632e-07	calcification	SMIM26
HRAS	6.9858e-12	0.399968	0.358	0.188	2.07674e-07	calcification	HRAS
BAX	7.65936e-12	0.46341	0.403	0.226	2.27698e-07	calcification	BAX
VTI1B	8.50509e-12	0.449169	0.274	0.133	2.52839e-07	calcification	VTI1B
RPL51	1.44675e-11	0.318832	0.951	0.915	4.3009e-07	calcification	RPL5
LAPTM4B	1.80975e-11	0.428479	0.316	0.162	5.38002e-07	calcification	LAPTM4B
KRT5	1.83976e-11	0.616241	0.847	0.721	5.46924e-07	calcification	KRT5
TMCO1	3.05597e-11	0.487464	0.413	0.244	9.08479e-07	calcification	TMCO1
OLA1	3.09656e-11	0.422313	0.309	0.159	9.20547e-07	calcification	OLA1
RAB6A	3.51037e-11	0.512283	0.292	0.15	1.04356e-06	calcification	RAB6A
ATP5MC2	4.00212e-11	0.442523	0.625	0.429	1.18975e-06	calcification	ATP5MC2
HMGB3	5.29513e-11	0.450156	0.25	0.12	1.57414e-06	calcification	HMGB3
RPS19BP1	6.18631e-11	0.457382	0.351	0.192	1.83907e-06	calcification	RPS19BP1
RPL351	6.21641e-11	0.272884	0.944	0.925	1.84802e-06	calcification	RPL35
EIF2AK1	7.8694e-11	0.306329	0.267	0.13	2.33942e-06	calcification	EIF2AK1
DDX1	7.99568e-11	0.38037	0.333	0.178	2.37696e-06	calcification	DDX1
RPS171	8.36689e-11	0.378035	0.938	0.877	2.48731e-06	calcification	RPS17
VGLL4	8.43999e-11	0.502818	0.497	0.318	2.50904e-06	calcification	VGLL4
C9orf16	8.6465e-11	0.414686	0.576	0.389	2.57043e-06	calcification	C9orf16
METTL5	1.01371e-10	0.393452	0.25	0.12	3.01357e-06	calcification	METTL5
CCDC186	1.10977e-10	0.468647	0.438	0.269	3.29913e-06	calcification	CCDC186
BSG	1.29559e-10	0.669289	0.368	0.219	3.85153e-06	calcification	BSG
FNDC3A	1.29978e-10	0.467616	0.316	0.169	3.864e-06	calcification	FNDC3A
UBA52	1.45807e-10	0.305262	0.924	0.881	4.33456e-06	calcification	UBA52
RPL14	1.57914e-10	0.323246	0.948	0.915	4.69448e-06	calcification	RPL14
DCXR	1.62552e-10	0.475459	0.309	0.165	4.83235e-06	calcification	DCXR
RPS91	1.75559e-10	0.257231	0.958	0.929	5.219e-06	calcification	RPS9
PSMA7	1.83248e-10	0.44773	0.722	0.553	5.44758e-06	calcification	PSMA7
COX16	2.02342e-10	0.457688	0.337	0.187	6.01523e-06	calcification	COX16
SNHG291	2.31362e-10	0.368614	0.875	0.817	6.87793e-06	calcification	SNHG29
UBL5	2.5683e-10	0.455481	0.719	0.564	7.63504e-06	calcification	UBL5
NHP2	3.03464e-10	0.421931	0.41	0.24	9.02139e-06	calcification	NHP2
OST4	3.05396e-10	0.467434	0.681	0.498	9.0788e-06	calcification	OST4
COX5A	3.12285e-10	0.380851	0.469	0.292	9.2836e-06	calcification	COX5A
SH3BP5	3.17542e-10	0.436377	0.267	0.137	9.43988e-06	calcification	SH3BP5
SNX6	3.18853e-10	0.473654	0.497	0.324	9.47885e-06	calcification	SNX6
EDF1	3.43423e-10	0.417961	0.76	0.61	1.02093e-05	calcification	EDF1
RTRAF	3.90175e-10	0.443305	0.465	0.295	1.15991e-05	calcification	RTRAF
CCND2	4.15456e-10	0.523494	0.385	0.23	1.23507e-05	calcification	CCND2
RPL341	5.65752e-10	0.277791	0.969	0.958	1.68187e-05	calcification	RPL34
PPIB	5.68185e-10	0.42816	0.611	0.436	1.6891e-05	calcification	PPIB
MTIF3	6.32875e-10	0.384458	0.309	0.163	1.88141e-05	calcification	MTIF3
RPS81	8.03737e-10	0.287492	0.979	0.956	2.38935e-05	calcification	RPS8
SH3YL1	8.86018e-10	0.49396	0.375	0.227	2.63395e-05	calcification	SH3YL1
GRN	9.46182e-10	0.307489	0.295	0.154	2.81281e-05	calcification	GRN
RPL27	1.43317e-09	0.333835	0.875	0.816	4.26053e-05	calcification	RPL27
SMAD5	1.47513e-09	0.35711	0.375	0.216	4.38527e-05	calcification	SMAD5
PDAP1	1.57269e-09	0.379028	0.49	0.319	4.67528e-05	calcification	PDAP1
RPS20	1.83426e-09	0.33726	0.965	0.915	5.45288e-05	calcification	RPS20
NDUFB2	2.24766e-09	0.485902	0.608	0.441	6.68185e-05	calcification	NDUFB2
HEBP2	2.33748e-09	0.540445	0.472	0.313	6.94886e-05	calcification	HEBP2
TSPAN51	2.61407e-09	0.493533	0.521	0.361	7.77112e-05	calcification	TSPAN5
DYNC1LI2	2.96389e-09	0.506649	0.41	0.255	8.81105e-05	calcification	DYNC1LI2
SEC11C	3.3062e-09	0.330783	0.264	0.137	9.82866e-05	calcification	SEC11C
RAB13	3.31034e-09	0.433209	0.444	0.289	9.84097e-05	calcification	RAB13
DNAJC15	3.46793e-09	0.524705	0.375	0.227	0.000103095	calcification	DNAJC15
C18orf32	3.81821e-09	0.326807	0.399	0.237	0.000113508	calcification	C18orf32
TMEM258	4.20726e-09	0.311092	0.587	0.402	0.000125073	calcification	TMEM258
SCP2	4.35605e-09	0.411366	0.354	0.208	0.000129497	calcification	SCP2
CST31	4.49786e-09	0.635955	0.583	0.419	0.000133712	calcification	CST3
COMMD3	6.13866e-09	0.406732	0.281	0.153	0.00018249	calcification	COMMD3
GALNT1	6.34947e-09	0.475017	0.455	0.298	0.000188757	calcification	GALNT1
EIF3D	6.80134e-09	0.423843	0.41	0.257	0.00020219	calcification	EIF3D
PSMA6	7.58866e-09	0.37719	0.365	0.215	0.000225596	calcification	PSMA6
NDUFA11	8.19145e-09	0.444733	0.67	0.512	0.000243515	calcification	NDUFA11
SPTBN1	9.0002e-09	0.545955	0.316	0.186	0.000267558	calcification	SPTBN1
ASAH1	9.15122e-09	0.326748	0.295	0.162	0.000272048	calcification	ASAH1
TPM2	9.22158e-09	0.588371	0.462	0.324	0.000274139	calcification	TPM2
PSMB5	9.54473e-09	0.340486	0.462	0.298	0.000283746	calcification	PSMB5
RAB4A	1.07297e-08	0.345265	0.292	0.163	0.000318972	calcification	RAB4A
TOMM5	1.54127e-08	0.301286	0.306	0.171	0.000458188	calcification	TOMM5
RPS26	1.86182e-08	0.430953	0.806	0.683	0.000553481	calcification	RPS26
RPL10A1	1.96466e-08	0.256083	0.958	0.919	0.000584053	calcification	RPL10A
ATP5MD	1.96517e-08	0.461307	0.583	0.427	0.000584205	calcification	ATP5MD
CFL1	1.96742e-08	0.373375	0.757	0.627	0.000584876	calcification	CFL1
NDUFB10	2.14203e-08	0.43657	0.549	0.404	0.000636781	calcification	NDUFB10
ITGAV	2.20649e-08	0.500698	0.333	0.2	0.000655946	calcification	ITGAV
PA2G4	2.49258e-08	0.411068	0.542	0.377	0.000740995	calcification	PA2G4
RPL361	2.84805e-08	0.256048	0.938	0.923	0.000846668	calcification	RPL36
EEF2	2.85838e-08	0.367764	0.826	0.772	0.000849739	calcification	EEF2
RPL13A1	3.08412e-08	0.259721	0.958	0.956	0.000916847	calcification	RPL13A
FKBP3	3.12305e-08	0.403617	0.358	0.217	0.000928422	calcification	FKBP3
MARCKSL1	3.3116e-08	0.452605	0.545	0.389	0.000984473	calcification	MARCKSL1
ELOB	3.34903e-08	0.392946	0.719	0.579	0.000995599	calcification	ELOB
NDUFB11	3.42548e-08	0.372822	0.639	0.496	0.00101833	calcification	NDUFB11
MRPS26	3.71038e-08	0.370494	0.285	0.16	0.00110302	calcification	MRPS26
H2AFJ	3.98834e-08	0.382523	0.41	0.267	0.00118565	calcification	H2AFJ
UBE2I	4.29806e-08	0.365356	0.372	0.232	0.00127773	calcification	UBE2I
RPS31	4.41881e-08	0.267485	0.941	0.926	0.00131363	calcification	RPS3
RPS27L	4.42356e-08	0.479269	0.538	0.393	0.00131504	calcification	RPS27L
TMEM230	4.90471e-08	0.406641	0.354	0.219	0.00145807	calcification	TMEM230
RALBP1	5.10725e-08	0.523346	0.465	0.319	0.00151828	calcification	RALBP1
EIF3F	5.23148e-08	0.391655	0.552	0.402	0.00155521	calcification	EIF3F
FAAP20	6.00259e-08	0.381244	0.292	0.167	0.00178445	calcification	FAAP20
EEF1B2	7.33545e-08	0.340683	0.858	0.814	0.00218068	calcification	EEF1B2
UXT	8.42702e-08	0.363003	0.528	0.374	0.00250518	calcification	UXT
TBCA	8.63848e-08	0.476819	0.587	0.44	0.00256805	calcification	TBCA
TMSB101	8.84198e-08	0.484053	0.913	0.866	0.00262854	calcification	TMSB10
ERP29	1.04003e-07	0.390372	0.517	0.37	0.0030918	calcification	ERP29
SEC61G	1.05588e-07	0.394591	0.399	0.255	0.00313891	calcification	SEC61G
FAM210B	1.08803e-07	0.347799	0.281	0.16	0.00323449	calcification	FAM210B
PSMA4	1.13239e-07	0.428236	0.444	0.296	0.00336637	calcification	PSMA4
UQCRH1	1.15016e-07	0.386616	0.774	0.639	0.00341921	calcification	UQCRH
PDLIM4	1.1715e-07	0.394525	0.497	0.351	0.00348265	calcification	PDLIM4
ANP32A	1.20514e-07	0.337707	0.299	0.173	0.00358265	calcification	ANP32A
JUP	1.2223e-07	0.321749	0.302	0.175	0.00363366	calcification	JUP
PSMD7	1.26534e-07	0.344492	0.326	0.196	0.00376162	calcification	PSMD7
RPL36A1	1.33678e-07	0.314928	0.944	0.898	0.00397397	calcification	RPL36A
RPL31	1.37614e-07	0.338367	0.889	0.815	0.00409099	calcification	RPL31
EIF3G	1.50606e-07	0.314135	0.493	0.346	0.00447722	calcification	EIF3G
RNF145	1.59521e-07	0.425115	0.403	0.268	0.00474224	calcification	RNF145
DANCR	1.91577e-07	0.349032	0.503	0.352	0.00569522	calcification	DANCR
VDAC2	1.99536e-07	0.427126	0.576	0.431	0.00593181	calcification	VDAC2
CNPY2	2.13569e-07	0.278934	0.344	0.21	0.00634898	calcification	CNPY2
PTCD3	2.13633e-07	0.470217	0.274	0.16	0.00635087	calcification	PTCD3
FGFR1	2.16156e-07	0.408572	0.333	0.204	0.00642588	calcification	FGFR1
SELENOW	2.16797e-07	0.422411	0.531	0.369	0.00644494	calcification	SELENOW
TMED9	2.38306e-07	0.278827	0.306	0.182	0.00708437	calcification	TMED9
IFI27L2	2.41956e-07	0.390149	0.389	0.249	0.00719286	calcification	IFI27L2
LSM2	2.60843e-07	0.261448	0.253	0.14	0.00775434	calcification	LSM2
SSR2	2.88983e-07	0.330818	0.503	0.354	0.00859088	calcification	SSR2
SLIRP	3.18262e-07	0.350223	0.406	0.268	0.0094613	calcification	SLIRP
NME1	3.20892e-07	0.372085	0.344	0.217	0.00953948	calcification	NME1
SEPTIN9	3.55123e-07	0.325647	0.264	0.153	0.0105571	calcification	SEPTIN9
PERP	3.56535e-07	0.405142	0.816	0.694	0.0105991	calcification	PERP
RPS111	3.9173e-07	0.264931	0.951	0.921	0.0116454	calcification	RPS11
PET100	4.37608e-07	0.329202	0.361	0.229	0.0130092	calcification	PET100
UQCR11	4.85517e-07	0.357785	0.597	0.449	0.0144334	calcification	UQCR11
PSMD3	5.22396e-07	0.288974	0.25	0.14	0.0155298	calcification	PSMD3
C19orf53	5.22704e-07	0.457138	0.535	0.423	0.0155389	calcification	C19orf53
CCDC25	5.77922e-07	0.430315	0.281	0.171	0.0171805	calcification	CCDC25
RAMP11	5.93955e-07	0.574946	0.337	0.222	0.0176571	calcification	RAMP1
ANAPC11	6.37937e-07	0.365294	0.472	0.32	0.0189646	calcification	ANAPC11
TRIR	6.64947e-07	0.330872	0.58	0.426	0.0197675	calcification	TRIR
PSMB6	7.25779e-07	0.336174	0.431	0.296	0.0215759	calcification	PSMB6
C1orf122	7.69706e-07	0.434077	0.278	0.168	0.0228818	calcification	C1orf122
IARS2	7.8476e-07	0.314645	0.299	0.178	0.0233293	calcification	IARS2
PSMC3	7.85949e-07	0.268503	0.292	0.173	0.0233647	calcification	PSMC3
STMP1	7.99437e-07	0.371767	0.34	0.215	0.0237657	calcification	STMP1
DCTN2	8.31015e-07	0.310654	0.288	0.174	0.0247044	calcification	DCTN2
AKR1A1	1.02257e-06	0.311608	0.326	0.205	0.0303991	calcification	AKR1A1
MAP2K2	1.03906e-06	0.298106	0.347	0.219	0.0308891	calcification	MAP2K2
COX7C	1.16812e-06	0.334046	0.833	0.756	0.034726	calcification	COX7C
PMAIP1	1.18587e-06	0.499234	0.503	0.369	0.0352534	calcification	PMAIP1
PSMA2	1.19439e-06	0.305444	0.545	0.399	0.0355067	calcification	PSMA2
PPDPF	1.20785e-06	0.517938	0.681	0.559	0.035907	calcification	PPDPF
ARPC31	1.26673e-06	0.276543	0.472	0.318	0.0376573	calcification	ARPC3
RPL7L1	1.28346e-06	0.296511	0.337	0.211	0.0381548	calcification	RPL7L1
UBE2D2	1.3112e-06	0.303849	0.448	0.298	0.0389792	calcification	UBE2D2
GTF2A2	1.45128e-06	0.309176	0.309	0.195	0.0431435	calcification	GTF2A2
RAN	1.55672e-06	0.293698	0.639	0.48	0.0462783	calcification	RAN
PATJ	1.64318e-06	0.367965	0.278	0.172	0.0488485	calcification	PATJ
VKORC1	1.66996e-06	0.388836	0.278	0.168	0.0496446	calcification	VKORC1
KRT10	1.91025e-06	0.39486	0.559	0.429	0.0567878	calcification	KRT10
ERH	1.96104e-06	0.412262	0.438	0.312	0.0582978	calcification	ERH
SMDT1	2.03032e-06	0.315836	0.365	0.24	0.0603574	calcification	SMDT1
PRDX21	2.17371e-06	0.395354	0.688	0.573	0.0646201	calcification	PRDX2
SPINT1	2.19481e-06	0.286133	0.306	0.191	0.0652472	calcification	SPINT1
TPM31	2.3215e-06	0.355605	0.5	0.356	0.0690136	calcification	TPM3
TXNL4A	2.35872e-06	0.402365	0.302	0.19	0.0701199	calcification	TXNL4A
POMP	2.50513e-06	0.318297	0.528	0.381	0.0744724	calcification	POMP
SERF2	2.61508e-06	0.276184	0.861	0.771	0.077741	calcification	SERF2
SLC25A3	2.6564e-06	0.358667	0.681	0.588	0.0789694	calcification	SLC25A3
NDUFA10	3.00605e-06	0.336252	0.309	0.196	0.089364	calcification	NDUFA10
RAC1	3.06027e-06	0.309402	0.715	0.584	0.0909757	calcification	RAC1
BAD	3.0842e-06	0.315538	0.306	0.189	0.091687	calcification	BAD
OCIAD2	3.34748e-06	0.290611	0.253	0.15	0.099514	calcification	OCIAD2
VDAC3	3.54019e-06	0.340873	0.281	0.176	0.105243	calcification	VDAC3
SH3BGRL31	4.03955e-06	0.423356	0.469	0.331	0.120088	calcification	SH3BGRL3
P4HA2	4.22764e-06	0.365391	0.434	0.301	0.125679	calcification	P4HA2
ALDH2	4.29736e-06	0.348829	0.34	0.224	0.127752	calcification	ALDH2
HSP90B1	4.34915e-06	0.39694	0.688	0.597	0.129291	calcification	HSP90B1
PDIA3	4.42276e-06	0.326314	0.573	0.438	0.13148	calcification	PDIA3
DYNC1I2	4.47063e-06	0.314282	0.42	0.286	0.132903	calcification	DYNC1I2
PDIA4	4.6116e-06	0.317169	0.271	0.165	0.137094	calcification	PDIA4
DLGAP4	4.92174e-06	0.332541	0.25	0.149	0.146314	calcification	DLGAP4
PLA2G12A	4.926e-06	0.252664	0.288	0.176	0.14644	calcification	PLA2G12A
HNRNPA1	5.73343e-06	0.347402	0.785	0.727	0.170443	calcification	HNRNPA1
NUDT14	6.33764e-06	0.272196	0.285	0.178	0.188405	calcification	NUDT14
GTF2I	7.12772e-06	0.334155	0.583	0.442	0.211893	calcification	GTF2I
NDUFS8	7.14638e-06	0.334805	0.392	0.266	0.212448	calcification	NDUFS8
NDUFA41	7.41504e-06	0.321519	0.736	0.645	0.220434	calcification	NDUFA4
KRTCAP2	7.8395e-06	0.304851	0.479	0.345	0.233053	calcification	KRTCAP2
YBX1	8.07726e-06	0.306534	0.816	0.75	0.240121	calcification	YBX1
ATP5MF	8.1974e-06	0.356777	0.535	0.416	0.243692	calcification	ATP5MF
CLIC1	8.29946e-06	0.284862	0.542	0.4	0.246726	calcification	CLIC1
PPP1CA	8.48951e-06	0.254945	0.253	0.154	0.252376	calcification	PPP1CA
MRPL14	9.16568e-06	0.405911	0.312	0.204	0.272477	calcification	MRPL14
ACADVL	1.05569e-05	0.315273	0.361	0.25	0.313836	calcification	ACADVL
CCT8	1.06764e-05	0.260397	0.399	0.277	0.317388	calcification	CCT8
HADHA1	1.18767e-05	0.296915	0.503	0.374	0.35307	calcification	HADHA
EIF2S3	1.31112e-05	0.298379	0.431	0.303	0.38977	calcification	EIF2S3
CDK2AP1	1.33586e-05	0.300749	0.264	0.167	0.397125	calcification	CDK2AP1
SEC61B	1.39869e-05	0.362232	0.556	0.435	0.415804	calcification	SEC61B
ALKBH71	1.40635e-05	0.264764	0.542	0.409	0.41808	calcification	ALKBH7
ANXA4	1.60562e-05	0.300016	0.267	0.165	0.477318	calcification	ANXA4
KDM5B	1.65472e-05	0.320499	0.306	0.201	0.491915	calcification	KDM5B
ARPC5L	1.67345e-05	0.406423	0.309	0.208	0.497484	calcification	ARPC5L
COPE	1.69318e-05	0.302568	0.41	0.286	0.50335	calcification	COPE
PHLDA3	1.98904e-05	0.379433	0.288	0.185	0.591302	calcification	PHLDA3
RCN1	1.99894e-05	0.289495	0.267	0.17	0.594245	calcification	RCN1
PSMC1	2.03262e-05	0.417589	0.281	0.186	0.604256	calcification	PSMC1
NDUFS5	2.09186e-05	0.311088	0.715	0.61	0.621868	calcification	NDUFS5
SEM11	2.19099e-05	0.389695	0.569	0.46	0.651338	calcification	SEM1
CCDC85B	2.37982e-05	0.358924	0.319	0.218	0.707472	calcification	CCDC85B
NDUFA12	2.48299e-05	0.298009	0.403	0.288	0.738142	calcification	NDUFA12
RNASEK	2.71502e-05	0.29073	0.729	0.621	0.807122	calcification	RNASEK
OSTC	2.75901e-05	0.300912	0.34	0.233	0.820198	calcification	OSTC
CSNK2A1	2.83555e-05	0.251047	0.257	0.161	0.842952	calcification	CSNK2A1
PSMB1	2.97876e-05	0.280603	0.535	0.416	0.885524	calcification	PSMB1
MLEC	3.82116e-05	0.373213	0.278	0.183	1	calcification	MLEC
PPIA1	4.09767e-05	0.276474	0.583	0.443	1	calcification	PPIA
PHPT11	4.24461e-05	0.256363	0.663	0.506	1	calcification	PHPT1
SNHG16	5.47999e-05	0.341763	0.479	0.36	1	calcification	SNHG16
MRPS33	5.57858e-05	0.256806	0.25	0.156	1	calcification	MRPS33
HSBP11	6.41162e-05	0.284328	0.618	0.489	1	calcification	HSBP1
ACTB	6.73473e-05	0.321441	0.906	0.855	1	calcification	ACTB
ATP5ME	8.09232e-05	0.406232	0.479	0.371	1	calcification	ATP5ME
MICOS10	8.16915e-05	0.322392	0.347	0.248	1	calcification	MICOS10
DYNC1H1	8.72126e-05	0.250909	0.427	0.318	1	calcification	DYNC1H1
MRPL52	8.78281e-05	0.298845	0.358	0.251	1	calcification	MRPL52
TSPO	8.79384e-05	0.321949	0.608	0.492	1	calcification	TSPO
TRAPPC2L	8.95398e-05	0.269227	0.302	0.205	1	calcification	TRAPPC2L
ARHGDIA	9.04802e-05	0.268175	0.299	0.201	1	calcification	ARHGDIA
COX7A2	9.31197e-05	0.339127	0.681	0.573	1	calcification	COX7A2
IER5L	9.40383e-05	0.296774	0.253	0.16	1	calcification	IER5L
RHOC	9.48657e-05	0.252969	0.358	0.25	1	calcification	RHOC
S100A10	0.000102492	0.455946	0.812	0.761	1	calcification	S100A10
UQCRQ	0.000107351	0.292246	0.514	0.403	1	calcification	UQCRQ
SF3B5	0.000109936	0.256708	0.451	0.337	1	calcification	SF3B5
TMEM256	0.000121622	0.256194	0.337	0.236	1	calcification	TMEM256
TIMM8B	0.000121623	0.313184	0.323	0.224	1	calcification	TIMM8B
SMARCE1	0.000132069	0.284188	0.42	0.303	1	calcification	SMARCE1
UQCR10	0.000133177	0.280858	0.524	0.407	1	calcification	UQCR10
TXNL1	0.000146885	0.25965	0.392	0.281	1	calcification	TXNL1
NBDY	0.000156944	0.278662	0.274	0.184	1	calcification	NBDY
NEDD81	0.000160305	0.254838	0.566	0.443	1	calcification	NEDD8
GSTP1	0.000191986	0.342663	0.851	0.777	1	calcification	GSTP1
COX6B1	0.00019688	0.264648	0.684	0.553	1	calcification	COX6B1
AP2S1	0.000210461	0.260125	0.458	0.342	1	calcification	AP2S1
TRIM29	0.000258263	0.344466	0.382	0.286	1	calcification	TRIM29
LMO7	0.000259131	0.271896	0.319	0.221	1	calcification	LMO7
ZCRB1	0.00026132	0.344053	0.312	0.219	1	calcification	ZCRB1
UBXN1	0.000302322	0.252033	0.438	0.339	1	calcification	UBXN1
PARK7	0.000312757	0.262364	0.569	0.461	1	calcification	PARK7
NDUFS6	0.000375606	0.308909	0.462	0.352	1	calcification	NDUFS6
S100A16	0.000451319	0.328697	0.441	0.334	1	calcification	S100A16
BRK1	0.000516625	0.282981	0.375	0.282	1	calcification	BRK1
DYNLT1	0.000607491	0.284371	0.25	0.174	1	calcification	DYNLT1
COLEC12	0.000633964	0.309328	0.264	0.184	1	calcification	COLEC12
TMEM14C	0.000669721	0.26832	0.309	0.222	1	calcification	TMEM14C
EIF3K	0.000712816	0.293918	0.646	0.557	1	calcification	EIF3K
COX4I1	0.0011847	0.250854	0.795	0.723	1	calcification	COX4I1
LAMTOR5	0.00143886	0.331558	0.441	0.353	1	calcification	LAMTOR5
NENF1	0.00146136	0.27199	0.472	0.368	1	calcification	NENF
CCND1	0.00166893	0.266736	0.337	0.251	1	calcification	CCND1
DDT	0.00207788	0.251174	0.448	0.35	1	calcification	DDT
BANF1	0.00207965	0.267841	0.344	0.26	1	calcification	BANF1
SNHG14	0.00292292	0.314562	0.316	0.242	1	calcification	SNHG14
PRELID1	0.00475136	0.268315	0.306	0.23	1	calcification	PRELID1
PSMA3	0.00509786	0.340829	0.285	0.212	1	calcification	PSMA3
FBLN1	0.00512833	0.481712	0.417	0.355	1	calcification	FBLN1
ARL31	0.0051955	0.266902	0.382	0.308	1	calcification	ARL3
CLTB1	0.00531398	0.258037	0.337	0.258	1	calcification	CLTB
METAP2	0.00586385	0.26512	0.514	0.425	1	calcification	METAP2
SMAD2	0.00586474	0.396097	0.25	0.184	1	calcification	SMAD2
ATP5PD	0.00780365	0.278332	0.375	0.305	1	calcification	ATP5PD
