# Supplementary material for: Deciphering craniopharyngioma subtypes: Single-cell analysis of tumor microenvironment and immune networks
Source: iScience. 2024 Oct 1;27(11):111068. doi: 10.1016/j.isci.2024.111068 (PMC11525618; doi:10.1016/j.isci.2024.111068)
Supplement: Table S7. Gene sets for module/SCENIC analysis, related to Figures 4 and 5 [file mmc7.xlsx]

## Sheet: Sheet1
Supplemental table 7 gene sets for module/SCIENIC analysis
GOBP_LEUKOCYTE_MEDIATED_IMMUNITY	GOBP_LYMPHOCYTE_MEDIATED_IMMUNITY	GOBP_T_CELL_ACTIVATION	GOBP_CELL_GROWTH	GOBP_EPIDERMIS_DEVELOPMENT	GOBP_WOUND_HEALING	GOBP_BIOMINERAL_TISSUE_DEVELOPMENT	GOBP_REGULATION_OF_BIOMINERAL_TISSUE_DEVELOPMENT	GOBP_ODONTOGENESIS_OF_DENTIN_CONTAINING_TOOTH	GOBP_EPITHELIAL_CELL_PROLIFERATION	GOBP_SISTER_CHROMATID_SEGREGATION	GOBP_MITOTIC_NUCLEAR_DIVISION	GOBP_ORGANELLE_FISSION
C17orf99	C17orf99	ADA	HDAC6	CDH3	MIR892B	ENAM	ENAM	BCL2L11	MIR892B	PDCD6IP	PDCD6IP	ACOT8
PARP3	PARP3	CD24	CDH4	C1orf68	SH2B3	ZMPSTE24	ZMPSTE24	ENAM	SH2B3	CHMP4BP1	CHMP4BP1	SYCE1L
IGLL5	IGLL5	MICA	PARP2	MANSC4	MIR1298	TCIRG1	CEBPB	TCIRG1	MIR1298	SMC4	TOM1L1	PDCD6IP
KLRF2	KLRF2	KLRC4-KLRK1	C8orf44-SGK3	USH1C	CHMP4BP1	CEBPB	CFTR	FST	CHMP4BP1	AKAP8	SMC4	BCL2L11
MICA	MICA	TSPAN32	MUC12	CDKN1A	OCLN	CFTR	OSR2	CFTR	OCLN	STAG1	NME6	CHMP4BP1
KLRC4-KLRK1	KLRC4-KLRK1	ADAM8	SGK2	ZMPSTE24	TSPAN32	OSR2	CCR1	EDAR	TSPAN32	KATNB1	CDKN1B	TOM1L1
RASGRP1	RASGRP1	RASGRP1	ADAM10	CDSN	CDKN1A	SP7	OSR1	SLC24A4	CDKN1A	NDC80	AKAP8	RNF212B
CD96	CD96	EBI3	CDK5	YAP1	MYL9	CCR1	COMP	ADM	MYL9	MAD2L2	STAG1	SMC4
IGHV2-70D	IGHV2-70D	CDK6	NME6	SEC24B	YAP1	SLC24A4	RFLNA	CSF1	YAP1	TACC3	CDKN1C	DNM1L
IGHV1-69D	IGHV1-69D	LILRB2	RASGRP2	FST	VAV3	COL1A1	NOTUM	CSF3R	VAV3	PIBF1	KATNB1	ACTR3
IGHV3-64D	IGHV3-64D	TCIRG1	CDKN1A	HOXB13	MERTK	COL1A2	ODAPH	APCDD1	MERTK	KAT5	NPM2	ACTR2
TCIRG1	TCIRG1	SIRPB1	CDKN1B	AGPAT2	PROCR	OSR1	ADRB2	CTNNA1	PROCR	DCTN2	NDC80	RAD50
TUBB4B	TUBB4B	BTN2A2	NET1	TRIM16	ARFGEF1	COMP	CYP27B1	CTNNB1	ARFGEF1	SMC2	PRMT5	MEI4
BTN3A3	BTN3A3	GPNMB	CDKN2A	TXNIP	MYL12A	OTOL1	PHOSPHO1	ODAPH	MYL12A	CENPC	MAD2L2	NME6
SPON2	MAD2L2	CEBPB	PAK4	HPSE	PDPN	OTOP1	SGMS2	NKX2-3	PDPN	SPAG5	PIBF1	CDKN1B
MAD2L2	BATF	KAT5	CDKN2C	EDAR	GNA13	PRICKLE1	DMP1	DLX1	GNA13	CENPE	KAT5	AKAP8
BATF	CEBPG	BATF	CDKN2D	SPINK5	HPSE	RFLNA	ECM1	DLX2	HPSE	CENPF	DCTN2	STAG1
CEBPG	CD226	TNFSF13B	SEMA3A	TRIOBP	FERMT2	NOTUM	S1PR1	DLX3	FERMT2	NUDC	SMC2	CDKN1C
CD226	MASP2	TRAF3IP2	RACK1	SOX21	ADAMTS13	ODAPH	ANO6	DMP1	ADAMTS13	STAG2	CENPC	KATNB1
MASP2	CTSC	CCR9	YAP1	KRT71	EMILIN1	ADRB2	AHSG	DSPP	EMILIN1	NEK6	USP16	NPM2
CTSC	TRAF3IP2	HSPH1	ARIH2	MYSM1	HPS5	CYP27B1	PTK2B	EDA	HPS5	KIF2C	SPAG5	SYCP2
TRAF3IP2	LILRB1	LILRB1	OLFM1	TMC1	PDCD10	PHOSPHO1	FBN2	FGF4	PDCD10	TENT4A	CENPE	NDC80
CPLX2	ARID5A	FGL2	MAD2L2	KRT74	C1QTNF1	SGMS2	HEY1	FGF8	C1QTNF1	UBE2C	CENPF	PRMT5
LILRB1	MALT1	MALT1	SLC9A6	LCE7A	LRG1	DMP1	HEY2	FGF10	LRG1	ZWINT	NUDC	MAD2L2
ARID5A	LILRB4	KDELR1	SEMA6C	TMEM132E	CLIC1	DSPP	ALOX5	FOXC1	CLIC1	CHEK2	STAG2	PIBF1
MALT1	RIPK3	SPINK5	SEMA6B	ACER1	JAML	ECM1	GAS6	WDR72	JAML	CDCA5	KIF2C	KAT5
LILRB4	BTN3A2	LILRB4	SEMA4F	KDF1	CNN2	S1PR1	GATA1	AMBN	CNN2	RMI2	RCC1	DCTN2
RIPK3	CD160	RIPK3	SEMA4D	COL7A1	COL3A1	ANO6	FBXO5	KLK5	COL3A1	PRAP1	TENT4A	SMC2
BTN3A2	CORO1A	BTN3A1	SEMA4B	REG3G	ARHGEF19	AHSG	AMELX	SOSTDC1	ARHGEF19	MISP	UBE2C	CENPC
CD160	SHLD3	CD160	SEMA3C	COL17A1	CHMP4B	ERCC2	GREM1	GATA6	CHMP4B	CCSAP	CHEK1	USP16
CHGA	TREX1	GLMN	CIB1	CD109	COL5A1	PTK2B	GPM6B	AMELX	COL5A1	CHMP4B	ZWINT	P3H4
CORO1A	LYST	HHLA2	DNPH1	CLDN4	REG3G	FBN2	HIF1A	CNNM4	REG3G	DIS3L2	CHEK2	SPAG5
SHLD3	NLRP3	CORO1A	PDLIM5	CRABP2	COMP	FGFR3	TMEM119	AMELY	COMP	PRICKLE1	CDCA5	CENPE
TREX1	SLAMF6	DUSP10	POSTN	KRT72	DCBLD2	FGFR2	CCN1	GLI2	DCBLD2	KIF18B	PHB2	CENPF
SCN11A	CLNK	TREX1	CGRRF1	KRT80	ADORA2A	FGR	RFLNB	GLI3	ADORA2A	SPC24	PRAP1	RAD51AP1
LYST	SH2D1B	CD300A	NRG3	KRT25	CD109	SBNO2	IFITM5	ANKRD11	CD109	PHF13	MISP	NUDC
CD300A	CLC	VSIG4	CCDC85B	CST6	CPB2	ATG4B	AMTN	HDAC1	CPB2	SPICE1	CCSAP	STAG3
TUSC2	EXOSC6	CHRNA7	OGFR	DSG4	CLDN4	HEY1	LTBP3	HDAC2	CLDN4	DUSP1	CHMP4B	STAG2
NLRP3	CLU	NLRP3	CEP43	APCDD1	CLDN3	HEY2	LTF	TNC	CLDN3	ARID2	DIS3L2	PTTG2
SLAMF6	SLC15A4	SLAMF6	KAT7	CSTA	DGKK	FOSL2	MIR208A	RSPO2	DGKK	MAPK15	UBXN2B	EHMT2
CLNK	CCR6	CGAS	FAM107A	CCN2	CRK	ALOX5	NBR1	FOXI3	CRK	MAPRE1	PRICKLE1	RALBP1
SH2D1B	RNF19B	TNFRSF13C	EGLN2	CTNNB1	MAPK14	TFIP11	SMAD3	ITGB6	MAPK14	TPX2	TOM1L2	KIF2C
MRGPRX2	RAET1E	CLC	TWF2	CYP27B1	CARMIL2	ALOX15	MATN1	JAG2	CARMIL2	WAPL	KIF18B	TDRKH
CLC	CR1	JAML	RNF157	STRC	CSRP1	ALPL	MEF2C	LAMA5	CSRP1	CLASP2	SPC24	RCC1
EXOSC6	CR1L	CLPTM1	CISH	KRT28	CLDN19	WDR72	MGP	AMTN	CLDN19	FLNA	BROX	TENT4A
CLU	CR2	PSMB11	PABIR1	SPRR4	ADRA2A	AMBN	ATF4	LRP4	ADRA2A	ABRAXAS2	PHF13	UBE2C
SLC15A4	CRK	CCR6	ZFYVE27	DCT	ADRA2B	GAS6	NELL1	LHX8	ADRA2B	RRS1	SPICE1	HSF2BP
CCR6	CSF2RB	CCR7	DCUN1D3	GSDME	CTSG	GATA1	NOS3	MSX1	CTSG	NCAPD3	CDCA2	PRDM7
RNF19B	PIK3R6	TMIGD2	NRN1L	ANKRD24	ADRA2C	FBXO5	NOTCH1	MSX2	ADRA2C	CLASP1	DAPK3	CHEK1
RAET1E	IL23R	MAP3K8	SYT2	DLX3	DAG1	AMELX	ATP2B1	NF2	DAG1	NCAPH	CDC14C	CRYZL2P-SEC16B
ADORA2B	SHLD1	ADORA2A	DCBLD2	DNASE1L2	DGKA	CNNM4	DDR2	NGFR	DGKA	NUP62	DMRT1	ZWINT
CR1	CTSH	CR1	TRIM40	JAG1	DGKB	GREM1	P2RX7	TNFRSF11B	DGKB	KIF4A	DRD3	DMC1
CR1L	RAET1L	ATF2	MTPN	DSP	DGKG	AMELY	ATRAID	SERPINE1	DGKG	CENPI	DUSP1	CHEK2
CR2	CD55	SIRPA	CRABP2	EDA	DGKH	GPC3	ENPP1	LEF1	DGKH	EML3	EDN1	MTFR2
CRK	DENND1B	CSK	CRKL	EGFR	DGKQ	GPM6B	WNT4	PDGFRA	DGKQ	NIPBL	EDN3	CDCA5
CSF2RB	AP1G1	PIK3R6	CRYAB	KRT78	ADAMTS18	FAM83H	TRPM4	PPARA	ADAMTS18	ANAPC15	EGF	PHB2
PIK3R6	RNF168	RC3H1	PRICKLE1	EPHA2	NLRP6	SNX10	ASPN	FAM20A	NLRP6	NSL1	KLHDC8B	KLHDC3
TICAM1	AGER	IL23R	CSNK2A1	LCE4A	DRD5	HIF1A	BCOR	ODAM	DRD5	CHMP2B	EPS8	CKS2
IL23R	JAG1	CTLA4	DACT3	EMP1	DSP	HTN1	SRGN	SMPD3	DSP	LSM14A	EREG	PRAP1
SHLD1	AHR	CTNNB1	ADRA1A	CERS3	HBEGF	HTN3	BMP2K	PRKCB	HBEGF	POLDIP2	REEP3	LRRK2
CTSG	APLF	CTPS1	CTNNB1	ERCC2	TOR1A	IBSP	TENT5A	FAM20C	TOR1A	FBXO5	FGF8	TDRD9
CTSH	UNC13D	CTSG	TTL	EREG	EDN1	TMEM119	TXLNG	BAX	EDN1	AKAP8L	MAPRE1	CNTD1
CX3CR1	EMP2	CTSL	CPNE9	ERCC3	ANO6	RSPO2	ANKH	NECTIN1	ANO6	TUBG2	SIRT2	MIEF2
RAET1L	GAPT	CXADR	CYP27B1	ETV4	CADM4	IGF1	FAM20C	DMRT3	CADM4	VPS4A	TPX2	MISP
CD55	TUBB	NKX2-3	DAB2	EVPL	ELK3	CCN1	PTH	SCN5A	ELK3	CHMP2A	WAPL	ANKLE1
DBH	ERCC1	CLECL1P	DCC	EXT1	DMTN	RFLNB	PTN	SCN10A	DMTN	EML4	CUL9	CCSAP
DENND1B	FCER1A	CD55	DDX3X	EXTL3	EPHB2	ITGB6	ROCK1	PERP	EPHB2	GOLGA2	CLASP2	CHMP4B
ACE	FCER1G	ZFPM1	DNM2	EZH2	ERBB2	IFITM5	RXRA	CCDC154	ERBB2	CHAMP1	ANKLE2	DIS3L2
AP1G1	FCER2	DDOST	DSCAM	FABP5	ERBB3	LEP	RXRB	SHH	ERBB3	KIF4B	FLNA	M1AP
DDX1	FCGR1A	DHPS	AGT	ELAPOR2	EREG	AMTN	BGLAP	BCL11B	EREG	NSMCE2	ABRAXAS2	COX10
RNF168	FCGR2B	DLG1	HBEGF	LHFPL5	EVPL	LOX	CCL3	BMP2	EVPL	CHMP4A	RRS1	ASZ1
DHX36	FCGR3A	AGER	AGTR1	ALDH3A2	EXT1	LTBP3	BMP2	BMP4	EXT1	BRD7	NCAPD3	UBXN2B
NLRP6	ZBTB1	DOCK2	DVL1	FGF2	F2	LTF	BMP4	SLC4A2	F2	RACGAP1	CLASP1	TAF1L
AGER	KLRK1	DPP4	AGTR2	FGF7	F2R	MIR208A	SLC4A2	BMP7	F2R	NCAPH2	OBSL1	RPL10L
DNASE1	PAXIP1	DTX1	EDN1	FGF10	F2RL1	NBR1	BMP6	SLC34A1	F2RL1	ANAPC2	NCAPH	PSMA8
DNASE1L3	FOXJ1	DUSP3	EDN2	FGFR2	F2RL2	SMAD3	SLC8A1	BMPR1A	F2RL2	ANAPC4	NUP62	PRICKLE1
JAG1	SWAP70	GPR183	EDN3	DKK1	F3	MATN1	BMP7	SMO	F3	HNRNPU	KIF4A	TERB2
AHR	RFTN1	EFNB1	EDNRA	FOXC1	F5	MEF2C	BMPR1A	STIM1	F5	APC	CENPI	KCTD19
ELANE	PLEKHM2	EFNB2	EFNA5	PALLD	F7	MGP	SLC20A2	BSG	F7	HSPA1A	EPGN	TOM1L2
APLF	CLCF1	EFNB3	MEGF8	FOXE1	F8	MMP13	BMPR1B	TBX1	F8	HSPA1B	EML3	KIF18B
UNC13D	CADM1	EGR1	EGFR	EXPH5	F9	MSX2	BMPR2	TRAF6	F9	BIRC5	NIPBL	EME1
EMP2	FUT7	EGR3	EIF4G1	FLG	F10	ATF4	SOX9	WNT6	F10	GEN1	ANAPC15	SPC24
GAPT	NCR3	ARID2	EIF4G2	FLNB	F11	NELL1	STATH	ROGDI	F11	IK	NSL1	KASH5
TUBB	IL4I1	NLRC3	EMX1	FLOT2	F12	NOS3	TFAP2A	WNT10A	F12	INCENP	SH2B1	BROX
ERCC1	GATA3	AIF1	CTTN	KAZN	F13A1	NOTCH1	TGFB1	RELT	F13A1	KIF2A	CHMP2B	PHF13
F2	GFER	ELF4	ENO1	PUM2	F13B	ATP2B1	TWIST1	RUNX2	F13B	KIF11	L3MBTL1	MEI1
F2RL1	GNL1	TIGIT	C9orf72	HEY2	FAP	ROR2	VDR	TP63	FAP	KIFC1	LSM14A	SGO1
FCER1A	IGHV8-51-1	EPO	NAIF1	SCRIB	FBLN1	DDR2	WNT6	ACVR2A	FBLN1	KIF25	POLDIP2	SPICE1
FCER1G	IGHV7-81	ERBB2	EPHA7	FOSL2	FCER1G	P2RX7	WNT10B	ACVR2B	FCER1G	KIF22	FBXO5	CDCA2
FCER2	IGHV6-1	AKT1	ERBB2	CASP14	JMJD1C	SBDS	FGF23	MMP20	JMJD1C	KPNB1	AKAP8L	SHOC1
FCGR1A	IGHV5-10-1	F2RL1	AKT1	OPN3	C6orf89	ATRAID	FZD9	HAND1	C6orf89	RHOA	MTBP	C11orf65
FCGR2B	IGHV5-51	FANCA	ESR2	MAFF	FGA	ENPP1	ADGRV1	HAND2	FGA	KMT5A	TUBG2	DAPK3
FCGR3A		FANCD2	EXT1	ALOX12	FGB	PHEX	ACTN3	KLK4	FGB	MAD2L1	VPS4A	DCN
FER	IGHV4-61	FCER1G	EXTL3	ALOX12B	FGF1	TSPEAR	ACVR1		FGF1	MOS	CHMP2A	HFM1
FES	IGHV4-59	FCGR2B	ALCAM	ALOX15B	FGF2	WNT4	PKDCC		FGF2	MZT1	UBE2S	DDB1
FGR	IGHV4-39	FGL1	F2	LCE5A	FGF10	PPARA	ACVR2A		FGF10	MYBL2	EML4	RBM46
ZBTB1	IGHV4-34	FKBP1A	PTK2B	KLK5	FGG	FAM20A	ACVR2B		FGG	ATM	GOLGA2	CDC14C
KLRK1	IGHV4-31	IKZF3	FBP1	POU2F3	FGL1	TRPM4	MMP20		FGL1	DRG1	CHAMP1	SEPTIN1
FOXF1		FKBP1B	SLC39A12	WHRN	ENPP4	ASPN	KL		ENPP4	NEK2	KIF4B	DMRT1
PAXIP1	IGHV4-28	ZBTB1	PI16	SOSTDC1	MMRN1	BCOR	ROCK2		MMRN1	NUMA1	NSMCE2	DRD3
FOXJ1	IGHV4-4	KLRK1	ARMC12	CLIC4	FOXC2	ODAM	ISG15		FOXC2	WRAP73	FBXO43	DUSP1
SWAP70		FOXJ1	BRAT1	TRPC4AP	CLASP2	TMEM38B			CLASP2	RMDN1	RGCC	EDN1
RFTN1	IGHV3-74	FOXO3	SEMA3D	ABCA12	FLNA	LGR4			FLNA	DYNC1LI1	CHMP4A	EDN3
PLEKHM2	IGHV3-73	FCHO1	FGF13	IFT172	METAP1	SMPD3			METAP1	CHMP1A	RACGAP1	PGAM5
CLCF1	IGHV3-72	FLOT2	FHL1	LCE2B	KANK1	SRGN			KANK1	NUSAP1	NCAPH2	AGO4
RIGI	IGHV3-66	JMJD6	CLSTN1	GATA6	SYT11	BMP2K			SYT11	ACTL6B	HNRNPU	EGF
CADM1	IGHV3-64	TMEM131L	RUFY3	FGF20	CLASP1	TENT5A			CLASP1	ANAPC5	HOXA13	EME2
FUT7	IGHV3-53	KIF13B	TRIM32	GBA1	FN1	TXLNG			FN1	ANAPC7	APC	KLHDC8B
NCR3	IGHV3-49	ICOSLG	RIMS1	LATS2	MACF1	ANKH			MACF1	LCMT1	HSPA1A	CENPX
IL4I1	IGHV3-48	NCSTN	RAB21	ATP2C1	SCRIB	MEPE			SCRIB	CHMP5	HSPA1B	EPS8
STAP1	IGHV3-43	SCRIB	UNC13A	GJB5	SLC7A11	FAM20C			SLC7A11	ANAPC11	BIRC5	EREG
GATA1	IGHV3-38	FOSL2	FSTL4	DKK4	TMEFF2	PTH			TMEFF2	CHMP3	IGF1	ERCC4
GATA2	IGHV3-35	PATZ1	SPART	INTU	ALOX12	SLC24A3			ALOX12	MAP3K20	IGF2	FANCA
GATA3	IGHV3-33	CADM1	CYFIP1	GLI1	ALOX5	PTGS2			ALOX5	PLK1	GEN1	FANCD2
GFER	IGHV3-30	IL27	COBL	GLI2	ALOX15	PTHLH			ALOX15	INO80	IK	REEP3
LAT	IGHV3-23	MTOR	MINAR1	SFN	MTOR	PTH1R			MTOR	MAP10	IL1A	SYCP2L
RABGEF1	IGHV3-21	ABL1	NEDD4L	DLL1	SFTA3	IFT80			SFTA3	NCAPG2	IL1B	FGF8
GNL1	IGHV3-20	FUT7	JADE2	TPRN	TAFA5	PTN			TAFA5	SPDL1	INCENP	MAPK15
IGHV8-51-1	IGHV3-16	FYN	FN1	KRT6C	POU2F3	NECTIN1			POU2F3	PINX1	INS	FOXJ3
IGHV7-81	IGHV3-15	ZNF683	PUM2	GRHL1	CHMP2B	ROCK1			CHMP2B	ZWILCH	INSR	MAPRE1
IGHV6-1	IGHV3-13	DCAF12	ADNP	SLC39A2	TSKU	RXRA			TSKU	CEP192	KIF2A	SIRT2
IGHV5-10-1	IGHV3-11	IL4I1	EXOSC2	ANXA1	FGFR1OP2	RXRB			FGFR1OP2	CDCA8	KIF11	TPX2
IGHV5-51		TMEM98	MACF1	HDAC1	GAS6	BGLAP			GAS6	CEP55	KIFC1	TMCC1
	IGHV3-7	LRRC32	LPAR3	HDAC2	GATA1	CCL3			GATA1	PPP2R1A	KIF25	WAPL
IGHV4-61	IGHV2-70	PTPN22	SH3BP4	HLA-DRB1	GATA2	CCDC154			GATA2	PBRM1	KIF22	CUL9
IGHV4-59	IGHV2-26	GATA3	SGK3	KRT73	BLOC1S6	BMP2			BLOC1S6	PHF10	KPNB1	CLASP2
IGHV4-39	IGHV2-5	CLEC4E	FLRT3	HOXA7	GATA4	BMP4			GATA4	CHFR	RHOA	ANKLE2
IGHV4-34	IGHV1-69-2	PLA2G2D	FLRT1	HOXC13	VPS33B	SLC4A2			VPS33B	CDK5RAP2	KMT5A	FLNA
IGHV4-31	IGHV1-69	GBA1	FXN	HES1	MYOF	BMP6			MYOF	RIOK2	LRP5	ABRAXAS2
IGHV4-28	IGHV1-58	KAT2A	MTOR	KRTAP6-1	GGCX	SLC8A1			GGCX	PCID2	MAD2L1	RRS1
IGHV4-4	IGHV1-45	ABL2	FRZB	KRTAP6-2	B4GALT1	BMP7			B4GALT1	TEX14	MKI67	PLCB1
MILR1	IGHV1-24	LAT	ABL1	KRTAP6-3	VPS4A	BMPR1A			VPS4A	BCCIP	MZT1	DDHD2
IGHV3-74	IGHV1-18	FOXP1	RICTOR	KRT79	CHMP2A	SLC20A1			CHMP2A	PSMG2	MYBL2	UBR2
IGHV3-73	IGHV1-3	PRELID1	G6PD	ZDHHC21	GNA12	SLC20A2			GNA12	KNL1	ATM	NCAPD3
IGHV3-72	IGLC7	IL36B	DCAF13	LIPM	GNAQ	BMPR1B			GNAQ	CHMP1B	DRG1	CLASP1
IGHV3-66	MSH6	SIT1	SIN3A	KRT27	GNAS	BMPR2			GNAS	SPC25	NEK2	SUN1
IGHV3-64	TBX21	TNFRSF21	AUTS2	FOXI3	GP1BA	SOX9			GP1BA	ARID1B	NEUROG1	OBSL1
IGHV3-53	GZMB	GLI2	KIF26A	IGFBP5	GP1BB	SPP1			GP1BB	HECW2	NFIA	NCAPH
IGHV3-49	GZMM	GLI3	GATA4	RBPJ	GP5	STATH			GP5	RAD21	NFIB	CORO1C
IGHV3-48	NCKAP1L	IFNL1	GDF2	LCE1A	GP9	STIM1			GP9	RAN	NUMA1	SPO11
IGHV3-43	HFE	CCDC88B	GREM1	LCE1B	GPR4	TBX1			GPR4	RB1	WRAP73	NUP62
IGHV3-38	HLA-A	GPR18	GDF9	LCE1C	GPX1	TFAP2A			GPX1	DPF2	RMDN1	KIF4A
IGHV3-35	HLA-B	LGALS9B	GDI1	LCE1D	C1GALT1C1	TGFB1			C1GALT1C1	ACTB	DYNC1LI1	SPDYA
IGHV3-33	HLA-C	TRDC	GJA1	LCE1E	CHMP4A	KLF10			CHMP4A	BCL7A	CHMP1A	CENPI
IGHV3-30	HLA-DRA	RABL3	CYFIP2	LCE1F	ARHGAP35	CLEC3B			ARHGAP35	CENPK	NUSAP1	MEIOB
IGHV3-23	HLA-DRB1	TRBC2	FOXP1	LCE2A	PDIA3	TUFT1			PDIA3	NCAPG	ANAPC5	EPGN
IGHV3-21	HLA-DRB3	TRBC1	DISC1	LCE2C	ANXA1	TWIST1			ANXA1	ANAPC1	ANAPC7	ANKRD31
IGHV3-20	HLA-E	TRAC	TP53TG5	LCE2D	ANXA2	OC90			ANXA2	SMARCA2	LCMT1	SYCE2
IGHV3-16	HLA-F	DROSHA	BMP10	LCE3A	HBB	VDR			HBB	SMARCA4	CHMP5	EML3
IGHV3-15	HLA-G	PYCARD	TMEM97	LCE3B	SERPIND1	WNT6			SERPIND1	SMARCB1	ANAPC11	RAD54B
IGHV3-13	HLA-H	BRD7	GNG4	LCE3C	ANXA5	WNT10B			ANXA5	SMARCC1	SIRT7	NIPBL
IGHV3-11	MR1	CD274	GOLGA4	LCE3E	HGFAC	WNT11			HGFAC	SMARCC2	PDGFB	CATSPERZ
IGHV3-7	HMGB1	GSN	SFN	IL1A	NRG1	CEMP1			NRG1	SMARCD1	PDGFRB	DCAF13
IGHV2-70	HPRT1	NCAPH2	LAMTOR2	AQP3	ANXA6	FBXL15			ANXA6	SMARCD2	CHMP3	ANAPC15
IGHV2-26	AIRE	ICOS	N6AMT1	IL17A	HIF1A	WLS			HIF1A	SMARCD3	PIN1	ASPM
IGHV2-5	HPX	TBX21	GSK3A	IL18	HMOX1	FGF23			HMOX1	SMARCE1	PLK1	NSL1
IGHV1-69-2	HSPD1	ANXA1	GSK3B	INHBA	FOXA2	AXIN2			FOXA2	AURKC	ANLN	SH2B1
IGHV1-69	ICAM1	NCKAP1L	ANAPC2	INSR	HNF4A	FZD9			HNF4A	BUB1	FBXW5	CHMP2B
IGHV1-58	CLEC4G	HFE	SERTAD3	IRF6	APCS	ADGRV1			APCS	BUB1B	INO80	L3MBTL1
IGHV1-45	CFI	PLA2G2E	OSGIN1	IVL	HRAS	ACTN3			HRAS	TOP2A	MAP10	LSM14A
IGHV1-24	IFNA2	CD209	H3-3A	JAG2	HRG	ACVR1			HRG	TOP2B	NDE1	POLDIP2
IGHV1-18	IFNB1	STOML2	H3-3B	KRT77	HSPB1	PKDCC			HSPB1	TPR	NCAPG2	PTTG3P
IGHV1-3	IGHA1	HLA-A	HNF4A	CYSRT1	TREML1	ACVR2A			TREML1	TTK	SPDL1	FBXO5
IGLC7	IGHA2	HLA-DMA	HPN	KCNQ1	IGF1	ITGB1BP1			IGF1	TTN	PINX1	AKAP8L
GRP	IGHD	HLA-DMB	HRG	KRTAP5-9	APOE	ACVR2B			APOE	TUBG1	AURKAIP1	MLH3
MSH6	IGHE	HLA-DOA	PRMT2	KRT1	CCN1	MMP20			CCN1	CCDC61	PHIP	MTBP
TBX21	IGHG1	HLA-DOB	DNAJB2	KRT2	PLET1	CER1			PLET1	XRCC3	ZWILCH	TUBG2
GZMB	IGHG2	HLA-DPA1	HSPA1A	KRT3	APOH	KL			APOH	ZNF207	CEP192	VPS4A
GZMM	IGHG3	HLA-DPB1	HSPA1B	KRT4	IL1A	EIF2AK3			IL1A	MIS12	CDCA8	CHMP2A
ANXA3	IGHG4	HLA-DQA1	HSP90AA1	KRT5	IL6	ROCK2			IL6	CEP97	CEP55	UBE2S
NCKAP1L	IGHM	HLA-DQA2	HSP90AB1	KRT6A	IL6ST	MINPP1			IL6ST	CHMP6	PPP2R1A	EML4
HFE	IGKC	HLA-DQB1	TNC	KRT6B	AQP1	KLK4			AQP1	MAP9	SMPD3	GOLGA2
ADGRE2	RAET1G	HLA-DQB2	HYAL1	KRT7	ILK	ISG15			ILK	DSN1	CDK5RAP2	GPR3
HLA-A	IGLC1	HLA-DRA	NANOS1	KRT9	INS	ZBTB40			INS	ANKRD53	PCID2	MAJIN
HLA-B	IGLC2	HLA-DRB1	BARHL2	KRT10	INSL3				INSL3	AAAS	PPP2R2D	CHAMP1
HLA-C	IGLC3	HLA-DRB3	OSTN	KRT14	ITGA2				ITGA2	DPF3	NSFL1C	TERB1
HLA-DRA	IGLC6	HLA-DRB4	IGFBPL1	KRT15	ITGA5				ITGA5	CDT1	TEX14	MEIOC
HLA-DRB1	IGLL1	HLA-DRB5	IFRD1	KRT16	ITGB1				ITGB1	SEH1L	BCCIP	RNF212
HLA-DRB3	IL1B	HLA-E	IGF1	KRT17	ITGB3				ITGB3	DPF1	PSMG2	KIF4B
HLA-E	IL1R1	HLA-G	APOE	KRT31	ITGB6				ITGB6	KIF18A	PDXP	NSMCE2
HLA-F	IL2	MR1	IGFBP1	KRT32	ITPK1				ITPK1	SMC1A	KNL1	FBXO43
HLA-G	IL2RB	HLX	IGFBP3	KRT34	JAK2				JAK2	ARID1A	CHMP1B	RGCC
HLA-H	IL4	HMGB1	IGFBP4	KRTDAP	PEAR1				PEAR1	NUF2	SPC25	CHMP4A
MR1	IL4R	AIRE	IGFBP5	HES5	MIA3				MIA3	MAD1L1	RAD21	RACGAP1
HMGB1	IL6	HES1	IGFBP7	HRNR	KDR				KDR	HASPIN	RAN	NCAPH2
HPRT1	IL7R	HSPD1	APP	FLG2	KLKB1				KLKB1	USP44	RANBP1	PSMC3IP
AIRE	IL9	ICAM1	IL2	KRT81	KNG1				KNG1	ABRAXAS1	RB1	DNMT3L
HPX	IL9R	CLEC4D	IL9	KRT82	KRT1				KRT1	CUL3	RPL24	C14orf39
HSPD1	IL10	IFNE	ING1	KRT83	KRT6A				KRT6A	SMARCA5	CENPK	HNRNPU
ICAM1	IL12A	CLEC4G	INHBA	KRT84	RHOA				RHOA	PSRC1	NCAPG	HOXA13
CLEC4G	IL12B	IFNA1	INS	KRT85	BLOC1S3				BLOC1S3	OFD1	CEP85	APC
CFI	IL12RB1	IFNA2	ITGA4	KRT86	MFSD2B				MFSD2B	KLHL22	BMP4	HSPA1A
IFNA2	IL13RA2	IFNA4	ITGB1	GRXCR1	RHOC				RHOC	ACTL6A	BMP7	HSPA1B
IFNB1	IL18	IFNA5	DRAXIN	TMPRSS11F	LCK				LCK	BECN1	SPAST	HSPA2
IGHA1	INPP5D	IFNA6	KRT17	LAMA3	LCP1				LCP1	CDC23	AURKA	BIRC5
IGHA2	IRF7	IFNA7	L1CAM	LAMA5	LMAN1				LMAN1	RAB11A	AURKC	NANOS2
IGHD	NCR3LG1	IFNA8	LAMB2	LAMB3	LYN				LYN	KAT2B	BTC	IHO1
IGHE	KIF5B	IFNA10	ARHGAP4	LAMC2	MIR15B				MIR15B	CDC16	BUB1	STRA8
IGHG1	KIR2DL4	IFNA13	LIMK1	STMN1	MIR17				MIR17	CCNB1	BUB1B	TUBB8
IGHG2	KIR3DL1	IFNA14	ST20	LORICRIN	MIR200B				MIR200B	BAZ1B	TGFA	IGF1
IGHG3	KLRB1	IFNA16	LMX1A	LRP4	MIR221				MIR221	KNSTRN	TNF	IGF2
IGHG4	KLRC1	IFNA17	SYT14P1	MIR125B1	MIR29A				MIR29A	PRC1	TPR	GEN1
IGHM	KLRC2	IFNA21	MIR195	SMAD4	MIR34A				MIR34A	KIFC2	TTK	IK
IGKC	KLRC3	IFNB1	MIR199A1	MAFG	SMAD3				SMAD3	LATS1	TTN	IL1A
RAET1G	KLRD1	IFNG	MIR199B	STS	MCAM				MCAM	SMC3	TUBG1	IL1B
TICAM2	ARG1	IFNW1	MIR19A	MET	MMP12				MMP12	BOD1	CCDC61	INCENP
IGLC1	CLEC2A	IGF1	MIR19B1	ASAH1	MSX2				MSX2	CHMP7	UBE2I	ING2
IGLC2	CLEC12B	IGF2	MIR208A	KLK14	SERPINC1				SERPINC1	ZW10	XRCC3	INS
IGLC3	LAG3	IGFBP2	MIR23A	MSX2	MYH9				MYH9	BUB3	ZNF207	INSR
IGLC6	LAMP1	IHH	MIR24-1	LCE6A	MYLK				MYLK	AURKB	MIS12	CENPS
IGLL1	LEP	IL1A	SMAD3	MYCL	NF1				NF1	CHMP4C	CEP97	KDR
IL1B	LGALS9	IL1B	SMAD4	MYO6	NFATC1				NFATC1	BCL7C	CHMP6	KIF2A
IL1R1	LIG4	IL2	SMAD7	MYO7A	NFE2L2				NFE2L2	BCL7B	BORA	KIF11
IL2	LTA	IL2RA	MAG	NAB1	NOS3				NOS3	TRIP13	MAP9	KIFC1
IL2RB	SH2D1A	IL2RG	MAP1B	NAB2	NOTCH2				NOTCH2	KIF3B	DSN1	KIF25
IL4	ARRB2	IL4	MAP2	NAGLU	NOTCH4				NOTCH4	KIF23	ANKRD53	KIF22
IL4R	SMAD7	IL4R	MAPT	ATOH1	NPR2				NPR2	VPS4B	REEP4	KPNB1
IL6	MBL2	IL6	MECP2	NF1	DDR2				DDR2	MAD2L1BP	AAAS	RHOA
IL7R	CD46	IL6R	MEIS1	NGFR	TRIM72				TRIM72	ARHGEF10	NDEL1	KMT5A
IL9	MICB	IL6ST	MELTF	NME2	P2RX1				P2RX1	ESPL1	CDT1	MEIOSIN
IL9R	MLH1	IL7	MMP14	NOTCH1	P2RY1				P2RY1	KNTC1	SEH1L	C1orf146
IL10	MPL	IL7R	H3-5	ATP2A2	DUOX2				DUOX2	DLGAP5	KIF18A	TRIM75
IL12A	MSH2	IL10	EIF2AK4	YBX1	PAFAH2				PAFAH2	CDK1	SMC1A	LIF
IL12B	MYD88	IL12A	MSX1	NTF4	SERPINE1				SERPINE1	CDC6	NUF2	TEX19
IL12RB1	NBN	IL12B	MT3	NUMA1	SERPINB2				SERPINB2	CDC20	MAD1L1	LRP5
IL13	NKG7	IL12RB1	MYL2	OVOL1	PAK1				PAK1	NCAPD2	HASPIN	MAD2L1
IL13RA2	P2RX7	IL15	NUBP1	PAFAH1B1	REG3A				REG3A	KIF14	CCDC8	MAPT
IL18	PRDX1	TNFRSF9	NCBP1	IL20	AK3				AK3	CDC27	USP44	MKI67
INPP5D	IL21R	IL18	NDN	REG3A	F11R				F11R		ABRAXAS1	MLH1
IRF7	FOXP3	IDO1	NDUFS3	PAX6	SERPINA10				SERPINA10		CUL3	MOS
ITGAM	EXOSC3	INS	NGF	NSDHL	CHMP1A				CHMP1A		SMARCA5	MRE11
ITGB2	KMT5B	IRF1	NKX6-1	WDPCP	GP6				GP6		PPP1R9B	MZT1
JAK3	C1RL	IRF4	CCN3	GAL	TNFRSF12A				TNFRSF12A		PSRC1	OOEP
NCR3LG1	TLR8	ITGAL	NPM1	KRT76	CHMP5				CHMP5		OFD1	MSH4
KIF5B	IL23A	ITK	NPPB	WNT16	PDGFA				PDGFA		KLHL22	MSH5
KIR2DL4	CYRIB	ITPKB	NPR1	PPHLN1	PDGFB				PDGFB		CDC14B	MSX1
KIR3DL1	SERPINB9	JAG2	NPR2	PDGFA	PDGFRA				PDGFRA		CDC14A	MSX2
KIT	IL20RB	JAK1	NRCAM	PIAS4	CHMP3				CHMP3		CAV2	MYBL1
KLRB1	PMS2	JAK2	PAFAH1B1	LSR	PF4				PF4		BECN1	MYBL2
KLRC1	TREM2	JAK3	ITSN2	CALML5	SERPINA1				SERPINA1		CDC23	ATM
KLRC2	SASH3	JUNB	PRKN	PITX2	SERPINE2				SERPINE2		RAB11A	DRG1
KLRC3	SHLD2	KIT	DERL2	PLEC	PIK3CA				PIK3CA		BANF1	NEK2
KLRD1	TRPM4	KLRC1	NDUFA13	PLOD1	PIK3CB				PIK3CB		KAT2B	NEUROG1
ARG1	SUSD4	ARG1	ADIPOR1	PLS1	PIK3CG				PIK3CG		SPHK1	NFIA
GPR15LG	RIF1	ARG2	ING4	ATP7A	PLA2G4A				PLA2G4A		CDC16	NFIB
CLEC2A	ARL8B	RHOA	ZNF639	ERRFI1	PLAT				PLAT		CCNB1	NPR2
CLEC12B	PPP3CB	THEMIS	PLCE1	SOX18	PLAU				PLAU		BAZ1B	NUMA1
SCIMP	PRF1	ILDR2	NIN	POU3F1	PLAUR				PLAUR		KNSTRN	WEE2
LAG3	PRKCD	LAG3	CDKL3	POU3F2	PLCG2				PLCG2		PRC1	OPA1
LAMP1	PRKCZ	LCK	NRN1	POU4F3	PLEC				PLEC		PKMYT1	WRAP73
LEP	CRTAM	LCP1	MEX3C	PPARA	PLG				PLG		KIFC2	ORC4
LGALS9	B2M	LEP	CRLF3	MED1	PLEK				PLEK		SMC3	SYCP3
LIG4	DUSP22	LEPR	TRPV2	ESRP1	SERPINF2				SERPINF2		BOD1	PRKN
RAB44	HMCES	LFNG	IP6K2	NSUN2	PLSCR1				PLSCR1		CTDP1	FIS1
LTA	IGHV7-4-1	LGALS1	TAF9B	PPL	DUOX1				DUOX1		CHMP7	RMDN1
LYN		LGALS3	ENPP1	MCOLN3	WNT4				WNT4		ZW10	DYNC1LI1
SH2D1A	AICDA	LGALS9	SYT17	PPP3CA	EPB41L4B				EPB41L4B		BUB3	CHMP1A
ARRB2	PTPN6	LIG4	PHB1	LGR4	PPARA				PPARA		AURKB	NUSAP1
SMAD7	SLAMF7	LIPA	SERPINE2	TNFRSF19	PPARD				PPARD		CHMP4C	FZR1
MBL2	PTPRC	RHOH	BCL11A	MACROH2A2	PPARG				PPARG		TRIP13	PDE3A
CD46	PVR	LMO1	PLXNA1	FERMT1	PPIA				PPIA		KIF3B	ANAPC5
MICB	NECTIN2	LY9	PML	PRKCH	PPL				PPL		CD28	ANAPC7
MLH1	RAB27A	LYN	EXOSC9	MAP2K1	ODAM				ODAM		KIF23	LCMT1
MPL	IL21	MIR181C	NLGN3	KLK7	ARL8B				ARL8B		VPS4B	CHMP5
MSH2	BCL3	MIR21	SEMA5B	CYP26B1	PPP3CA				PPP3CA		KIF20B	ANAPC11
MYD88	BCL6	MIR27A	EXOSC4	PTCH1	BLOC1S4				BLOC1S4		MAD2L1BP	MTFP1
NBN	SCART1	MIR30B	DDX49	PTHLH	PRCP				PRCP		ARHGEF10	SIRT7
NKG7	SERPINB4	SMAD3	POU4F2	GRHL3	FERMT1				FERMT1		ESPL1	PDGFB
NOS2	CEACAM1	SMAD7	POU4F3	OVOL2	PRKCA				PRKCA		KNTC1	CYRIB
P2RX7	XCL1	CD46	INO80	PLAAT4	AXL				AXL		DLGAP5	PDGFRB
PLA2G3	MYO1G	MDK	PPARA	ALOXE3	PRKCD				PRKCD		CUL7	CHMP3
PRDX1	NOD2	MEN1	CDHR2	RBP2	PRKCE				PRKCE		CDK1	C9orf78
IL21R	CARD9	MFAP3	ST7L	BCL2	PRKCQ				PRKCQ		CDC20	PIN1
FOXP3	NFKBIZ	KITLG	SEMA4C	RELA	PRKG1				PRKG1		NCAPD2	PLK1
EXOSC3	SLAMF1	MICB	LAMTOR1	EDA2R	AJAP1				AJAP1		KIF14	GDAP1
KMT5B	SPN	KMT2A	USP47	SAV1	PROC				PROC		CDC25C	WNT4
IRAK4	STAT5B	ASCL2	AVP	ALX4	PROS1				PROS1		CDC42	ANLN
C1RL	STAT6	EIF2AK4	PPP2CA	ROCK1	CHMP1B				CHMP1B			MOV10L1
TLR8	SUPT6H	NRARP	PPP2R1A	BCR	CORO1B				CORO1B			FBXW5
IL23A	VAMP2	TARM1	AVPR1A	S100A7	PTEN				PTEN			MIEF1
CYRIB	VAMP7	MSN	ATAD3A	CDH23	MIR451A				MIR451A			DDX4
PDPK1	MAP3K7	MYB	PPP3CB	SFRP4	PTK2				PTK2			INO80
SERPINB9	TAP2	MYH9	IMPACT	SRSF6	PTK7				PTK7			MAP10
PIK3CD	BTK	NCK1	PPT1	GRXCR2	MRTFA				MRTFA			PPARG
PIK3CG		NKG7	MEG3	NFKBIZ	PTPN6				PTPN6			MARCHF5
PLA2G1B		PNP	IL17RB	LIPK	GRHL3				GRHL3			NDE1
PLCG2	TFRC	P2RX7	PLXNA3	LIPN	CYP4F11				CYP4F11			NCAPG2
IL20RB	TGFB1	PAWR	CDKN2AIP	NOM1	WFDC1				WFDC1			SPDL1
PMS2	C1QBP	CLEC4A	PRR5	CLRN2	MYOZ1				MYOZ1			PINX1
TLR9	SERPING1	FOXP3	ADCY10	BNC1	RAB3A				RAB3A			AURKAIP1
TREM2	C1QA	ZBTB7B	EAF2	SHH	RAB27A				RAB27A			PHIP
TREM1	TNF	PCK1	PRKCQ	ELOVL1	RAF1				RAF1			ZWILCH
SASH3	C1QB	LEF1	PRKCZ	BCL11B	RAP2B				RAP2B			ZCWPW1
SHLD2	TNFRSF1B	ACTL6B	BIN3	BMP4	ACTB				ACTB			PIWIL2
TRPM4	C1QC	GPR89B	PRKG1	SMO	FKBP10				FKBP10			CEP192
SUSD4	C1R	IL23A	MAP2K5	SNAI1	RREB1				RREB1			CDCA8
RIF1	TP53BP1	CYRIB	PRSS2	SOD1	S100A10				S100A10			CEP55
ARL8B	C1S	PDPK1	SPHK2	SOS1	SAA1				SAA1			PPP2R1A
PPP3CB	C2	PIK3CA	SEMA3G	SOX9	CELA2A				CELA2A			SMPD3
PRF1	C3	PIK3CD	PAK6	SPINT1	CEACAM1				CEACAM1			NDC1
PRKCD	TRAF2	PIK3CG	RGMA	SPRR1A	CX3CL1				CX3CL1			VPS35
PRKCZ	TRAF6	PIK3R1	PRDM11	SPRR1B	SDC4				SDC4			CHFR
KMT2E	C4A	PIK3R2	CHPT1	SPRR2B	SELP				SELP			CDK5RAP2
CRTAM	C4B	PKNOX1	RTN4	SPRR2D	SMOC2				SMOC2			PCID2
AZU1	C4BPA	PLA2G2A	PAK5	SPRR2E	SRSF6				SRSF6			FOXJ2
B2M	C4BPB	PLA2G5	SMURF1	SPRR2F	CLEC7A				CLEC7A			PPP2R2D
SPHK2	C5	ATP7A	PSMD10	SPRR2G	SHH				SHH			NSFL1C
DUSP22	C6	IL20RB	NDRG3	SPRR3	PRSS56				PRSS56			TEX15
HMCES	TNFSF4	WNT4	RPTOR	SRF	PDIA2				PDIA2			TEX14
C12orf4	CCR2	SASH3	SEMA6A	ST14	P2RY12				P2RY12			TEX12
CD177	C7	APBB1IP	DIP2B	ZFP36L1	ST3GAL4				ST3GAL4			TEX11
PTAFR	C8A	RC3H2	ISLR2	STK4	SLC4A1				SLC4A1			MTFR1L
IGHV7-4-1	C8B	DLL4	EPB41L5	SULT2B1	ANXA8				ANXA8			CYP26B1
PTGDR	C8G	LAX1	SHTN1	TECTA	SLC6A4				SLC6A4			BCCIP
	C9	PBRM1	CPNE5	TFDP1	SLC11A1				SLC11A1			FMN2
PTGDS	UNG	PHF10	SEMA4G	TGFB2	SLC12A2				SLC12A2			SPIRE1
AICDA	VAV1	PPP3CA	CCAR2	TGM1	FUNDC2				FUNDC2			MFF
MAVS	WAS	PPP3CB	PTPRJ	TGM3	SMPD1				SMPD1			PRDM9
PTPN6	NSD2	SIRPG	PTPRS	TCHH	DST				DST			PSMG2
SLAMF7	ZP3	AMBRA1	WFDC1	TNF	SPRR3				SPRR3			PDXP
PTPRC	FZD5	CHD7	CXCL16	TSG101	SRC				SRC			KNL1
PVR	ULBP3	LMBR1L	RARG	OVOL3	SRF				SRF			CHMP1B
NECTIN2	ATAD5	PRKAR1A	RB1	UGCG	STXBP1				STXBP1			PSMD13
SNX6	SVEP1	PAG1	CACNG7	USH2A	STXBP3				STXBP3			PTEN
RAB27A	ULBP2	PRKCQ	RBBP7	CLRN1	SYK				SYK			SPC25
RAC2	ULBP1	PRKCZ	BCL2	VDR	ADAM17				ADAM17			FANCM
IL21	NDFIP1	PRKDC	RGS2	WAS	TBXA2R				TBXA2R			CCNB1IP1
BCL3	FBXO38	PRNP	RGS4	WNT5A	PRDX2				PRDX2			RAD1
BCL6	UNC93B1	CRTAM	BCL6	WNT10B	TEC				TEC			PEX19
BCR	KDM5D	METTL3	RNF6	ZFP36	TFPI				TFPI			RAD21
SCART1	KLRC4	CYP26B1	PAPPA2	FA2H	TGFB1				TGFB1			RAD51
S100A13	STX7	PSEN1	ROS1	SLC39A7	TGFB2				TGFB2			RAD51C
SERPINB4	SLA2	B2M	RPS6KA1	ZBED2	TGFBR1				TGFBR1			RAD51B
SCNN1B	SANBR	PSG9	RPS6KA3	ZNF750	THBD				THBD			RAD51D
CEACAM1	KMT5C	IFNK	BDKRB1	FZD3	THBS1				THBS1			RALA
CCL3	HAVCR2	DUSP22	RYK	PDZD7	TIMP1				TIMP1			RAN
CXCL6	TNFSF13	PSMB10	BDNF	GRHL2	TLN1				TLN1			RANBP1
XCL1	FADD	TWSG1	S100A8	SVEP1	TLR4				TLR4			RB1
MYO1G	IL18RAP	ENTPD7	S100A9	IFT74	ACTG1				ACTG1			RPL24
NOD2	IL18R1	PELI1	S100B	FUZ	SERPING1				SERPING1			RPS6KA2
CARD9	BCL10	ZMIZ1	CEACAM1	WNT10A	TSPAN8				TSPAN8			DMRTC2
NFKBIZ		BAD	SDCBP	SLC44A4	TNF				TNF			FIGNL1
CLEC7A	RNF8	PTGER4	CXCL12	SGPP1	TNFAIP3				TNFAIP3			CENPK
SLAMF1	CD1A	ARID1B	TNN	SHARPIN	TPM1				TPM1			NCAPG
SLC18A2	CD1B	PREX1	SEMA3F	NCOA3	C4BPB				C4BPB			BTBD18
SPI1	CD1C	SH3RF1	TSPYL2	FZD6	TXK				TXK			SYCE3
SPN	CD1D	GPAM	MAP2K4	CASP3	TYRO3				TYRO3			INF2
STAT5B	CD1E	WDFY4	SEMA4A	PIP5K1A	USF1				USF1			CEP85
STAT6	CD2	PTPN2	SFRP1	PLA2G10	VAV1				VAV1			PINK1
STX4	RSAD2	PTPN6	MLST8	SLITRK6	VAV2				VAV2			TMEM135
STXBP1	EXO1	PTPN11	SFRP2	TMEM79	VCL				VCL			BMP4
STXBP2	EBAG9	SLAMF7	SOX17	CNFN	VEGFA				VEGFA			BMP7
STXBP3	CD8A	ZP4	SGK1	FOXN1	VIL1				VIL1			BNIP3
SUPT6H	CD19	SLC46A2	SH3GL2	LCE3D	VTN				VTN			SPAST
BST2	CD27	PTPRC	MEAF6	AP3B1	VWF				VWF			BRCA2
VAMP2	SLC22A13	BAX	SIPA1	LGR5	WAS				WAS			BRDT
VAMP7	CD28	SELENOK	RAPH1	KLF7	WNT5A				WNT5A			STAT2
SYK	CD80	RAB27A	RTN4R	TP63	WNT7A				WNT7A			AURKA
ADAM17	NCR1	RAC2	SLC9A1	PTCH2	XBP1				XBP1			AURKC
MAP3K7	IL27RA	RAG1	SLIT1	AKR1C3	DDR1				DDR1			SYCP1
TAP2	CD40	RAG2	SLIT3	KRT36	CXCR4				CXCR4			BTC
BTK	CD40LG	IL21	BMPR2	TRADD	VKORC1				VKORC1			BUB1
	CD70	RARA	SMARCA2	ADAM9	AHNAK				AHNAK			BUB1B
	CD74	BCL2	SMARCA4	SCEL	ADIPOR2				ADIPOR2			TERF1
TFRC	CD81	RELB	SMARCB1	CFLAR	NDNF				NDNF			TGFA
TGFB1	THOC1	ACTB	CAPRIN2	HDAC3	CHMP6				CHMP6			TNF
C1QBP		BCL3	TMEM108	LDB1	TFPI2				TFPI2			TOP2A
TLR3		BCL6	SOX9	PLOD3	HPS6				HPS6			TOP2B
TLR4		CDH26	FOXL2	CLDN1	SCUBE1				SCUBE1			TPR
SERPING1		RORA	SPOCK1	LDB2	MPIG6B				MPIG6B			TTK
C1QA		RORC	SPP1	ACVR1B	LNPK				LNPK			TTN
TNF		RPL22	BRCA1	LATS1	TUBB1				TUBB1			TUBG1
C1QB		RPS3	SRF	KRT75	FZD6				FZD6			MEIKIN
TNFRSF1B		RPS6	AURKA	GORAB	FZD7				FZD7			CCDC61
C1QC		CEACAM1	CDKL5	KLF4	ARHGAP24				ARHGAP24			UBB
C1R		CCL2	STK11	TGM5	EPPK1				EPPK1			UBE2B
TP53BP1		CCL5	SUPV3L1	LHX2	FERMT3				FERMT3			UBE2I
C1S		CCL19	BST2	NHERF1	CASP7				CASP7			UCP2
C2		CCL21	SYT1	FOXQ1	EMILIN2				EMILIN2			WNT5A
C3		BID	SYT4	ROCK2	DTNBP1				DTNBP1			XRCC3
TRAF2		XCL1	ADAM17	SLC4A7	FUT10				FUT10			ZSCAN21
TRAF6		SDC4	BTG1	MACROH2A1	ADTRP				ADTRP			ZNF207
C4A		PRDM1	TEAD1	GDF3	UBASH3B				UBASH3B			MIS12
C4B		VSIR	TFRC	KEAP1	AJUBA				AJUBA			BAG6
C4BPA		NOD2	TGFB1	MAFB	DGKZ				DGKZ			BRME1
C4BPB		SEMA4A	TGFB2		DGKE				DGKE			MUL1
C5		NFKBIZ	TGFBR1		DGKD				DGKD			CEP97
C6		AZI2	TGFBR2		CYP4F2				CYP4F2			CHMP6
TNFSF4		SFTPD	TIAM1		AP3B1				AP3B1			C11orf80
CCR2		KLHL25	TNR		CAV1				CAV1			BORA
C7		CLEC7A	TP53		CASK				CASK			MAP9
TYROBP		PLA2G2F	TRPC5		CAV3				CAV3			DSN1
C8A		SHB	TSG101		PLPP3				PLPP3			ANKRD53
C8B		SHH	CDK11A		ACTN1				ACTN1			RMI1
C8G		BMI1	OSGIN2		PABPC4				PABPC4			MYO19
C9		MARCHF7	UCN		CFLAR				CFLAR			MUS81
UNG		BCL11B	VCL		CCN4				CCN4			REEP4
VAV1		RASAL3	VEGFA		PROZ				PROZ			DDHD1
WAS		SLAMF1	WNT3		WNT3A				WNT3A			AAAS
LAT2		BMP4	WNT5A		HPS4				HPS4			CALR
NSD2		SLC4A2	WNT11		F2RL3				F2RL3			NDEL1
ZP3		GPR89A	WT1		LACRT				LACRT			CDT1
FZD5		SLC7A1	YY1		PHLDB2				PHLDB2			SHCBP1L
ULBP3		LGALS9C	DDR1		PAPSS2				PAPSS2			SEH1L
ATAD5		SLC11A1	CXCR4		SYT7				SYT7			KIF18A
SVEP1		SMARCA2	SEMA3B		CLDN1				CLDN1			SMC1A
NR4A3		SMARCA4	MAPKAP1		FIBP				FIBP			SLC25A31
ULBP2		SMARCB1	CDC73		DGKI				DGKI			NUF2
ULBP1		SMARCC1	MUL1		CHMP7				CHMP7			MAD1L1
NDFIP1		SMARCC2	JADE1		NOG				NOG			HASPIN
CAMK4		SMARCD1	SEMA6D		CHMP4C				CHMP4C			CCDC8
FBXO38		SMARCD2	TRIM46		CD9				CD9			BRIP1
UNC93B1		SMARCD3	SPG11		ACVRL1				ACVRL1			MND1
KDM5D		SMARCE1	SLC44A4		SYTL4				SYTL4			HORMAD1
KLRC4		SOD1	KMT2D		CD34				CD34			USP44
PRAM1		SOS1	ST8SIA2		CD36				CD36			ABRAXAS1
STX7		SOS2	DCSTAMP		SCARB1				SCARB1			ZNF541
SLA2		SOX4	RND2		VPS4B				VPS4B			RAD54L
JAGN1		SOX12	NDEL1		ENTPD1				ENTPD1			SLX4
SANBR		SP3	KAZALD1		ENTPD2				ENTPD2			SPIRE2
KMT5C		SPI1	TSC22D4		CD40				CD40			CUL3
HAVCR2		SPN	CAMK2D		CD40LG				CD40LG			SMARCA5
NDST2		SPTA1	USP9X		CD44				CD44			PPP1R9B
CBL		SRC	BAP1		CD59				CD59			SPATA22
VAMP8		SRF	RAB33B		CD151				CD151			PSRC1
SNX4		BRAF	SESN2									OFD1
TNFSF13		ZFP36L1	ITCH									KLHL22
FADD		STAT3	ULK1									MASTL
SNAP23		STAT4	BLTP1									MAEL
IL18RAP		STAT5B	LTBP4									AP3B1
IL18R1		STAT6	SYT3									CDC14B
CD84		ZFP36L2	DCUN1D5									CDC14A
BCL10		STK11	TCHP									CAV2
SLAMF9		SYK	SLC25A33									BECN1
RNF8		ADAM17	ING5									CDC23
CD1A		TCF7	LLPH									RAB11A
CD1B		ZEB1	RASAL1									PEX11B
CD1C		TRGC1	KDM2B									PEX11A
CD1D		PRDX2	PPP1R9B									BANF1
CD1E		TFRC	SORBS2									KAT2B
CD2		TGFB1	HDGFL2									SPHK1
RSAD2		TGFBR2	PSRC1									CDC16
EXO1		THY1	SEMA7A									CCNA1
EBAG9		TNFRSF1B	KLHL22									CCNB1
DDX21		TP53	MFSD2A									CCNE1
CD8A		TRAF6	RERG									SEC16B
CD19		TSC1	CAV3									BAZ1B
VAMP3		TNFSF4	SSNA1									KNSTRN
CD27		CCR2	PTCH2									PRC1
SLC22A13		TNFRSF4	HYAL2									MCU
CD28		TYK2	URI1									PKMYT1
CD80		SCGB1A1	ADAM15									KIFC2
NCR1		VAV1	IQGAP1									SLC25A46
IL27RA		VCAM1	NRP2									SMC3
CD40		WAS	NRP1									BOD1
CD40LG		WNT1	SOCS2									CCNB2
CD70		WNT10B	SPHK1									CCNE2
CD74		XBP1	CPNE1									CTDP1
CD81		YES1	WASF1									TDRD12
GAB2		ZAP70	WNT3A									CHMP7
WDR1		ZBTB16	SEMA5A									ZW10
THOC1		ZP3	SPAG9									BUB3
		LAPTM5	ACVR1B									AURKB
		FZD5	CTDP1									PTTG1
		NKAP	PLXNA4									CHMP4C
		TNFAIP8L2	EBAG9									PEX11G
		VTCN1	MAP3K13									TRIP13
		ARMC5	DCLK1									SYCE1
		NHEJ1	LGI1									KIF3B
		TREML2	SCGB3A1									CD28
		ZC3H12A	TAOK2									KIF23
		PDCD1LG2	SLIT2									VPS4B
		CD276	LHX2									KIF20B
		PRR7	CPNE6									MAD2L1BP
		NDFIP1	MYOCD									TESMIN
		CAMK4	PLAA									ARHGEF10
		DOCK8	ACVRL1									MTFR1
		ARID1A	NTN1									MARF1
		EOMES	AKAP6									ESPL1
		FZD7	CD38									KNTC1
		FZD8	EI24									DLGAP5
		CASP3	BCAR1									CUL7
		ITCH	SPAG6									CDK1
		MAD1L1	VGLL4									WASHC5
		CASP8	RIMS2									CDC20
		USP44	ULK2									NCAPD2
		SLA2	SEMA3E									KIF14
		NCK2	CLSTN3									CDC25B
		CARD11	JADE3									CDC25C
		CUL4A	CDA									CDC42
		ZC3H8	SERTAD2									REC8
		FOXN1	IST1
		LOXL3	ARHGEF11
		NFKBID	CDK11B
		HAVCR2	KIAA0319
		HSH2D	TOMM70
		PIK3R3	KIF14
		AP3B1	SLC23A2
		CAV1	CDC42
		ACTL6A	CDH1
		RUNX2
		TNFSF11
		RUNX1
		RUNX3
		CBFB
		SOCS1
		PDE5A
		CBLB
		TNFSF14
		TNFSF9
		TNFRSF14
		RIPK2
		FADD
		IL1RL2
		IL18R1
		CD84
		VNN1
		BCL10
		RAB29
		AP3D1
		CCND3
		SLAMF9
		TNFSF18
		SOCS3
		CEACAM21
		SH2D2A
		SART1
		DNAJA3
		CD1C
		CD1D
		CD2
		CD3D
		RSAD2
		CD3E
		CD3G
		CD247
		CD4
		CD5
		DAPL1
		CD6
		DLG5
		CD7
		CD8A
		CD8B
		SOCS6
		CD83
		CD27
		CD28
		CD80
		CD86
		TNFSF8
		ATG5
		MAPK8IP1
		SOX13
		CD40LG
		CD44
		CD47
		SOCS5
		CD70
		CD74
		CD81
		RIPOR2
		TOX
		CD151
		TESPA1
		MAFB
		RBX1
