# Supplementary material for: Deciphering craniopharyngioma subtypes: Single-cell analysis of tumor microenvironment and immune networks
Source: iScience. 2024 Oct 1;27(11):111068. doi: 10.1016/j.isci.2024.111068 (PMC11525618; doi:10.1016/j.isci.2024.111068)
Supplement: Table S8. DEGs of PCP subcluster, related to Figure 5 [file mmc8.xlsx]

## Sheet: Sheet1
Supplemental table 8 DEGs of PCP subcluster
gene	p_val	avg_log2FC	pct.1	pct.2	p_val_adj	cluster	gene
RARRES1	0	2.96615	0.762	0.222	0	0	RARRES1
WFDC2	0	2.35041	0.972	0.562	0	0	WFDC2
LCN2	0	2.09953	0.965	0.509	0	0	LCN2
AGR2	0	1.74817	0.704	0.195	0	0	AGR2
IGFBP3	0	1.73343	0.558	0.153	0	0	IGFBP3
VMO1	0	1.62119	0.802	0.384	0	0	VMO1
C3	0	1.61263	0.733	0.274	0	0	C3
KRT7	0	1.55943	0.935	0.466	0	0	KRT7
AQP5	0	1.41512	0.559	0.117	0	0	AQP5
CP	0	1.31016	0.359	0.061	0	0	CP
RAB11FIP1	0	1.27491	0.913	0.515	0	0	RAB11FIP1
CXCL8	0	1.2721	0.775	0.466	0	0	CXCL8
TMC5	0	1.21094	0.467	0.108	0	0	TMC5
F3	0	1.20272	0.862	0.453	0	0	F3
AC104126.1	0	1.15926	0.39	0.061	0	0	AC104126.1
B4GALT5	0	1.12415	0.791	0.428	0	0	B4GALT5
FAM107B	0	1.1172	0.801	0.46	0	0	FAM107B
PIGR	0	1.10172	0.329	0.062	0	0	PIGR
SLPI	0	1.04735	0.998	0.957	0	0	SLPI
CXCL17	0	1.02105	0.852	0.528	0	0	CXCL17
PSCA	0	0.999102	0.735	0.268	0	0	PSCA
TSPAN1	0	0.902671	0.859	0.593	0	0	TSPAN1
RDH10	0	0.867965	0.961	0.685	0	0	RDH10
LRRC26	0	0.857872	0.318	0.046	0	0	LRRC26
FTL	0	0.844255	0.983	0.934	0	0	FTL
LGALS3	0	0.75232	0.979	0.881	0	0	LGALS3
SAT1	0	0.655274	0.998	0.948	0	0	SAT1
EPCAM	7.65073e-306	0.827098	0.333	0.076	2.27441e-301	0	EPCAM
C9orf16	6.52445e-305	0.835071	0.879	0.698	1.93959e-300	0	C9orf16
S100A4	2.9954e-304	1.43527	0.817	0.578	8.90473e-300	0	S100A4
GLUL	5.0689e-301	0.731271	0.958	0.817	1.50688e-296	0	GLUL
KRT23	8.16033e-293	0.94699	0.518	0.192	2.4259e-288	0	KRT23
CLDN4	2.01047e-286	0.839415	0.93	0.746	5.97672e-282	0	CLDN4
IQGAP2	3.33022e-286	0.918089	0.493	0.189	9.90007e-282	0	IQGAP2
SMIM22	1.06225e-282	0.892401	0.554	0.232	3.15786e-278	0	SMIM22
SLC6A14	2.04998e-280	0.962013	0.635	0.298	6.09418e-276	0	SLC6A14
MDK	4.36839e-279	0.868717	0.847	0.591	1.29863e-274	0	MDK
ELF3	4.08563e-278	0.856089	0.793	0.486	1.21458e-273	0	ELF3
GDF15	3.43154e-277	0.910862	0.497	0.179	1.02013e-272	0	GDF15
NCOA7	1.15556e-274	1.00901	0.759	0.516	3.43524e-270	0	NCOA7
CD55	1.69017e-274	0.717525	0.963	0.837	5.02454e-270	0	CD55
S100P	1.47166e-268	1.19351	0.478	0.175	4.37494e-264	0	S100P
SOX4	2.42176e-263	0.844872	0.926	0.751	7.19942e-259	0	SOX4
BAG1	2.48849e-261	0.775934	0.856	0.705	7.3978e-257	0	BAG1
VNN3	2.208e-257	0.732573	0.284	0.063	6.56394e-253	0	VNN3
MUC16	1.22842e-253	0.929273	0.253	0.047	3.65186e-249	0	MUC16
IL1R1	2.40141e-244	0.820667	0.849	0.658	7.13892e-240	0	IL1R1
ADGRF1	8.97197e-242	0.699804	0.568	0.24	2.66719e-237	0	ADGRF1
S100A6	4.01586e-236	0.510461	0.999	0.992	1.19384e-231	0	S100A6
PIP	4.98699e-235	0.850337	0.282	0.067	1.48253e-230	0	PIP
DUSP5	1.63952e-227	0.833566	0.713	0.441	4.87398e-223	0	DUSP5
GCNT3	3.49251e-226	0.691679	0.307	0.083	1.03825e-221	0	GCNT3
PLS1	3.00763e-223	0.851814	0.554	0.283	8.94108e-219	0	PLS1
ATP1B1	1.94934e-222	0.784858	0.808	0.598	5.795e-218	0	ATP1B1
PTN	1.90741e-217	0.857979	0.811	0.617	5.67034e-213	0	PTN
KRT10	2.87238e-213	0.741473	0.819	0.681	8.539e-209	0	KRT10
MUC1	6.07595e-213	0.788805	0.555	0.271	1.80626e-208	0	MUC1
PITX1	5.44675e-212	0.74366	0.8	0.571	1.61921e-207	0	PITX1
GLRX	3.14416e-202	0.872261	0.521	0.27	9.34696e-198	0	GLRX
PTGS2	2.78227e-200	1.05059	0.406	0.161	8.27114e-196	0	PTGS2
FTH1	8.73368e-195	0.573196	0.999	0.994	2.59635e-190	0	FTH1
CHMP1B	2.83798e-192	0.795883	0.694	0.486	8.43673e-188	0	CHMP1B
ST6GALNAC1	2.39575e-190	0.700033	0.67	0.421	7.12208e-186	0	ST6GALNAC1
CLINT1	1.04851e-188	0.692068	0.775	0.582	3.11702e-184	0	CLINT1
AHR	2.58224e-188	0.828843	0.626	0.396	7.67649e-184	0	AHR
PPDPF	3.02745e-187	0.522058	0.934	0.825	9e-183	0	PPDPF
GRAMD1B	1.26457e-186	0.631559	0.262	0.073	3.75931e-182	0	GRAMD1B
CPD	1.36211e-183	0.77599	0.636	0.408	4.04929e-179	0	CPD
TFCP2L1	2.41001e-183	0.677068	0.321	0.111	7.16447e-179	0	TFCP2L1
LMO7	7.53292e-182	0.673265	0.85	0.653	2.23939e-177	0	LMO7
NAMPT	7.04621e-180	0.726425	0.713	0.499	2.0947e-175	0	NAMPT
CHST6	9.76369e-179	0.726983	0.413	0.18	2.90255e-174	0	CHST6
HS3ST1	6.05592e-178	0.695865	0.77	0.568	1.80031e-173	0	HS3ST1
CALM2	1.96681e-176	0.573401	0.906	0.826	5.84693e-172	0	CALM2
CYP4B1	3.92818e-175	0.715406	0.353	0.135	1.16777e-170	0	CYP4B1
GCHFR	1.69032e-170	0.632888	0.751	0.509	5.02499e-166	0	GCHFR
MUC4	4.45578e-170	0.736733	0.3	0.099	1.32461e-165	0	MUC4
MGST1	2.28658e-169	0.772275	0.661	0.456	6.79756e-165	0	MGST1
ELOB	2.97202e-169	0.49824	0.943	0.879	8.83521e-165	0	ELOB
RPS27L	6.30635e-164	0.743494	0.764	0.603	1.87475e-159	0	RPS27L
MAP3K8	1.05296e-162	0.723106	0.492	0.266	3.13025e-158	0	MAP3K8
RHOBTB3	1.15938e-162	0.743672	0.52	0.294	3.44661e-158	0	RHOBTB3
DUSP4	2.96057e-160	0.701016	0.411	0.185	8.80119e-156	0	DUSP4
LY6E	2.16189e-158	0.625689	0.778	0.621	6.42686e-154	0	LY6E
DYNLT1	1.4171e-157	0.641022	0.745	0.59	4.21277e-153	0	DYNLT1
HEBP2	3.2121e-152	0.513444	0.871	0.717	9.54893e-148	0	HEBP2
B3GALT5	2.45255e-149	0.547547	0.284	0.099	7.29094e-145	0	B3GALT5
CD177	5.72891e-149	0.854398	0.378	0.161	1.70309e-144	0	CD177
CDKN2A	3.351e-148	0.653726	0.733	0.55	9.96186e-144	0	CDKN2A
B2M	3.83936e-148	0.413691	0.988	0.966	1.14137e-143	0	B2M
CST3	4.55047e-146	0.470488	0.958	0.888	1.35276e-141	0	CST3
C4orf48	1.56974e-144	0.625713	0.696	0.507	4.66652e-140	0	C4orf48
UGCG	8.8656e-143	0.651078	0.763	0.625	2.63556e-138	0	UGCG
ALDH1A3	3.68403e-142	0.56143	0.599	0.353	1.09519e-137	0	ALDH1A3
KLF5	3.81924e-142	0.505055	0.922	0.864	1.13538e-137	0	KLF5
EZR	3.5442e-141	0.481343	0.947	0.892	1.05362e-136	0	EZR
TMEM59	3.53789e-139	0.51576	0.885	0.787	1.05174e-134	0	TMEM59
VAMP8	4.12392e-138	0.479619	0.894	0.817	1.22596e-133	0	VAMP8
MESP1	6.8157e-136	0.512804	0.262	0.091	2.02617e-131	0	MESP1
DDX5	1.91282e-135	0.46019	0.95	0.903	5.68642e-131	0	DDX5
PLAU	3.48312e-135	0.762552	0.607	0.407	1.03546e-130	0	PLAU
CYP1B1	1.14581e-132	0.847278	0.456	0.252	3.40627e-128	0	CYP1B1
NFKBIZ	1.2694e-132	0.762841	0.551	0.354	3.77366e-128	0	NFKBIZ
SLC26A2	3.02371e-131	0.724344	0.727	0.555	8.98887e-127	0	SLC26A2
S100A9	2.22105e-130	0.298083	1	0.985	6.60273e-126	0	S100A9
TC2N	5.11254e-129	0.638036	0.459	0.259	1.51986e-124	0	TC2N
TLE5	5.81057e-129	0.583579	0.697	0.539	1.72737e-124	0	TLE5
ASAH1	6.11877e-129	0.618255	0.627	0.445	1.81899e-124	0	ASAH1
RHOV	1.39902e-124	0.671012	0.536	0.347	4.15899e-120	0	RHOV
PDP1	2.76703e-124	0.666356	0.583	0.386	8.22582e-120	0	PDP1
CTSS	3.13288e-123	0.536679	0.353	0.165	9.31344e-119	0	CTSS
H3F3A	6.26017e-121	0.320847	0.983	0.961	1.86102e-116	0	H3F3A
UBC	6.84662e-121	0.36487	0.988	0.96	2.03536e-116	0	UBC
MAFF	1.75191e-119	0.599292	0.623	0.444	5.20806e-115	0	MAFF
NFIA	2.54178e-117	0.644577	0.552	0.377	7.55619e-113	0	NFIA
LYN	3.69987e-115	0.580083	0.378	0.195	1.0999e-110	0	LYN
POR	6.89484e-114	0.594772	0.379	0.201	2.0497e-109	0	POR
DUSP23	1.52758e-113	0.613521	0.436	0.256	4.5412e-109	0	DUSP23
CCPG1	2.78046e-112	0.563566	0.605	0.431	8.26576e-108	0	CCPG1
FAM3D	4.76466e-112	0.48794	0.301	0.129	1.41644e-107	0	FAM3D
DHRS9	7.09553e-112	0.58246	0.311	0.134	2.10936e-107	0	DHRS9
GPCPD1	4.21122e-111	0.530564	0.655	0.46	1.25191e-106	0	GPCPD1
PPP1R15A	5.2581e-111	0.538534	0.809	0.697	1.56313e-106	0	PPP1R15A
SPTSSA	1.55225e-110	0.609607	0.508	0.336	4.61453e-106	0	SPTSSA
ITM2B	1.7264e-109	0.35614	0.964	0.934	5.13224e-105	0	ITM2B
NFKBIA	8.61024e-108	0.712453	0.673	0.537	2.55965e-103	0	NFKBIA
TSTD1	1.51042e-107	0.588143	0.644	0.51	4.49019e-103	0	TSTD1
IL1B	7.46821e-105	0.944034	0.397	0.22	2.22015e-100	0	IL1B
ASS1	1.00817e-104	0.585653	0.371	0.199	2.9971e-100	0	ASS1
B3GNT7	3.68332e-104	0.552107	0.328	0.161	1.09498e-99	0	B3GNT7
IER3	5.99167e-104	0.678667	0.732	0.595	1.7812e-99	0	IER3
PLAAT4	6.59113e-104	0.457167	0.284	0.124	1.95941e-99	0	PLAAT4
HES4	1.4891e-102	0.558963	0.575	0.402	4.42681e-98	0	HES4
CXCL2	6.43568e-102	0.918511	0.259	0.11	1.9132e-97	0	CXCL2
SRP14	5.16454e-101	0.366522	0.934	0.886	1.53531e-96	0	SRP14
EPS8	4.37542e-100	0.536101	0.26	0.113	1.30073e-95	0	EPS8
TSC22D1	5.40539e-100	0.507277	0.783	0.658	1.60691e-95	0	TSC22D1
STK39	2.43579e-99	0.507656	0.271	0.119	7.24111e-95	0	STK39
LITAF	1.91393e-98	0.501005	0.688	0.549	5.68974e-94	0	LITAF
PRSS23	2.75389e-98	0.614056	0.405	0.236	8.18675e-94	0	PRSS23
CLDN7	4.3467e-98	0.42623	0.83	0.681	1.29219e-93	0	CLDN7
PHLDA2	1.33491e-97	0.582874	0.722	0.592	3.96842e-93	0	PHLDA2
MACC1	2.78797e-96	0.581371	0.604	0.431	8.28807e-92	0	MACC1
TMEM165	5.74881e-95	0.58097	0.617	0.479	1.70901e-90	0	TMEM165
SMAP2	6.35346e-92	0.505983	0.446	0.273	1.88876e-87	0	SMAP2
CYBA	2.63513e-90	0.473932	0.729	0.614	7.8337e-86	0	CYBA
SORD	5.94781e-89	0.455185	0.26	0.12	1.76816e-84	0	SORD
GABARAP	1.78842e-88	0.417158	0.828	0.745	5.31662e-84	0	GABARAP
IL1A	2.57858e-88	0.81257	0.396	0.229	7.6656e-84	0	IL1A
SAA2	7.80803e-88	1.12237	0.255	0.115	2.32117e-83	0	SAA2
CLDN10	4.28301e-86	0.565638	0.458	0.303	1.27325e-81	0	CLDN10
TMSB4X	4.34326e-85	0.286689	0.99	0.968	1.29116e-80	0	TMSB4X
SAA1	9.20899e-85	1.27089	0.404	0.247	2.73765e-80	0	SAA1
COX14	1.27626e-82	0.496674	0.532	0.396	3.79405e-78	0	COX14
MORF4L1	1.27974e-82	0.43999	0.72	0.621	3.80441e-78	0	MORF4L1
ATOX1	1.65684e-82	0.471831	0.749	0.658	4.92544e-78	0	ATOX1
UQCR10	5.61232e-82	0.393676	0.875	0.814	1.66843e-77	0	UQCR10
WEE1	8.80645e-82	0.516929	0.598	0.462	2.61798e-77	0	WEE1
MIR200CHG	1.32285e-81	0.440612	0.262	0.126	3.93257e-77	0	MIR200CHG
RFK	2.79946e-81	0.441038	0.253	0.12	8.32225e-77	0	RFK
ZNF428	5.33383e-81	0.50356	0.391	0.243	1.58564e-76	0	ZNF428
UPK3BL1	1.18681e-80	0.461467	0.475	0.307	3.52815e-76	0	UPK3BL1
MAP3K13	3.88289e-80	0.500303	0.49	0.342	1.15431e-75	0	MAP3K13
PTTG1IP	4.83135e-80	0.489772	0.667	0.539	1.43626e-75	0	PTTG1IP
B4GALT1	2.17807e-79	0.53363	0.586	0.456	6.47497e-75	0	B4GALT1
LIPH	7.95771e-79	0.480936	0.325	0.174	2.36567e-74	0	LIPH
CXCL16	8.60456e-79	0.511111	0.404	0.256	2.55796e-74	0	CXCL16
BRI3	9.65271e-79	0.458648	0.679	0.57	2.86956e-74	0	BRI3
C18orf32	1.23544e-78	0.462527	0.625	0.505	3.67271e-74	0	C18orf32
AKR1C2	3.20738e-78	0.591943	0.362	0.212	9.53488e-74	0	AKR1C2
SLC16A7	4.57682e-78	0.475499	0.263	0.13	1.3606e-73	0	SLC16A7
SERF2	1.54371e-77	0.278094	0.967	0.937	4.58915e-73	0	SERF2
TIPARP	4.25566e-77	0.576311	0.518	0.388	1.26512e-72	0	TIPARP
IGFBP4	5.55101e-77	0.51741	0.4	0.252	1.65021e-72	0	IGFBP4
TSPAN13	1.12524e-76	0.431941	0.292	0.153	3.34512e-72	0	TSPAN13
MGLL	4.44303e-76	0.512612	0.389	0.243	1.32082e-71	0	MGLL
SPINT1-AS1	2.15476e-74	0.476085	0.45	0.306	6.40568e-70	0	SPINT1-AS1
OST4	9.09301e-74	0.342476	0.884	0.822	2.70317e-69	0	OST4
CMTM8	9.68967e-74	0.452503	0.323	0.184	2.88054e-69	0	CMTM8
CXCL3	1.28592e-72	0.755874	0.353	0.208	3.8228e-68	0	CXCL3
CXCL1	1.58004e-72	0.617397	0.715	0.583	4.69714e-68	0	CXCL1
CTSD	2.24235e-72	0.376119	0.867	0.795	6.66606e-68	0	CTSD
ECE1	9.36477e-72	0.437876	0.295	0.159	2.78396e-67	0	ECE1
ATP6V1G1	2.71885e-70	0.332073	0.876	0.812	8.0826e-66	0	ATP6V1G1
SKP1	8.5594e-70	0.360298	0.842	0.791	2.54454e-65	0	SKP1
COX7A2	3.67039e-69	0.338464	0.891	0.826	1.09113e-64	0	COX7A2
ADD3	1.12074e-68	0.475849	0.621	0.503	3.33173e-64	0	ADD3
SORBS2	2.19379e-68	0.467605	0.283	0.153	6.52169e-64	0	SORBS2
MRPL33	1.34352e-67	0.452294	0.62	0.521	3.99403e-63	0	MRPL33
DSG2	1.47243e-67	0.456008	0.577	0.45	4.37723e-63	0	DSG2
NFE2L2	5.04917e-67	0.453749	0.746	0.691	1.50102e-62	0	NFE2L2
PNKD	5.07887e-67	0.46234	0.43	0.3	1.50985e-62	0	PNKD
UQCR11	1.13883e-64	0.368853	0.845	0.789	3.38552e-60	0	UQCR11
RALGDS	4.30818e-64	0.45457	0.45	0.315	1.28074e-59	0	RALGDS
SELENOH	4.57746e-64	0.388043	0.716	0.642	1.36079e-59	0	SELENOH
GPX4	5.01263e-64	0.341578	0.886	0.817	1.49015e-59	0	GPX4
RALGAPA2	1.40043e-63	0.40382	0.274	0.15	4.16319e-59	0	RALGAPA2
COX6A1	4.25476e-63	0.32768	0.879	0.819	1.26486e-58	0	COX6A1
CLCF1	4.25923e-63	0.466219	0.316	0.188	1.26618e-58	0	CLCF1
GABARAPL2	3.00006e-62	0.409219	0.641	0.551	8.91858e-58	0	GABARAPL2
RRBP1	3.15662e-62	0.423442	0.629	0.524	9.38399e-58	0	RRBP1
CHMP5	4.8321e-62	0.40362	0.688	0.6	1.43649e-57	0	CHMP5
EREG	1.24893e-61	0.553206	0.511	0.378	3.71282e-57	0	EREG
TAX1BP1	1.46786e-61	0.301918	0.79	0.694	4.36366e-57	0	TAX1BP1
MET	9.05952e-61	0.409327	0.25	0.133	2.69321e-56	0	MET
ATP5IF1	1.27412e-60	0.362543	0.811	0.755	3.78771e-56	0	ATP5IF1
UBL5	1.38253e-60	0.327167	0.861	0.815	4.10999e-56	0	UBL5
NBDY	1.49325e-60	0.466789	0.454	0.335	4.43915e-56	0	NBDY
ARPC3	2.07013e-60	0.294612	0.862	0.796	6.15407e-56	0	ARPC3
DAPP1	2.09736e-60	0.462708	0.328	0.199	6.23502e-56	0	DAPP1
LAPTM4A	3.9374e-60	0.371175	0.754	0.68	1.17051e-55	0	LAPTM4A
CREB3L2	4.66664e-60	0.433565	0.48	0.353	1.3873e-55	0	CREB3L2
RGCC	5.54963e-60	0.498249	0.437	0.299	1.64979e-55	0	RGCC
MT-ND5	5.81918e-60	0.259882	0.947	0.922	1.72993e-55	0	MT-ND5
JUND	1.48259e-59	0.278768	0.881	0.827	4.40745e-55	0	JUND
ITGB8	1.3534e-58	0.363981	0.721	0.608	4.02339e-54	0	ITGB8
TMED4	2.36222e-58	0.402133	0.478	0.355	7.0224e-54	0	TMED4
NDUFA2	3.86459e-58	0.398591	0.637	0.548	1.14887e-53	0	NDUFA2
SGMS2	9.94487e-58	0.442324	0.539	0.42	2.95641e-53	0	SGMS2
GSN	6.45594e-57	0.337471	0.72	0.598	1.91922e-52	0	GSN
PEBP1	8.91323e-57	0.409739	0.619	0.519	2.64973e-52	0	PEBP1
PLPP2	1.12086e-56	0.401138	0.41	0.284	3.3321e-52	0	PLPP2
SOD2	2.09143e-56	0.50556	0.67	0.593	6.21741e-52	0	SOD2
ANAPC16	2.72815e-56	0.442004	0.536	0.438	8.11024e-52	0	ANAPC16
BZW1	4.09068e-56	0.357296	0.787	0.73	1.21608e-51	0	BZW1
BID	4.2596e-56	0.371332	0.27	0.156	1.26629e-51	0	BID
CCDC69	7.22123e-56	0.396511	0.338	0.214	2.14673e-51	0	CCDC69
CPEB4	3.95654e-55	0.461159	0.469	0.35	1.1762e-50	0	CPEB4
SPRR2A	1.50204e-54	0.742483	0.525	0.397	4.46527e-50	0	SPRR2A
GNG10	1.52318e-54	0.42012	0.546	0.451	4.52811e-50	0	GNG10
ATF3	1.74309e-54	0.498472	0.605	0.509	5.18185e-50	0	ATF3
ZNF217	3.02131e-54	0.460679	0.456	0.342	8.98176e-50	0	ZNF217
TRAF4	3.05023e-54	0.424926	0.364	0.244	9.06771e-50	0	TRAF4
EID1	3.87494e-54	0.397209	0.664	0.591	1.15194e-49	0	EID1
CDKN1C	4.10949e-54	0.496885	0.307	0.19	1.22167e-49	0	CDKN1C
KRT18	8.30704e-54	0.456149	0.726	0.661	2.46952e-49	0	KRT18
TTC9	1.43114e-53	0.388103	0.276	0.159	4.25449e-49	0	TTC9
KRT17	2.03813e-53	0.301002	0.926	0.898	6.05895e-49	0	KRT17
ALDH1A1	3.52322e-53	0.384586	0.657	0.563	1.04738e-48	0	ALDH1A1
SCPEP1	5.64764e-53	0.349834	0.754	0.661	1.67893e-48	0	SCPEP1
PLSCR1	4.2572e-52	0.426052	0.408	0.287	1.26558e-47	0	PLSCR1
KCNK1	8.60763e-52	0.420017	0.379	0.265	2.55888e-47	0	KCNK1
ITGB1	1.01013e-51	0.273289	0.867	0.819	3.00292e-47	0	ITGB1
TSPAN3	3.43651e-51	0.389586	0.282	0.172	1.02161e-46	0	TSPAN3
SRP9	4.71679e-51	0.397132	0.541	0.45	1.40221e-46	0	SRP9
PTP4A2	6.18963e-51	0.366794	0.701	0.628	1.84005e-46	0	PTP4A2
CEBPB	7.65359e-51	0.411713	0.673	0.602	2.27526e-46	0	CEBPB
BAX	7.69534e-51	0.442727	0.458	0.351	2.28767e-46	0	BAX
TRIM22	8.10534e-50	0.340028	0.269	0.158	2.40955e-45	0	TRIM22
LINC00342	9.44657e-50	0.735959	0.268	0.16	2.80828e-45	0	LINC00342
CFLAR	1.19312e-49	0.436361	0.477	0.367	3.54692e-45	0	CFLAR
PPP1CB	1.46146e-49	0.339932	0.74	0.67	4.34462e-45	0	PPP1CB
TM9SF3	4.1659e-49	0.40582	0.551	0.461	1.23844e-44	0	TM9SF3
REEP3	7.55896e-49	0.39141	0.558	0.458	2.24713e-44	0	REEP3
H2AFJ	1.29492e-48	0.360045	0.643	0.554	3.84955e-44	0	H2AFJ
MAP2K3	1.96787e-48	0.451542	0.439	0.333	5.85007e-44	0	MAP2K3
TSPAN6	6.16714e-48	0.311468	0.461	0.333	1.83337e-43	0	TSPAN6
VAPA	7.62026e-48	0.329074	0.719	0.656	2.26535e-43	0	VAPA
PIM3	9.73791e-48	0.427796	0.424	0.316	2.89489e-43	0	PIM3
CYTOR	1.44071e-47	0.380678	0.596	0.493	4.28296e-43	0	CYTOR
CA12	3.07386e-47	0.447395	0.457	0.35	9.13797e-43	0	CA12
OCIAD2	6.98543e-47	0.371933	0.431	0.321	2.07663e-42	0	OCIAD2
ZFAND6	7.87666e-47	0.423576	0.493	0.398	2.34157e-42	0	ZFAND6
EHF	1.17951e-46	0.356683	0.658	0.57	3.50645e-42	0	EHF
RND3	1.87146e-46	0.302889	0.819	0.748	5.56346e-42	0	RND3
KRT8	2.8121e-46	0.346436	0.71	0.64	8.35981e-42	0	KRT8
ATP6V1F	3.09415e-46	0.367353	0.649	0.584	9.1983e-42	0	ATP6V1F
COX17	2.98344e-45	0.371276	0.642	0.564	8.86916e-41	0	COX17
GPRC5A	3.82876e-45	0.312889	0.741	0.643	1.13821e-40	0	GPRC5A
IRS2	3.92796e-45	0.416702	0.497	0.397	1.1677e-40	0	IRS2
COX6C	8.03747e-45	0.280067	0.872	0.83	2.38938e-40	0	COX6C
PLAUR	1.40911e-44	0.431785	0.654	0.574	4.189e-40	0	PLAUR
C4orf3	7.1544e-44	0.325139	0.698	0.629	2.12686e-39	0	C4orf3
GUK1	2.37898e-43	0.284266	0.804	0.764	7.07223e-39	0	GUK1
SMIM14	2.48467e-43	0.347215	0.53	0.426	7.38643e-39	0	SMIM14
UQCRQ	2.61702e-43	0.290156	0.803	0.742	7.77987e-39	0	UQCRQ
NR4A1	6.69687e-43	0.429194	0.458	0.359	1.99085e-38	0	NR4A1
HMGN1	7.85499e-43	0.308745	0.758	0.707	2.33513e-38	0	HMGN1
IFITM2	8.01161e-43	0.330944	0.354	0.242	2.38169e-38	0	IFITM2
NCOA4	8.40087e-43	0.397232	0.364	0.262	2.49741e-38	0	NCOA4
RAB2A	8.78235e-43	0.33053	0.714	0.669	2.61082e-38	0	RAB2A
MIR4435-2HG	1.37145e-42	0.356547	0.445	0.338	4.07705e-38	0	MIR4435-2HG
LGALS3BP	1.66262e-42	0.359115	0.492	0.393	4.94265e-38	0	LGALS3BP
SOX9	2.05003e-42	0.472188	0.615	0.544	6.09433e-38	0	SOX9
FOXC1	8.46994e-42	0.416975	0.482	0.384	2.51794e-37	0	FOXC1
SQSTM1	2.4568e-41	0.345146	0.754	0.707	7.30356e-37	0	SQSTM1
TNFAIP2	2.50992e-41	0.448661	0.458	0.357	7.46148e-37	0	TNFAIP2
CASC4	3.21534e-41	0.367964	0.373	0.271	9.55858e-37	0	CASC4
TGOLN2	1.12462e-40	0.354745	0.456	0.36	3.34326e-36	0	TGOLN2
CFDP1	1.29363e-40	0.375028	0.529	0.444	3.84571e-36	0	CFDP1
FCGRT	1.4007e-40	0.328506	0.378	0.273	4.164e-36	0	FCGRT
NDUFS5	2.64988e-40	0.254829	0.876	0.832	7.87756e-36	0	NDUFS5
C19orf53	2.99097e-40	0.317409	0.667	0.603	8.89155e-36	0	C19orf53
PTPN13	3.75113e-40	0.381036	0.597	0.521	1.11514e-35	0	PTPN13
SGPP2	4.42387e-40	0.373144	0.361	0.26	1.31513e-35	0	SGPP2
HIGD2A	7.86721e-40	0.374712	0.469	0.377	2.33876e-35	0	HIGD2A
ANXA11	2.11191e-39	0.272214	0.614	0.525	6.27829e-35	0	ANXA11
CSNK1E	5.36923e-39	0.343106	0.56	0.485	1.59616e-34	0	CSNK1E
CLTA	6.75954e-38	0.3063	0.702	0.651	2.00948e-33	0	CLTA
TMEM123	8.87515e-38	0.365056	0.494	0.406	2.6384e-33	0	TMEM123
SPRR2D	1.01149e-37	0.648738	0.449	0.355	3.00697e-33	0	SPRR2D
NEBL	1.06163e-37	0.323454	0.287	0.191	3.15601e-33	0	NEBL
SERPINB2	2.03578e-37	0.425475	0.464	0.354	6.05197e-33	0	SERPINB2
BNIP3L	3.13752e-37	0.350908	0.48	0.389	9.32722e-33	0	BNIP3L
CCNL1	3.19962e-37	0.35917	0.546	0.468	9.51183e-33	0	CCNL1
ARL3	3.76777e-37	0.347201	0.451	0.364	1.12008e-32	0	ARL3
H2AFZ	2.22063e-36	0.272484	0.879	0.848	6.60149e-32	0	H2AFZ
GPRC5C	2.67563e-36	0.316467	0.272	0.18	7.95412e-32	0	GPRC5C
GNG5	3.52983e-36	0.289951	0.801	0.756	1.04935e-31	0	GNG5
UHMK1	4.24217e-36	0.335026	0.351	0.257	1.26111e-31	0	UHMK1
AKR1A1	6.15529e-36	0.374648	0.435	0.353	1.82984e-31	0	AKR1A1
TMEM14B	6.38205e-36	0.353223	0.436	0.353	1.89725e-31	0	TMEM14B
CDKN1A	6.4388e-36	0.28482	0.75	0.71	1.91413e-31	0	CDKN1A
UBL3	1.1686e-35	0.328856	0.535	0.445	3.47401e-31	0	UBL3
C11orf96	1.19796e-35	0.416757	0.435	0.341	3.5613e-31	0	C11orf96
RNF19A	2.59562e-35	0.36433	0.45	0.359	7.71627e-31	0	RNF19A
NDUFAF3	3.03387e-35	0.366449	0.33	0.242	9.01909e-31	0	NDUFAF3
CHL1	3.27828e-35	0.362893	0.332	0.234	9.74567e-31	0	CHL1
SARAF	5.8725e-35	0.275809	0.65	0.587	1.74578e-30	0	SARAF
POLR2L	9.08681e-35	0.274751	0.799	0.746	2.70133e-30	0	POLR2L
MRPL20	9.64849e-35	0.32009	0.582	0.516	2.8683e-30	0	MRPL20
LEMD1	1.26904e-34	0.330436	0.443	0.35	3.7726e-30	0	LEMD1
SRRM2	3.69058e-34	0.299777	0.663	0.613	1.09714e-29	0	SRRM2
JTB	5.43844e-34	0.336414	0.508	0.439	1.61674e-29	0	JTB
MIDN	5.69121e-34	0.344989	0.477	0.393	1.69188e-29	0	MIDN
CCDC12	6.1325e-34	0.328713	0.399	0.314	1.82307e-29	0	CCDC12
TJP1	6.7187e-34	0.316733	0.629	0.566	1.99733e-29	0	TJP1
ABCA13	8.3138e-34	0.311552	0.258	0.168	2.47153e-29	0	ABCA13
ANAPC11	9.91587e-34	0.309307	0.592	0.528	2.94779e-29	0	ANAPC11
PET100	1.36003e-33	0.309967	0.618	0.563	4.04309e-29	0	PET100
NDUFB4	1.60259e-33	0.293346	0.713	0.665	4.76418e-29	0	NDUFB4
KIF5B	3.50107e-33	0.280193	0.666	0.62	1.0408e-28	0	KIF5B
SNX9	4.24088e-33	0.333654	0.286	0.198	1.26073e-28	0	SNX9
TXNRD1	4.80619e-33	0.394207	0.332	0.247	1.42878e-28	0	TXNRD1
LMNA	5.55144e-33	0.289218	0.754	0.716	1.65033e-28	0	LMNA
ANK3	7.1786e-33	0.346874	0.292	0.205	2.13405e-28	0	ANK3
TMBIM4	2.19788e-32	0.322747	0.56	0.498	6.53385e-28	0	TMBIM4
CTSH	2.22077e-32	0.30015	0.402	0.312	6.60191e-28	0	CTSH
ABCA1	2.4388e-32	0.323081	0.529	0.442	7.25005e-28	0	ABCA1
SCAND1	3.36439e-32	0.330511	0.489	0.415	1.00017e-27	0	SCAND1
BRK1	7.94121e-32	0.314616	0.589	0.538	2.36076e-27	0	BRK1
NAA38	1.36834e-31	0.326052	0.609	0.553	4.0678e-27	0	NAA38
SERPINB9	1.96298e-31	0.325486	0.255	0.17	5.83554e-27	0	SERPINB9
IFNAR1	2.00546e-31	0.307789	0.371	0.283	5.96182e-27	0	IFNAR1
WDR45B	2.35989e-31	0.341226	0.446	0.368	7.01548e-27	0	WDR45B
BLOC1S1	3.35782e-31	0.31262	0.573	0.518	9.98214e-27	0	BLOC1S1
ARGLU1	3.90406e-31	0.321614	0.658	0.617	1.1606e-26	0	ARGLU1
ISCU	4.49824e-31	0.3347	0.453	0.38	1.33724e-26	0	ISCU
LINC00472	4.54166e-31	0.389801	0.454	0.366	1.35015e-26	0	LINC00472
MBP	4.5445e-31	0.330029	0.38	0.297	1.35099e-26	0	MBP
MARCKSL1	6.51825e-31	0.33519	0.37	0.282	1.93775e-26	0	MARCKSL1
MRPS24	1.02843e-30	0.311683	0.659	0.614	3.05732e-26	0	MRPS24
TNFAIP3	1.2439e-30	0.520364	0.445	0.365	3.69786e-26	0	TNFAIP3
SGK1	1.59614e-30	0.378271	0.413	0.33	4.74502e-26	0	SGK1
RAB25	1.72817e-30	0.316643	0.465	0.385	5.13749e-26	0	RAB25
F11R	2.17448e-30	0.286183	0.604	0.54	6.4643e-26	0	F11R
PTPN2	3.95695e-30	0.334566	0.418	0.341	1.17632e-25	0	PTPN2
FHL2	5.09835e-30	0.325456	0.302	0.221	1.51564e-25	0	FHL2
ABLIM1	8.26168e-30	0.33418	0.307	0.223	2.45603e-25	0	ABLIM1
RBM47	1.06258e-29	0.310924	0.594	0.531	3.15885e-25	0	RBM47
SAR1B	1.501e-29	0.298572	0.316	0.236	4.46218e-25	0	SAR1B
BCAS2	2.20045e-29	0.322202	0.352	0.27	6.54149e-25	0	BCAS2
PRDX2	2.46506e-29	0.286955	0.654	0.601	7.32813e-25	0	PRDX2
DDX17	3.01571e-29	0.27788	0.633	0.581	8.9651e-25	0	DDX17
ATP6V0E1	3.75526e-29	0.256241	0.746	0.71	1.11636e-24	0	ATP6V0E1
TMF1	3.88016e-29	0.343559	0.431	0.357	1.15349e-24	0	TMF1
NDUFA7	5.25747e-29	0.320804	0.563	0.511	1.56294e-24	0	NDUFA7
COX5A	6.17441e-29	0.293856	0.595	0.535	1.83553e-24	0	COX5A
ERH	6.2497e-29	0.318524	0.527	0.465	1.85791e-24	0	ERH
RPAIN	1.58179e-28	0.317254	0.326	0.246	4.70235e-24	0	RPAIN
LINC01578	5.06376e-28	0.301005	0.529	0.47	1.50535e-23	0	LINC01578
MFSD1	5.28963e-28	0.285683	0.254	0.176	1.5725e-23	0	MFSD1
ZC3H12A	5.57124e-28	0.356213	0.312	0.232	1.65622e-23	0	ZC3H12A
POLR2K	6.87421e-28	0.299964	0.488	0.422	2.04356e-23	0	POLR2K
PER2	3.03439e-27	0.319143	0.39	0.315	9.02063e-23	0	PER2
SH3BGRL	3.24637e-27	0.312823	0.321	0.246	9.65081e-23	0	SH3BGRL
MDM2	4.72303e-27	0.322053	0.461	0.381	1.40406e-22	0	MDM2
RAP2B	9.90976e-27	0.290923	0.58	0.531	2.94597e-22	0	RAP2B
SNX6	1.21743e-26	0.293495	0.53	0.481	3.61916e-22	0	SNX6
GABARAPL1	1.31387e-26	0.295101	0.302	0.221	3.90587e-22	0	GABARAPL1
SRSF5	1.31403e-26	0.284112	0.579	0.53	3.90636e-22	0	SRSF5
SASH1	1.38323e-26	0.287112	0.358	0.277	4.11208e-22	0	SASH1
BCL3	1.50013e-26	0.310966	0.269	0.193	4.45959e-22	0	BCL3
KIF13B	1.66297e-26	0.270463	0.33	0.249	4.94367e-22	0	KIF13B
ROMO1	4.14885e-26	0.257911	0.608	0.55	1.23337e-21	0	ROMO1
NME3	7.64858e-26	0.271338	0.376	0.3	2.27377e-21	0	NME3
AGO2	7.68258e-26	0.305793	0.447	0.377	2.28388e-21	0	AGO2
RTN3	8.62484e-26	0.314546	0.331	0.257	2.56399e-21	0	RTN3
SUMO1	9.5241e-26	0.285565	0.536	0.484	2.83132e-21	0	SUMO1
SMAD3	1.279e-25	0.306185	0.314	0.24	3.80222e-21	0	SMAD3
IRF2BP2	1.46791e-25	0.293714	0.559	0.505	4.3638e-21	0	IRF2BP2
MYD88	1.48548e-25	0.282057	0.261	0.187	4.41604e-21	0	MYD88
TMEM45B	1.53301e-25	0.25049	0.37	0.286	4.55733e-21	0	TMEM45B
IRF2	1.83163e-25	0.302161	0.386	0.316	5.44507e-21	0	IRF2
SCNN1A	2.65675e-25	0.293962	0.428	0.356	7.89799e-21	0	SCNN1A
GTF2A2	3.1878e-25	0.343054	0.489	0.442	9.4767e-21	0	GTF2A2
DDRGK1	3.32219e-25	0.29063	0.306	0.233	9.8762e-21	0	DDRGK1
DUSP10	4.74957e-25	0.282544	0.592	0.526	1.41195e-20	0	DUSP10
RAB10	5.25018e-25	0.253733	0.695	0.656	1.56077e-20	0	RAB10
DPM3	7.03601e-25	0.282294	0.31	0.237	2.09166e-20	0	DPM3
GINM1	7.22718e-25	0.270771	0.418	0.35	2.1485e-20	0	GINM1
FUCA1	9.58332e-25	0.265681	0.441	0.365	2.84893e-20	0	FUCA1
NDUFA3	1.04696e-24	0.291802	0.499	0.446	3.1124e-20	0	NDUFA3
AIG1	1.94432e-24	0.28893	0.483	0.427	5.78007e-20	0	AIG1
TMOD3	3.16693e-24	0.269888	0.581	0.526	9.41466e-20	0	TMOD3
PRDM1	3.58271e-24	0.261042	0.587	0.508	1.06507e-19	0	PRDM1
LPP	3.96969e-24	0.292892	0.344	0.272	1.18011e-19	0	LPP
TSHZ2	4.47545e-24	0.317205	0.485	0.43	1.33046e-19	0	TSHZ2
A4GALT	4.85533e-24	0.266633	0.322	0.247	1.44339e-19	0	A4GALT
DYNLRB1	5.02845e-24	0.301001	0.491	0.444	1.49486e-19	0	DYNLRB1
HMGN2	5.45127e-24	0.250294	0.501	0.434	1.62055e-19	0	HMGN2
TMCO1	6.45977e-24	0.274196	0.497	0.446	1.92036e-19	0	TMCO1
FRMD4B	7.22936e-24	0.354246	0.446	0.379	2.14914e-19	0	FRMD4B
OCLN	8.79922e-24	0.286441	0.356	0.282	2.61583e-19	0	OCLN
GCC2	1.99946e-23	0.300665	0.401	0.33	5.94401e-19	0	GCC2
LAMTOR4	4.37551e-23	0.28346	0.553	0.512	1.30075e-18	0	LAMTOR4
SRSF9	4.64719e-23	0.261164	0.59	0.553	1.38152e-18	0	SRSF9
TTC3	4.669e-23	0.286161	0.459	0.398	1.388e-18	0	TTC3
MRPL57	7.28759e-23	0.299725	0.459	0.407	2.16646e-18	0	MRPL57
CMPK1	9.70668e-23	0.272999	0.499	0.444	2.8856e-18	0	CMPK1
CYSTM1	1.31796e-22	0.307731	0.278	0.21	3.91804e-18	0	CYSTM1
GADD45A	1.39652e-22	0.363327	0.687	0.68	4.15156e-18	0	GADD45A
GRAMD2B	1.40261e-22	0.272409	0.395	0.326	4.16969e-18	0	GRAMD2B
SLC16A3	2.4301e-22	0.258234	0.382	0.309	7.2242e-18	0	SLC16A3
TMEM14C	2.67107e-22	0.254871	0.609	0.571	7.94054e-18	0	TMEM14C
ARHGAP5	2.79096e-22	0.250362	0.631	0.59	8.29695e-18	0	ARHGAP5
SMDT1	4.29392e-22	0.300999	0.484	0.444	1.2765e-17	0	SMDT1
TP53BP2	7.14983e-22	0.306699	0.378	0.314	2.1255e-17	0	TP53BP2
MRPL14	1.08008e-21	0.272335	0.422	0.363	3.21087e-17	0	MRPL14
CHMP2A	1.08136e-21	0.26664	0.554	0.514	3.21466e-17	0	CHMP2A
NR2F6	1.82198e-21	0.266153	0.26	0.194	5.41639e-17	0	NR2F6
GSTK1	2.43982e-21	0.296579	0.437	0.387	7.25311e-17	0	GSTK1
TMEM219	3.49693e-21	0.273773	0.442	0.387	1.03957e-16	0	TMEM219
DAZAP2	4.24021e-21	0.277888	0.395	0.334	1.26053e-16	0	DAZAP2
PARD6B	4.5808e-21	0.279174	0.35	0.28	1.36178e-16	0	PARD6B
CHD3	4.98698e-21	0.295632	0.332	0.27	1.48253e-16	0	CHD3
RERE	5.55219e-21	0.281107	0.307	0.24	1.65055e-16	0	RERE
RUNX1	5.65736e-21	0.259304	0.438	0.376	1.68182e-16	0	RUNX1
CUTA	6.89768e-21	0.25979	0.555	0.508	2.05054e-16	0	CUTA
TACC2	7.20346e-21	0.281386	0.348	0.283	2.14145e-16	0	TACC2
TES	7.83412e-21	0.271078	0.633	0.605	2.32893e-16	0	TES
EIF4EBP2	1.36224e-20	0.268582	0.358	0.293	4.04967e-16	0	EIF4EBP2
PLK2	1.8935e-20	0.302882	0.383	0.317	5.62901e-16	0	PLK2
KLF3	2.58786e-20	0.300421	0.548	0.506	7.6932e-16	0	KLF3
WASL	2.96853e-20	0.265485	0.382	0.32	8.82484e-16	0	WASL
TMEM265	6.62598e-20	0.255105	0.438	0.373	1.96977e-15	0	TMEM265
ZNF292	8.98634e-20	0.299892	0.342	0.277	2.67146e-15	0	ZNF292
KRTCAP3	1.08812e-19	0.254153	0.278	0.216	3.23475e-15	0	KRTCAP3
NDUFAF8	1.41946e-19	0.259832	0.497	0.455	4.21977e-15	0	NDUFAF8
REL	1.44991e-19	0.256571	0.394	0.332	4.3103e-15	0	REL
C11orf58	1.61236e-19	0.255477	0.571	0.541	4.79323e-15	0	C11orf58
ASPH	1.78385e-19	0.284287	0.495	0.455	5.30304e-15	0	ASPH
MAML2	2.96988e-19	0.26066	0.27	0.209	8.82885e-15	0	MAML2
METRNL	5.04472e-19	0.250812	0.423	0.363	1.49969e-14	0	METRNL
ELK3	1.24438e-18	0.280434	0.481	0.438	3.69929e-14	0	ELK3
P4HA1	1.37397e-18	0.269637	0.274	0.212	4.08454e-14	0	P4HA1
TNFRSF18	6.56893e-18	0.269574	0.302	0.24	1.95281e-13	0	TNFRSF18
PTPRA	8.33509e-18	0.26573	0.36	0.305	2.47785e-13	0	PTPRA
AKAP13	9.02143e-18	0.265617	0.506	0.459	2.68189e-13	0	AKAP13
GNAQ	1.02096e-17	0.279285	0.289	0.232	3.03511e-13	0	GNAQ
CXCL6	1.28273e-17	0.258535	0.418	0.342	3.81329e-13	0	CXCL6
ENSA	3.19227e-17	0.27452	0.41	0.368	9.48998e-13	0	ENSA
NCK1	8.59564e-17	0.263149	0.392	0.342	2.55531e-12	0	NCK1
CLIP1	1.37047e-16	0.262971	0.483	0.438	4.07412e-12	0	CLIP1
SRI	1.66858e-16	0.270046	0.469	0.427	4.96036e-12	0	SRI
PSMA6	1.87541e-16	0.259161	0.421	0.383	5.57522e-12	0	PSMA6
TRIM8	2.57878e-16	0.257928	0.352	0.299	7.6662e-12	0	TRIM8
PBX1	3.73117e-16	0.256796	0.346	0.292	1.1092e-11	0	PBX1
SGMS1	4.56466e-16	0.256865	0.282	0.229	1.35698e-11	0	SGMS1
TLE1	5.49931e-16	0.263386	0.293	0.238	1.63484e-11	0	TLE1
TRIB1	1.83794e-15	0.276594	0.409	0.361	5.46383e-11	0	TRIB1
ZFHX3	4.53873e-15	0.26785	0.26	0.208	1.34927e-10	0	ZFHX3
DNAJC15	5.72754e-15	0.258142	0.41	0.371	1.70268e-10	0	DNAJC15
XBP1	1.70951e-14	0.260265	0.395	0.354	5.08204e-10	0	XBP1
SOCS6	1.9523e-14	0.250356	0.263	0.213	5.80381e-10	0	SOCS6
FBXO34	4.96686e-14	0.2524	0.255	0.206	1.47655e-09	0	FBXO34
LRIF1	5.34568e-13	0.259402	0.314	0.271	1.58916e-08	0	LRIF1
CCND1	1.94543e-09	0.257375	0.454	0.436	5.78337e-05	0	CCND1
CLCA4	0	1.48753	0.988	0.711	0	1	CLCA4
ECM1	0	1.4434	0.8	0.318	0	1	ECM1
CLEC2B	0	1.31961	0.938	0.696	0	1	CLEC2B
TMPRSS11E	0	1.14112	0.963	0.704	0	1	TMPRSS11E
HAS2	0	1.12021	0.899	0.574	0	1	HAS2
CLCA2	0	1.03777	0.804	0.378	0	1	CLCA2
KRT13	0	1.00464	0.992	0.881	0	1	KRT13
FMO2	0	0.954855	0.893	0.579	0	1	FMO2
FBLN1	0	0.887609	0.796	0.455	0	1	FBLN1
RHCG	0	0.756117	0.928	0.618	0	1	RHCG
TACSTD2	0	0.665143	0.998	0.959	0	1	TACSTD2
PERP	0	0.648111	0.999	0.96	0	1	PERP
LYPD3	2.11829e-307	0.797124	0.905	0.607	6.29724e-303	1	LYPD3
CTSD1	3.57358e-297	0.764091	0.952	0.773	1.06235e-292	1	CTSD
KCTD12	3.31357e-294	1.05892	0.461	0.158	9.85059e-290	1	KCTD12
FXYD3	4.92335e-266	0.668198	0.973	0.87	1.46361e-261	1	FXYD3
CLDN1	1.49403e-265	0.793908	0.95	0.792	4.44145e-261	1	CLDN1
APLP2	4.81343e-264	0.681638	0.991	0.913	1.43094e-259	1	APLP2
CST31	9.45314e-260	0.63874	0.982	0.882	2.81023e-255	1	CST3
CFH	2.86135e-254	0.713593	0.873	0.62	8.50622e-250	1	CFH
S100A8	5.72862e-250	0.552263	0.999	0.947	1.703e-245	1	S100A8
S100A10	3.79517e-248	0.53683	0.999	0.962	1.12823e-243	1	S100A10
NRCAM	7.44283e-246	0.684812	0.575	0.251	2.2126e-241	1	NRCAM
SCPEP11	1.05566e-238	0.71554	0.884	0.627	3.13827e-234	1	SCPEP1
SERPINB13	9.68798e-238	0.806863	0.642	0.329	2.88004e-233	1	SERPINB13
IL36G	7.96833e-237	0.934199	0.511	0.213	2.36883e-232	1	IL36G
GRN	1.20737e-230	0.751203	0.896	0.691	3.58927e-226	1	GRN
DUSP6	1.74012e-227	0.865579	0.687	0.382	5.17303e-223	1	DUSP6
SLC7A11	1.05619e-226	0.768909	0.425	0.156	3.13983e-222	1	SLC7A11
CD81	1.09337e-224	0.674379	0.861	0.665	3.25037e-220	1	CD81
SERPINB5	2.47162e-214	0.675881	0.908	0.676	7.34764e-210	1	SERPINB5
KRT6A	8.49718e-214	0.50402	0.989	0.838	2.52604e-209	1	KRT6A
ALOX15B	1.80538e-200	0.618419	0.401	0.151	5.36704e-196	1	ALOX15B
FDCSP	5.20378e-197	1.60515	0.865	0.735	1.54698e-192	1	FDCSP
CSTB	1.65975e-191	0.444007	0.993	0.95	4.93411e-187	1	CSTB
IRF6	8.49208e-190	0.655336	0.75	0.486	2.52453e-185	1	IRF6
FAM20C	2.79539e-185	0.593467	0.695	0.402	8.31012e-181	1	FAM20C
ITGA6	1.87728e-181	0.646956	0.8	0.549	5.58077e-177	1	ITGA6
NMU	2.83922e-181	0.831927	0.684	0.438	8.44043e-177	1	NMU
FTH11	5.4565e-180	0.550231	1	0.994	1.62211e-175	1	FTH1
S100A91	7.39253e-178	0.404735	0.999	0.985	2.19765e-173	1	S100A9
KRT5	1.48645e-177	0.479064	0.979	0.782	4.41893e-173	1	KRT5
PRDX5	3.99692e-174	0.531136	0.94	0.83	1.1882e-169	1	PRDX5
IL1RN	9.49766e-174	0.540049	0.971	0.835	2.82346e-169	1	IL1RN
LAMB3	3.65285e-173	0.508664	0.838	0.587	1.08592e-168	1	LAMB3
C12orf75	1.4315e-171	1.08254	0.579	0.317	4.25556e-167	1	C12orf75
MPZL2	1.79024e-165	0.574336	0.819	0.609	5.32202e-161	1	MPZL2
DSG3	1.68529e-164	0.550883	0.773	0.507	5.01004e-160	1	DSG3
SERPINB3	2.70863e-163	0.514351	0.979	0.875	8.05222e-159	1	SERPINB3
SULT1B1	4.32824e-161	0.587083	0.409	0.179	1.2867e-156	1	SULT1B1
ETS2	6.75233e-161	0.555945	0.894	0.743	2.00733e-156	1	ETS2
PRDM11	5.1397e-160	0.805062	0.708	0.476	1.52793e-155	1	PRDM1
SDC1	3.46965e-156	0.575165	0.831	0.628	1.03146e-151	1	SDC1
FABP5	8.65574e-156	0.643306	0.937	0.811	2.57318e-151	1	FABP5
CTSL	2.03094e-155	0.695747	0.619	0.383	6.03756e-151	1	CTSL
ANXA2	1.15093e-151	0.348315	0.993	0.971	3.42147e-147	1	ANXA2
DCN	2.56973e-150	0.647341	0.563	0.303	7.63929e-146	1	DCN
RGS4	1.17631e-146	0.762731	0.405	0.186	3.49695e-142	1	RGS4
DAB2	7.90032e-144	0.541811	0.375	0.161	2.34861e-139	1	DAB2
HBEGF	3.05638e-143	0.655785	0.739	0.525	9.08601e-139	1	HBEGF
GADD45A1	4.00045e-143	0.577644	0.832	0.642	1.18926e-138	1	GADD45A
BMP2	3.44658e-142	0.665839	0.468	0.24	1.0246e-137	1	BMP2
RND31	6.31423e-142	0.595823	0.878	0.732	1.87709e-137	1	RND3
PTHLH	3.46551e-133	0.614978	0.379	0.171	1.03023e-128	1	PTHLH
CD24	2.57604e-128	0.496454	0.911	0.724	7.65805e-124	1	CD24
TXNDC17	8.70284e-127	0.473449	0.914	0.761	2.58718e-122	1	TXNDC17
ZNF750	2.55114e-125	0.587228	0.556	0.339	7.58404e-121	1	ZNF750
LINC02677	1.23845e-122	0.427058	0.273	0.104	3.68166e-118	1	LINC02677
SFN	2.17e-119	0.388858	0.956	0.774	6.45099e-115	1	SFN
NUPR1	3.02024e-118	0.547914	0.517	0.301	8.97857e-114	1	NUPR1
GJB2	9.74693e-118	0.349336	0.857	0.674	2.89757e-113	1	GJB2
THBD	1.58749e-117	0.525701	0.577	0.351	4.7193e-113	1	THBD
ID4	5.12996e-117	0.604506	0.517	0.31	1.52503e-112	1	ID4
CD9	9.25102e-116	0.383403	0.959	0.874	2.75014e-111	1	CD9
ITGA2	1.89031e-113	0.411163	0.945	0.866	5.61952e-109	1	ITGA2
MTPN	4.6899e-113	0.49662	0.801	0.639	1.39421e-108	1	MTPN
CPNE8	1.02952e-111	0.447579	0.414	0.215	3.06057e-107	1	CPNE8
LAMP2	2.98229e-111	0.472091	0.659	0.455	8.86577e-107	1	LAMP2
HS3ST11	4.43713e-111	0.462734	0.778	0.566	1.31907e-106	1	HS3ST1
CLIC3	2.20754e-110	0.471904	0.721	0.494	6.56259e-106	1	CLIC3
PLAUR1	4.78031e-110	0.566591	0.736	0.553	1.42109e-105	1	PLAUR
CXCL61	3.40625e-109	0.646556	0.526	0.314	1.01261e-104	1	CXCL6
TXNIP	5.35799e-106	0.561117	0.623	0.404	1.59282e-101	1	TXNIP
NECTIN1	1.53021e-103	0.461212	0.599	0.404	4.54901e-99	1	NECTIN1
S100A2	1.90332e-102	0.285355	0.997	0.937	5.65818e-98	1	S100A2
HNMT	3.19477e-102	0.503869	0.615	0.417	9.4974e-98	1	HNMT
SLPI1	1.01154e-101	0.328169	0.999	0.956	3.00711e-97	1	SLPI
TGM1	1.06274e-101	0.503576	0.312	0.143	3.15933e-97	1	TGM1
GALNT5	1.32301e-101	0.492124	0.758	0.578	3.93306e-97	1	GALNT5
GZMB	2.32275e-101	0.451994	0.255	0.103	6.90507e-97	1	GZMB
PHLDA3	3.27005e-101	0.467718	0.635	0.436	9.72122e-97	1	PHLDA3
COX7A1	1.84231e-99	0.431606	0.778	0.59	5.47683e-95	1	COX7A1
SPINT2	9.16037e-99	0.375457	0.924	0.823	2.72319e-94	1	SPINT2
TNS4	5.5892e-98	0.422536	0.412	0.224	1.66156e-93	1	TNS4
MXD1	9.97383e-98	0.504479	0.796	0.646	2.96502e-93	1	MXD1
S100A11	1.54039e-97	0.273806	0.999	0.988	4.57928e-93	1	S100A11
KRT15	9.55768e-97	0.781009	0.398	0.218	2.84131e-92	1	KRT15
IL20RB	2.59798e-95	0.454376	0.503	0.31	7.72328e-91	1	IL20RB
GSTP1	3.97298e-94	0.310543	0.994	0.957	1.18109e-89	1	GSTP1
PHLDA1	1.78161e-93	0.43046	0.872	0.738	5.29636e-89	1	PHLDA1
PHLDB2	2.93638e-92	0.479107	0.342	0.174	8.72927e-88	1	PHLDB2
LINC02802	3.16464e-91	0.421213	0.387	0.21	9.40785e-87	1	LINC02802
IGFBP2	1.28866e-90	0.365858	0.662	0.471	3.83092e-86	1	IGFBP2
CALML3	1.45274e-90	0.407953	0.452	0.256	4.31871e-86	1	CALML3
NDRG1	3.77788e-90	0.485065	0.642	0.463	1.12309e-85	1	NDRG1
MCFD2	8.64829e-90	0.429863	0.674	0.5	2.57096e-85	1	MCFD2
TUSC3	2.77617e-88	0.438129	0.513	0.326	8.253e-84	1	TUSC3
SLC13A5	6.13835e-88	0.318424	0.426	0.227	1.82481e-83	1	SLC13A5
CREG1	1.67071e-87	0.442271	0.552	0.371	4.96668e-83	1	CREG1
TMPRSS11D	2.45906e-87	0.423397	0.665	0.475	7.31029e-83	1	TMPRSS11D
MMP12	1.377e-86	0.479619	0.346	0.173	4.09355e-82	1	MMP12
PRKAR1A	1.97859e-86	0.433538	0.748	0.587	5.88194e-82	1	PRKAR1A
SPRR2A1	7.03254e-86	0.69047	0.573	0.385	2.09063e-81	1	SPRR2A
TMEM160	1.0259e-84	0.437845	0.816	0.683	3.04979e-80	1	TMEM160
MMP28	2.95587e-84	0.327385	0.45	0.251	8.78721e-80	1	MMP28
TMCC3	3.94634e-83	0.411781	0.666	0.492	1.17317e-78	1	TMCC3
DSC2	4.87206e-83	0.334328	0.814	0.616	1.44837e-78	1	DSC2
CLDN41	4.68264e-81	0.415621	0.901	0.754	1.39205e-76	1	CLDN4
PROM2	5.55951e-81	0.420646	0.522	0.343	1.65273e-76	1	PROM2
TENT5A	2.59286e-80	0.445613	0.726	0.558	7.70805e-76	1	TENT5A
LRATD1	3.90983e-80	0.420331	0.465	0.288	1.16231e-75	1	LRATD1
ITGB4	4.60988e-80	0.351819	0.635	0.443	1.37042e-75	1	ITGB4
GCLC	3.08282e-78	0.540186	0.49	0.32	9.16462e-74	1	GCLC
PRLR	3.22021e-77	0.418006	0.255	0.119	9.57306e-73	1	PRLR
ALCAM	1.4233e-76	0.345589	0.31	0.156	4.2312e-72	1	ALCAM
PRRG4	2.40311e-75	0.39051	0.78	0.638	7.14397e-71	1	PRRG4
AREG	2.57644e-75	0.375188	0.961	0.899	7.65924e-71	1	AREG
IL1A1	1.88677e-74	0.498916	0.399	0.229	5.60898e-70	1	IL1A
CXCL11	2.91714e-74	0.616095	0.719	0.583	8.67206e-70	1	CXCL1
PMAIP1	2.10897e-73	0.434832	0.745	0.598	6.26954e-69	1	PMAIP1
ITM2B1	3.16547e-73	0.280834	0.98	0.93	9.41032e-69	1	ITM2B
TSC22D11	9.5471e-72	0.427725	0.794	0.656	2.83816e-67	1	TSC22D1
PAPPA	1.00202e-71	0.379228	0.662	0.475	2.97879e-67	1	PAPPA
PLP2	2.90922e-71	0.36681	0.6	0.421	8.64853e-67	1	PLP2
RALA	4.05113e-70	0.386298	0.673	0.511	1.20432e-65	1	RALA
CTSV	1.78147e-69	0.360076	0.53	0.351	5.29595e-65	1	CTSV
MAST4	4.59467e-69	0.377699	0.713	0.572	1.3659e-64	1	MAST4
RAB27B	2.08037e-68	0.438703	0.563	0.41	6.18451e-64	1	RAB27B
GLTP	2.74829e-68	0.404909	0.593	0.432	8.17012e-64	1	GLTP
SREK1IP1	2.78552e-68	0.391627	0.618	0.456	8.2808e-64	1	SREK1IP1
RTKN2	5.18916e-68	0.384368	0.703	0.536	1.54263e-63	1	RTKN2
ARL5B	5.8608e-67	0.385933	0.643	0.489	1.7423e-62	1	ARL5B
PITX2	1.00639e-66	0.393994	0.626	0.467	2.99179e-62	1	PITX2
SHISA5	1.40838e-66	0.372497	0.417	0.263	4.18684e-62	1	SHISA5
BASP1	1.66717e-66	0.351976	0.805	0.68	4.95617e-62	1	BASP1
EFNB2	3.74462e-66	0.371201	0.749	0.599	1.1132e-61	1	EFNB2
CD46	1.52591e-65	0.320683	0.883	0.768	4.53621e-61	1	CD46
KRT19	8.3197e-65	0.270826	0.993	0.937	2.47328e-60	1	KRT19
CLTB	3.21366e-63	0.279124	0.84	0.7	9.55356e-59	1	CLTB
DSE	6.22291e-63	0.322958	0.516	0.355	1.84995e-58	1	DSE
TMPRSS11A	1.45252e-62	0.33471	0.336	0.193	4.31805e-58	1	TMPRSS11A
EMP1	1.7239e-62	0.317487	0.912	0.828	5.12481e-58	1	EMP1
AKR1B10	6.23955e-62	0.445884	0.305	0.173	1.85489e-57	1	AKR1B10
LRP1	8.59701e-62	0.312992	0.347	0.204	2.55572e-57	1	LRP1
LRRK2	8.82928e-62	0.356165	0.353	0.209	2.62477e-57	1	LRRK2
MAOA	5.25145e-61	0.311209	0.256	0.132	1.56115e-56	1	MAOA
TMEM41A	1.5132e-60	0.389729	0.334	0.195	4.49845e-56	1	TMEM41A
TPM2	1.32822e-59	0.251117	0.644	0.46	3.94854e-55	1	TPM2
MARCKS	1.10115e-58	0.299957	0.898	0.817	3.27351e-54	1	MARCKS
NDFIP2	2.1819e-58	0.334443	0.595	0.449	6.48636e-54	1	NDFIP2
TNFRSF21	5.66411e-58	0.348206	0.603	0.449	1.68383e-53	1	TNFRSF21
TM4SF1	7.0957e-58	0.262522	0.976	0.917	2.10941e-53	1	TM4SF1
SAMD9	1.25234e-57	0.393797	0.496	0.346	3.72297e-53	1	SAMD9
DENND2C	1.5415e-57	0.334591	0.773	0.642	4.58257e-53	1	DENND2C
NAA20	1.88547e-57	0.317391	0.686	0.551	5.60511e-53	1	NAA20
PFKP	1.95693e-57	0.342293	0.426	0.28	5.81757e-53	1	PFKP
SELENOP	3.38348e-57	0.297738	0.725	0.57	1.00584e-52	1	SELENOP
TGFBR2	3.42233e-57	0.365238	0.567	0.42	1.01739e-52	1	TGFBR2
S100A13	5.28452e-57	0.309208	0.845	0.741	1.57098e-52	1	S100A13
STMP1	1.87638e-56	0.351074	0.681	0.551	5.57809e-52	1	STMP1
FAT2	2.14654e-55	0.271542	0.388	0.242	6.38122e-51	1	FAT2
GPRC5A1	2.61547e-55	0.300494	0.779	0.633	7.77527e-51	1	GPRC5A
RAP2B1	4.87888e-55	0.339937	0.649	0.513	1.45039e-50	1	RAP2B
TIAM1	1.45014e-54	0.330097	0.501	0.355	4.31099e-50	1	TIAM1
SERINC2	9.4294e-54	0.295109	0.702	0.556	2.80317e-49	1	SERINC2
FUCA11	2.61695e-53	0.323754	0.5	0.35	7.77967e-49	1	FUCA1
CNN3	3.1135e-53	0.344751	0.675	0.548	9.2558e-49	1	CNN3
SLC26A21	4.36547e-53	0.25639	0.724	0.557	1.29777e-48	1	SLC26A2
ARPC2	5.74639e-53	0.28482	0.85	0.764	1.70829e-48	1	ARPC2
CDC42EP1	7.48048e-53	0.326875	0.348	0.215	2.2238e-48	1	CDC42EP1
SSR4	8.50669e-53	0.278379	0.919	0.844	2.52887e-48	1	SSR4
RORA	9.20155e-53	0.328656	0.528	0.383	2.73544e-48	1	RORA
PLAT	9.94739e-53	0.262096	0.559	0.405	2.95716e-48	1	PLAT
HIF1A	3.57722e-52	0.354649	0.729	0.612	1.06344e-47	1	HIF1A
SPON2	3.32438e-51	0.322048	0.35	0.215	9.88272e-47	1	SPON2
TNFRSF181	8.26456e-51	0.30658	0.361	0.225	2.45689e-46	1	TNFRSF18
SERPINB4	1.09399e-50	0.312214	0.75	0.588	3.2522e-46	1	SERPINB4
HSPB1	3.22744e-50	0.26291	0.961	0.908	9.59454e-46	1	HSPB1
SEMA4B	1.42305e-49	0.25071	0.312	0.185	4.23044e-45	1	SEMA4B
LURAP1L	1.4884e-49	0.319643	0.303	0.182	4.42472e-45	1	LURAP1L
AVPI1	1.71773e-49	0.31913	0.474	0.338	5.10647e-45	1	AVPI1
IL1B1	4.75067e-48	0.297627	0.367	0.228	1.41228e-43	1	IL1B
CD58	5.52192e-48	0.313737	0.518	0.381	1.64156e-43	1	CD58
ENTPD7	7.98442e-48	0.288613	0.325	0.202	2.37361e-43	1	ENTPD7
SULF2	1.26073e-47	0.27715	0.335	0.207	3.74791e-43	1	SULF2
GSTO1	1.6129e-47	0.323585	0.542	0.397	4.79483e-43	1	GSTO1
STON2	1.72895e-47	0.313573	0.351	0.225	5.13981e-43	1	STON2
TNFRSF11B	3.04865e-47	0.331315	0.26	0.146	9.06303e-43	1	TNFRSF11B
SDR16C5	4.73383e-47	0.317408	0.512	0.373	1.40727e-42	1	SDR16C5
CTSA	1.43451e-46	0.304936	0.402	0.27	4.2645e-42	1	CTSA
TMEM54	1.67417e-46	0.350202	0.508	0.377	4.97698e-42	1	TMEM54
C3orf52	1.75813e-46	0.263639	0.296	0.178	5.22657e-42	1	C3orf52
LGMN	2.15216e-46	0.298861	0.336	0.212	6.39793e-42	1	LGMN
AKIRIN2	8.9244e-46	0.314985	0.662	0.549	2.65305e-41	1	AKIRIN2
CD109	2.34177e-45	0.263413	0.478	0.334	6.96161e-41	1	CD109
PLS3	8.74484e-45	0.331312	0.597	0.479	2.59967e-40	1	PLS3
ID2	1.93764e-44	0.33818	0.39	0.26	5.76023e-40	1	ID2
PTPRE	3.19558e-44	0.296971	0.398	0.272	9.49981e-40	1	PTPRE
TM9SF2	5.40553e-44	0.299577	0.618	0.494	1.60696e-39	1	TM9SF2
CTSZ	6.21793e-44	0.271157	0.367	0.24	1.84847e-39	1	CTSZ
FAM162A	6.72257e-44	0.289574	0.495	0.366	1.99849e-39	1	FAM162A
AHNAK2	4.48893e-43	0.271234	0.5	0.367	1.33447e-38	1	AHNAK2
RAB31	9.3671e-43	0.295706	0.596	0.468	2.78465e-38	1	RAB31
TMEM238	1.22801e-42	0.29214	0.56	0.435	3.65062e-38	1	TMEM238
RIN2	1.58894e-42	0.286597	0.371	0.249	4.72361e-38	1	RIN2
PALMD	1.92025e-42	0.287138	0.431	0.301	5.70851e-38	1	PALMD
TMEM45B1	3.03897e-42	0.279873	0.406	0.276	9.03424e-38	1	TMEM45B
PELI1	9.3624e-42	0.296445	0.633	0.512	2.78326e-37	1	PELI1
SMIM3	1.61867e-41	0.286815	0.356	0.24	4.81199e-37	1	SMIM3
LAMP1	5.70582e-41	0.258051	0.559	0.43	1.69623e-36	1	LAMP1
FAM126A	8.34671e-41	0.269646	0.36	0.241	2.48131e-36	1	FAM126A
GNAI1	2.8838e-40	0.288145	0.344	0.229	8.57295e-36	1	GNAI1
GALNT3	7.95575e-40	0.289979	0.541	0.42	2.36509e-35	1	GALNT3
VPS4B	7.9954e-40	0.25111	0.724	0.606	2.37687e-35	1	VPS4B
FRMD6	9.93061e-40	0.265747	0.429	0.305	2.95217e-35	1	FRMD6
KLF6	4.15592e-39	0.289783	0.791	0.694	1.23547e-34	1	KLF6
SLAIN2	8.03027e-39	0.280819	0.49	0.37	2.38724e-34	1	SLAIN2
EMP2	8.43921e-39	0.264852	0.67	0.548	2.50881e-34	1	EMP2
CMIP	9.30764e-39	0.254277	0.515	0.393	2.76697e-34	1	CMIP
PPFIBP1	1.1753e-38	0.259542	0.398	0.281	3.49393e-34	1	PPFIBP1
CENPW	1.25914e-38	0.307295	0.437	0.314	3.74317e-34	1	CENPW
RABGEF1	1.84414e-37	0.297622	0.401	0.29	5.48225e-33	1	RABGEF1
RIOK3	2.89081e-37	0.26535	0.803	0.713	8.59379e-33	1	RIOK3
ELK31	1.11103e-36	0.277343	0.539	0.422	3.30287e-32	1	ELK3
NIPAL1	1.35339e-36	0.263079	0.26	0.161	4.02337e-32	1	NIPAL1
ABCC5	4.3656e-36	0.267249	0.257	0.16	1.29781e-31	1	ABCC5
CTNND1	1.15555e-33	0.266651	0.519	0.412	3.43523e-29	1	CTNND1
PTPN12	2.7823e-33	0.255392	0.399	0.289	8.27122e-29	1	PTPN12
NRIP1	5.42419e-33	0.250766	0.568	0.451	1.6125e-28	1	NRIP1
PLD3	1.2817e-32	0.281374	0.383	0.275	3.81025e-28	1	PLD3
TMEM2651	2.65216e-32	0.259792	0.475	0.364	7.88435e-28	1	TMEM265
GRAMD2B1	3.02638e-32	0.266919	0.427	0.318	8.99681e-28	1	GRAMD2B
TP53TG1	9.39512e-31	0.253193	0.455	0.35	2.79298e-26	1	TP53TG1
CEBPD	2.40114e-30	0.261189	0.528	0.421	7.1381e-26	1	CEBPD
HES1	5.70938e-23	0.310644	0.381	0.294	1.69728e-18	1	HES1
SRGN	0	1.93433	0.867	0.189	0	2	SRGN
CREM	0	1.74046	0.73	0.166	0	2	CREM
IL7R	0	1.52848	0.461	0.04	0	2	IL7R
PTPRC	0	1.4329	0.556	0.051	0	2	PTPRC
CXCR4	0	1.37396	0.567	0.072	0	2	CXCR4
HSP90AA1	0	1.3228	0.995	0.93	0	2	HSP90AA1
CCL5	0	1.15701	0.311	0.024	0	2	CCL5
CNOT6L	0	1.11322	0.557	0.152	0	2	CNOT6L
DUSP2	0	1.04058	0.43	0.076	0	2	DUSP2
LCP1	0	0.774399	0.293	0.03	0	2	LCP1
SLC2A3	0	0.754302	0.3	0.042	0	2	SLC2A3
FYN	0	0.736987	0.27	0.021	0	2	FYN
BTG1	3.17772e-293	1.08601	0.954	0.766	9.44674e-289	2	BTG1
ARHGDIB	8.56008e-282	0.742719	0.304	0.049	2.54474e-277	2	ARHGDIB
PIK3R1	1.77753e-265	1.02017	0.459	0.13	5.28425e-261	2	PIK3R1
PDE4B	1.72991e-243	0.599276	0.255	0.038	5.14266e-239	2	PDE4B
IL32	3.76225e-231	0.736899	0.259	0.043	1.11844e-226	2	IL32
HLA-B	5.67075e-229	0.893343	0.922	0.663	1.6858e-224	2	HLA-B
ZNF331	1.7176e-224	0.687553	0.296	0.059	5.10609e-220	2	ZNF331
GPR183	2.30903e-222	0.765512	0.301	0.062	6.86429e-218	2	GPR183
TSPYL2	7.15786e-218	0.700558	0.288	0.057	2.12789e-213	2	TSPYL2
RUNX3	1.56838e-202	0.735888	0.366	0.1	4.66247e-198	2	RUNX3
CRIP1	4.26789e-201	0.770973	0.39	0.112	1.26876e-196	2	CRIP1
STK4	7.66499e-201	0.760489	0.404	0.122	2.27865e-196	2	STK4
BCL11B	4.11042e-171	0.789538	0.452	0.173	1.22195e-166	2	BCL11B
HSPA8	1.84386e-170	0.807476	0.889	0.68	5.48144e-166	2	HSPA8
JUND1	3.27058e-169	0.689424	0.951	0.823	9.72278e-165	2	JUND
RGCC1	2.13198e-168	1.02066	0.604	0.291	6.33796e-164	2	RGCC
HSPD1	1.00687e-165	0.865152	0.852	0.583	2.99321e-161	2	HSPD1
B2M1	4.80277e-160	0.530449	0.999	0.966	1.42777e-155	2	B2M
HSPH1	9.78316e-151	0.7912	0.906	0.738	2.90834e-146	2	HSPH1
HSPA1A	1.63604e-150	0.878954	0.876	0.677	4.86362e-146	2	HSPA1A
ELF1	1.01186e-147	0.795037	0.679	0.401	3.00806e-143	2	ELF1
HSP90AB1	1.11779e-141	0.564835	0.988	0.918	3.32298e-137	2	HSP90AB1
ARL4C	2.59317e-141	0.654804	0.343	0.115	7.70898e-137	2	ARL4C
SRSF7	2.39703e-138	0.830624	0.523	0.257	7.12589e-134	2	SRSF7
ZFP36L2	4.30158e-131	0.8025	0.71	0.459	1.27877e-126	2	ZFP36L2
BIRC3	4.41231e-131	0.654587	0.361	0.128	1.31169e-126	2	BIRC3
CCND2	1.09661e-124	0.469744	0.26	0.074	3.26001e-120	2	CCND2
NR4A2	1.1868e-123	0.756831	0.703	0.441	3.52811e-119	2	NR4A2
PNRC1	4.88577e-119	0.595562	0.919	0.755	1.45244e-114	2	PNRC1
HSPE1	4.41195e-112	0.639307	0.892	0.707	1.31158e-107	2	HSPE1
DNAJB1	3.19956e-107	0.749288	0.794	0.606	9.51165e-103	2	DNAJB1
VIM	5.03263e-107	0.499307	0.522	0.261	1.4961e-102	2	VIM
PTMA	2.54361e-105	0.358422	0.999	0.97	7.56163e-101	2	PTMA
JUNB	2.4977e-104	0.719616	0.629	0.392	7.42515e-100	2	JUNB
ATP1B3	8.23177e-104	0.745614	0.643	0.41	2.44714e-99	2	ATP1B3
PPP2R5C	3.59994e-100	0.632743	0.445	0.224	1.07019e-95	2	PPP2R5C
TNFAIP31	9.24743e-99	0.644129	0.601	0.352	2.74908e-94	2	TNFAIP3
NR4A3	9.53866e-99	0.54457	0.273	0.097	2.83565e-94	2	NR4A3
SMCHD1	4.54985e-96	0.612744	0.458	0.236	1.35258e-91	2	SMCHD1
SARAF1	2.30477e-90	0.590546	0.768	0.578	6.85162e-86	2	SARAF
LEPROTL1	1.00672e-89	0.634806	0.445	0.236	2.99277e-85	2	LEPROTL1
PABPC1	1.82825e-87	0.451277	0.964	0.883	5.43503e-83	2	PABPC1
SELENOK	1.4498e-82	0.55927	0.749	0.567	4.30995e-78	2	SELENOK
SMAP21	2.6309e-81	0.522056	0.503	0.284	7.82113e-77	2	SMAP2
ZFP36	6.65036e-80	0.530322	0.601	0.39	1.97702e-75	2	ZFP36
RNF19A1	9.95785e-79	0.559612	0.567	0.353	2.96027e-74	2	RNF19A
HLA-E	9.22722e-78	0.514515	0.7	0.501	2.74307e-73	2	HLA-E
CALM1	3.06804e-75	0.434328	0.949	0.857	9.12068e-71	2	CALM1
HLA-C	7.74283e-74	0.469236	0.816	0.632	2.30179e-69	2	HLA-C
DNAJA1	1.00929e-72	0.492593	0.917	0.808	3.00042e-68	2	DNAJA1
KMT2E	1.72908e-70	0.505699	0.513	0.314	5.14019e-66	2	KMT2E
RPS29	5.57273e-69	0.305333	0.995	0.958	1.65666e-64	2	RPS29
H3F3B	6.24557e-69	0.32436	0.991	0.957	1.85668e-64	2	H3F3B
ETS1	7.89457e-69	0.450864	0.303	0.137	2.3469e-64	2	ETS1
REL1	3.96358e-68	0.598915	0.51	0.323	1.17829e-63	2	REL
CDC42SE2	1.14297e-66	0.441722	0.306	0.143	3.39783e-62	2	CDC42SE2
JMY	2.11567e-66	0.409858	0.265	0.114	6.28948e-62	2	JMY
RPS27	4.15487e-65	0.272606	0.999	0.986	1.23516e-60	2	RPS27
IRF1	1.08119e-64	0.419486	0.319	0.151	3.21417e-60	2	IRF1
CACYBP	7.01671e-63	0.523465	0.506	0.322	2.08593e-58	2	CACYBP
TUBA4A	4.68436e-61	0.610936	0.435	0.257	1.39257e-56	2	TUBA4A
EIF5	2.62735e-60	0.413686	0.72	0.548	7.81058e-56	2	EIF5
CEMIP2	4.04929e-60	0.461207	0.335	0.173	1.20377e-55	2	CEMIP2
CHD2	1.99305e-59	0.463883	0.527	0.339	5.92494e-55	2	CHD2
SRSF2	7.0602e-59	0.484777	0.571	0.38	2.09886e-54	2	SRSF2
UBE2S	3.00908e-58	0.483942	0.447	0.27	8.94539e-54	2	UBE2S
HLA-A	1.44558e-56	0.414068	0.774	0.605	4.29743e-52	2	HLA-A
LINC-PINT	3.78044e-54	0.383563	0.304	0.155	1.12385e-49	2	LINC-PINT
EML4	7.26714e-54	0.375178	0.28	0.136	2.16038e-49	2	EML4
HSPA1B	9.42213e-54	0.491966	0.759	0.616	2.80101e-49	2	HSPA1B
ZC3HAV1	3.11487e-53	0.427259	0.366	0.206	9.2599e-49	2	ZC3HAV1
CDKN1B	1.40078e-52	0.38334	0.253	0.119	4.16424e-48	2	CDKN1B
UBB	1.90366e-52	0.391768	0.916	0.823	5.6592e-48	2	UBB
HECA	2.75068e-52	0.362508	0.286	0.142	8.17723e-48	2	HECA
ISG20	4.14734e-52	0.398807	0.336	0.181	1.23292e-47	2	ISG20
CHORDC1	2.39841e-51	0.477515	0.463	0.302	7.12998e-47	2	CHORDC1
STK17B	7.28532e-51	0.434831	0.492	0.323	2.16578e-46	2	STK17B
DUSP41	8.68499e-51	0.468114	0.375	0.213	2.58187e-46	2	DUSP4
BTG2	1.18425e-50	0.4276	0.432	0.266	3.52055e-46	2	BTG2
YPEL5	8.9414e-50	0.407388	0.75	0.605	2.6581e-45	2	YPEL5
FOSL2	7.20785e-48	0.396558	0.5	0.334	2.14275e-43	2	FOSL2
FUS	7.0031e-45	0.397455	0.544	0.387	2.08188e-40	2	FUS
METRNL1	8.19878e-45	0.436824	0.512	0.357	2.43733e-40	2	METRNL
TGFB1	1.44897e-44	0.371512	0.303	0.168	4.30749e-40	2	TGFB1
CHD1	4.60043e-42	0.420701	0.477	0.326	1.36762e-37	2	CHD1
LBH	1.15813e-41	0.353155	0.365	0.216	3.4429e-37	2	LBH
PDCD4	1.73144e-41	0.415226	0.56	0.416	5.14721e-37	2	PDCD4
DDX3X	1.73656e-41	0.365122	0.804	0.69	5.16244e-37	2	DDX3X
PPP1R2	5.39895e-41	0.417323	0.414	0.272	1.605e-36	2	PPP1R2
BRD2	2.85561e-40	0.358491	0.588	0.435	8.48916e-36	2	BRD2
DDX24	3.35378e-40	0.337907	0.753	0.615	9.97012e-36	2	DDX24
SFPQ	8.30027e-40	0.339455	0.754	0.618	2.4675e-35	2	SFPQ
MALAT1	1.20055e-39	0.276835	0.999	0.996	3.569e-35	2	MALAT1
GPBP1	4.28218e-38	0.342646	0.67	0.533	1.27301e-33	2	GPBP1
RANBP2	7.80963e-38	0.348659	0.321	0.19	2.32165e-33	2	RANBP2
NASP	1.00609e-37	0.336411	0.542	0.393	2.9909e-33	2	NASP
JAK1	1.02286e-37	0.366047	0.53	0.387	3.04075e-33	2	JAK1
ANKRD12	3.69779e-37	0.383807	0.586	0.441	1.09928e-32	2	ANKRD12
DNAJB6	4.09959e-37	0.330949	0.804	0.695	1.21873e-32	2	DNAJB6
CD74	1.70209e-35	0.419711	0.254	0.139	5.05998e-31	2	CD74
KDM6B	9.06344e-35	0.319764	0.481	0.338	2.69438e-30	2	KDM6B
CREBRF	3.05889e-34	0.312551	0.38	0.244	9.09348e-30	2	CREBRF
DDX3Y	3.20325e-34	0.289084	0.35	0.217	9.52263e-30	2	DDX3Y
FAM177A1	1.01908e-33	0.335734	0.685	0.548	3.02953e-29	2	FAM177A1
PLEKHA2	7.25011e-33	0.292743	0.298	0.177	2.15531e-28	2	PLEKHA2
SKIL	7.38836e-33	0.307231	0.56	0.421	2.19641e-28	2	SKIL
FAM107B1	1.29394e-32	0.31195	0.668	0.513	3.84663e-28	2	FAM107B
PTGES3	4.6806e-32	0.318992	0.719	0.607	1.39145e-27	2	PTGES3
SATB1	9.81951e-32	0.312891	0.285	0.17	2.91914e-27	2	SATB1
KAT6A	1.17814e-31	0.309368	0.296	0.179	3.50238e-27	2	KAT6A
HEXIM1	1.19111e-30	0.284029	0.269	0.159	3.54092e-26	2	HEXIM1
IDS	3.77414e-30	0.321237	0.486	0.352	1.12198e-25	2	IDS
TSC22D3	3.89846e-30	0.272597	0.426	0.291	1.15893e-25	2	TSC22D3
ARID4B	6.77921e-30	0.328717	0.565	0.444	2.01532e-25	2	ARID4B
SLC7A5	8.38623e-30	0.291261	0.3	0.184	2.49306e-25	2	SLC7A5
JOSD1	1.12233e-29	0.3333	0.352	0.234	3.33645e-25	2	JOSD1
HERPUD1	1.18933e-29	0.344026	0.405	0.283	3.53563e-25	2	HERPUD1
TXNIP1	1.53183e-29	0.312721	0.585	0.431	4.55383e-25	2	TXNIP
SF1	1.67746e-29	0.29192	0.512	0.383	4.98676e-25	2	SF1
STAT3	3.57205e-29	0.276399	0.453	0.324	1.0619e-24	2	STAT3
IDI1	4.28749e-29	0.302107	0.385	0.262	1.27459e-24	2	IDI1
NFKB1	1.74233e-28	0.298501	0.37	0.249	5.17961e-24	2	NFKB1
ARL6IP1	2.97725e-28	0.269198	0.695	0.577	8.85078e-24	2	ARL6IP1
FNBP1	6.24874e-28	0.322899	0.326	0.216	1.85763e-23	2	FNBP1
NR3C1	7.06552e-28	0.31233	0.357	0.24	2.10044e-23	2	NR3C1
PRRC2C	2.79914e-27	0.250612	0.837	0.74	8.32128e-23	2	PRRC2C
IER2	5.52097e-27	0.278645	0.619	0.493	1.64127e-22	2	IER2
SOD1	1.49714e-25	0.290021	0.665	0.544	4.45069e-21	2	SOD1
MIDN1	2.38534e-25	0.265157	0.518	0.396	7.09113e-21	2	MIDN
FAM133B	6.82206e-25	0.265355	0.506	0.383	2.02806e-20	2	FAM133B
HCG18	9.73532e-25	0.267241	0.297	0.191	2.89412e-20	2	HCG18
ANKRD11	1.48348e-24	0.259465	0.582	0.465	4.4101e-20	2	ANKRD11
RSRP1	1.93393e-24	0.266743	0.567	0.453	5.74918e-20	2	RSRP1
POLR2A	2.59482e-24	0.296336	0.397	0.285	7.71389e-20	2	POLR2A
MBNL1	3.01927e-24	0.277538	0.48	0.365	8.97567e-20	2	MBNL1
SRSF3	9.24248e-24	0.272677	0.602	0.489	2.7476e-19	2	SRSF3
PPP1R10	1.00485e-23	0.271223	0.505	0.388	2.98721e-19	2	PPP1R10
ZBTB1	1.59139e-23	0.291224	0.286	0.187	4.73088e-19	2	ZBTB1
ZFAND2A	1.75352e-23	0.288273	0.253	0.16	5.21285e-19	2	ZFAND2A
CLK1	3.01782e-23	0.251695	0.461	0.347	8.97139e-19	2	CLK1
MAT2A	3.0944e-23	0.277416	0.412	0.302	9.19903e-19	2	MAT2A
RORA1	3.22593e-23	0.267833	0.521	0.399	9.59004e-19	2	RORA
TRA2B	6.685e-23	0.276299	0.383	0.275	1.98732e-18	2	TRA2B
MCL1	9.64058e-23	0.250105	0.727	0.625	2.86595e-18	2	MCL1
DNTTIP2	1.35331e-21	0.277556	0.371	0.269	4.02312e-17	2	DNTTIP2
AHSA1	7.65541e-21	0.258132	0.331	0.234	2.2758e-16	2	AHSA1
SYAP1	1.15416e-19	0.262978	0.477	0.376	3.43109e-15	2	SYAP1
IFITM21	1.05234e-15	0.279663	0.346	0.255	3.12841e-11	2	IFITM2
IGHG4	0.000465776	0.336197	0.305	0.27	1	2	IGHG4
IGKC	0.00447342	0.955292	0.793	0.769	1	2	IGKC
C15orf48	0	3.81034	0.866	0.199	0	3	C15orf48
SPINK7	0	3.54269	0.659	0.236	0	3	SPINK7
MAL	0	3.0575	0.709	0.142	0	3	MAL
SPRR3	0	2.99486	0.979	0.533	0	3	SPRR3
LYPD2	0	2.565	0.363	0.055	0	3	LYPD2
HOPX	0	2.5427	0.853	0.213	0	3	HOPX
SPINK5	0	2.48652	0.792	0.43	0	3	SPINK5
SLURP2	0	2.31676	0.424	0.065	0	3	SLURP2
TMPRSS11B	0	2.20255	0.452	0.025	0	3	TMPRSS11B
PSCA1	0	2.19933	0.867	0.305	0	3	PSCA
SAT11	0	1.76667	1	0.954	0	3	SAT1
PLAC8	0	1.75312	0.785	0.222	0	3	PLAC8
CST6	0	1.70452	0.807	0.275	0	3	CST6
SCEL	0	1.64857	0.838	0.326	0	3	SCEL
ADGRF11	0	1.63726	0.829	0.246	0	3	ADGRF1
AL355312.4	0	1.58729	0.803	0.251	0	3	AL355312.4
ALDH1A31	0	1.58503	0.86	0.349	0	3	ALDH1A3
S100A92	0	1.46677	1	0.986	0	3	S100A9
CARHSP1	0	1.44563	0.823	0.362	0	3	CARHSP1
UPK3BL11	0	1.41493	0.749	0.294	0	3	UPK3BL1
LGALS31	0	1.38412	0.997	0.89	0	3	LGALS3
MUC21	0	1.37493	0.357	0.028	0	3	MUC21
PDZK1IP1	0	1.3541	0.734	0.252	0	3	PDZK1IP1
HSBP1	0	1.35342	0.951	0.696	0	3	HSBP1
IVL	0	1.34029	0.564	0.102	0	3	IVL
NCCRP1	0	1.33995	0.727	0.152	0	3	NCCRP1
GCHFR1	0	1.32867	0.916	0.517	0	3	GCHFR
RDH101	0	1.3129	0.98	0.714	0	3	RDH10
CEACAM1	0	1.30763	0.723	0.202	0	3	CEACAM1
CEACAM6	0	1.30435	0.444	0.043	0	3	CEACAM6
A2ML1	0	1.29719	0.644	0.146	0	3	A2ML1
PRSS22	0	1.26684	0.916	0.48	0	3	PRSS22
TIMP2	0	1.25499	0.75	0.25	0	3	TIMP2
ERO1A	0	1.24112	0.863	0.456	0	3	ERO1A
PRSS27	0	1.22717	0.429	0.038	0	3	PRSS27
F31	0	1.22447	0.952	0.489	0	3	F3
DHRS91	0	1.20198	0.545	0.126	0	3	DHRS9
EFHD2	0	1.19893	0.914	0.609	0	3	EFHD2
TSPAN61	0	1.15159	0.759	0.312	0	3	TSPAN6
FAM83A	0	1.14916	0.597	0.122	0	3	FAM83A
PPDPF1	0	1.13103	0.98	0.832	0	3	PPDPF
HSPB8	0	1.06983	0.564	0.1	0	3	HSPB8
MUC20	0	1.05501	0.559	0.109	0	3	MUC20
AL121761.1	0	1.05247	0.549	0.12	0	3	AL121761.1
HEBP21	0	1.05097	0.949	0.725	0	3	HEBP2
LIPH1	0	1.04434	0.648	0.152	0	3	LIPH
FAM3D1	0	1.00703	0.57	0.116	0	3	FAM3D
LINC01705	0	0.999392	0.384	0.054	0	3	LINC01705
TMSB4X1	0	0.918098	0.997	0.97	0	3	TMSB4X
DUOX2	0	0.893115	0.341	0.031	0	3	DUOX2
ERV3-1	0	0.83291	0.432	0.081	0	3	ERV3-1
TTC91	0	0.828892	0.564	0.138	0	3	TTC9
MYEOV	0	0.587397	0.289	0.03	0	3	MYEOV
EPHX3	0	0.522565	0.271	0.024	0	3	EPHX3
FAM3C	5.86124e-306	1.17165	0.94	0.716	1.74243e-301	3	FAM3C
ARPC31	3.863e-299	0.975803	0.962	0.791	1.14839e-294	3	ARPC3
EPS8L1	4.22434e-299	0.846443	0.542	0.142	1.25581e-294	3	EPS8L1
NANS	3.23244e-298	0.86102	0.501	0.127	9.60941e-294	3	NANS
NDRG2	3.35116e-298	0.770064	0.445	0.095	9.96232e-294	3	NDRG2
LCN21	4.00462e-289	1.05009	0.984	0.559	1.19049e-284	3	LCN2
GDF151	3.27927e-288	1.43404	0.614	0.201	9.74862e-284	3	GDF15
ZNF117	3.8797e-288	0.747696	0.397	0.078	1.15336e-283	3	ZNF117
KRT231	1.29453e-282	1.06813	0.648	0.214	3.84836e-278	3	KRT23
CLDN71	5.68145e-279	0.955294	0.962	0.682	1.68898e-274	3	CLDN7
PADI1	1.82906e-278	0.585222	0.351	0.06	5.43743e-274	3	PADI1
HIST1H1C	1.2171e-274	1.20422	0.655	0.244	3.61819e-270	3	HIST1H1C
HMGA1	6.16584e-273	1.08784	0.775	0.385	1.83298e-268	3	HMGA1
TMPRSS2	1.30382e-272	1.03206	0.752	0.317	3.87599e-268	3	TMPRSS2
MAB21L4	8.65015e-272	0.668113	0.4	0.085	2.57152e-267	3	MAB21L4
CYSRT1	1.064e-269	1.07674	0.5	0.144	3.16307e-265	3	CYSRT1
TP53INP2	3.05535e-264	0.797344	0.436	0.103	9.08295e-260	3	TP53INP2
PPL	8.01218e-264	1.09752	0.795	0.386	2.38186e-259	3	PPL
SMIM221	5.15718e-256	0.869828	0.693	0.252	1.53313e-251	3	SMIM22
ELF31	1.09254e-254	1.00185	0.898	0.508	3.24789e-250	3	ELF3
AC008397.1	8.6767e-254	0.589272	0.335	0.061	2.57941e-249	3	AC008397.1
SLC6A141	2.38969e-248	0.929933	0.775	0.319	7.10408e-244	3	SLC6A14
FUT3	2.37947e-246	0.562439	0.38	0.081	7.07367e-242	3	FUT3
ETHE1	5.48434e-244	0.983343	0.829	0.495	1.63038e-239	3	ETHE1
ANXA111	1.07559e-241	0.978486	0.862	0.505	3.19752e-237	3	ANXA11
SMIM5	3.39613e-241	0.466032	0.262	0.038	1.0096e-236	3	SMIM5
XDH	1.23502e-240	0.87628	0.554	0.179	3.67148e-236	3	XDH
CXCL171	2.94047e-238	0.959716	0.927	0.556	8.74142e-234	3	CXCL17
SERPINB1	3.22809e-236	1.2044	0.959	0.809	9.59645e-232	3	SERPINB1
SRD5A3	4.14478e-236	0.727892	0.512	0.155	1.23216e-231	3	SRD5A3
RAB11FIP11	8.56707e-236	1.01811	0.939	0.557	2.54682e-231	3	RAB11FIP1
TAX1BP11	5.66605e-235	0.946508	0.929	0.688	1.6844e-230	3	TAX1BP1
S100P1	1.55144e-227	1.05976	0.579	0.198	4.61213e-223	3	S100P
LMTK3	5.64901e-227	0.802623	0.641	0.243	1.67934e-222	3	LMTK3
AL133453.1	6.19055e-226	0.998205	0.713	0.33	1.84033e-221	3	AL133453.1
HES41	8.71845e-224	1.04294	0.78	0.397	2.59182e-219	3	HES4
CIB1	2.41101e-221	0.896496	0.938	0.74	7.16745e-217	3	CIB1
LMO71	1.05902e-219	0.913413	0.944	0.664	3.14826e-215	3	LMO7
PRSS8	3.48629e-219	0.727344	0.539	0.176	1.0364e-214	3	PRSS8
FXYD5	1.24169e-216	0.928606	0.732	0.359	3.69128e-212	3	FXYD5
HIST1H2BC	2.15264e-216	0.482815	0.267	0.046	6.39938e-212	3	HIST1H2BC
ANXA1	3.79191e-216	0.767848	1	0.995	1.12726e-211	3	ANXA1
GPCPD11	1.23366e-212	0.886935	0.832	0.46	3.66741e-208	3	GPCPD1
S100A81	6.33014e-212	1.24532	0.994	0.953	1.88182e-207	3	S100A8
DUSP51	7.37705e-203	0.846351	0.849	0.455	2.19305e-198	3	DUSP5
HSBP1L1	9.80058e-200	0.835112	0.695	0.332	2.91352e-195	3	HSBP1L1
GALNT1	1.2104e-199	0.902644	0.729	0.377	3.59827e-195	3	GALNT1
SORT1	4.12243e-197	0.622349	0.488	0.156	1.22551e-192	3	SORT1
PITX11	7.81784e-197	0.853975	0.901	0.585	2.32409e-192	3	PITX1
MUC41	1.02392e-194	0.729997	0.403	0.11	3.0439e-190	3	MUC4
B3GALT51	2.91481e-193	0.655771	0.394	0.107	8.66513e-189	3	B3GALT5
C9orf161	5.77498e-190	0.916659	0.937	0.712	1.71679e-185	3	C9orf16
MYL12A	9.5014e-189	0.800989	0.935	0.761	2.82458e-184	3	MYL12A
KAZN	1.67924e-188	0.685618	0.497	0.175	4.99205e-184	3	KAZN
STK391	7.88194e-188	0.605503	0.416	0.119	2.34314e-183	3	STK39
PLSCR11	1.81376e-187	0.693196	0.648	0.272	5.39196e-183	3	PLSCR1
TRIP10	7.70465e-186	0.778037	0.67	0.304	2.29044e-181	3	TRIP10
B4GALT51	3.10317e-185	0.781557	0.852	0.463	9.22511e-181	3	B4GALT5
RPS27L1	4.19938e-183	0.966273	0.866	0.609	1.24839e-178	3	RPS27L
MAP1LC3A	7.15784e-183	0.579105	0.291	0.064	2.12788e-178	3	MAP1LC3A
DCLRE1C	3.62495e-179	0.565071	0.329	0.081	1.07763e-174	3	DCLRE1C
GLUL1	5.51001e-179	0.810986	0.977	0.831	1.63802e-174	3	GLUL
MESP11	1.82266e-176	0.729377	0.36	0.099	5.41839e-172	3	MESP1
KRT71	2.64081e-176	0.667645	0.934	0.52	7.8506e-172	3	KRT7
CRB3	3.67727e-176	0.545614	0.428	0.131	1.09318e-171	3	CRB3
CYTOR1	9.80327e-176	0.843639	0.805	0.479	2.91432e-171	3	CYTOR
SOX41	1.29213e-175	0.885215	0.951	0.768	3.84123e-171	3	SOX4
MFSD4A	7.14877e-175	0.517718	0.271	0.057	2.12519e-170	3	MFSD4A
SORBS21	1.34224e-174	0.61017	0.454	0.147	3.99021e-170	3	SORBS2
PRSS3	3.73275e-172	0.541584	0.3	0.071	1.10967e-167	3	PRSS3
SLC16A31	1.91654e-171	0.727227	0.643	0.286	5.69749e-167	3	SLC16A3
SPINT1	4.9969e-171	0.722875	0.893	0.613	1.48548e-166	3	SPINT1
C6orf132	1.602e-170	0.716772	0.564	0.237	4.76244e-166	3	C6orf132
MDK1	1.05864e-169	0.893204	0.885	0.615	3.14711e-165	3	MDK
GSN1	2.19709e-166	0.739111	0.878	0.593	6.53151e-162	3	GSN
ATP6V1G11	3.84386e-165	0.686129	0.954	0.81	1.1427e-160	3	ATP6V1G1
ITGB81	8.48173e-165	0.89307	0.875	0.602	2.52145e-160	3	ITGB8
ELOVL6	1.40617e-163	0.448923	0.299	0.073	4.18026e-159	3	ELOVL6
NT5C2	5.06318e-163	0.56384	0.466	0.162	1.50518e-158	3	NT5C2
CAMK2N1	5.10386e-163	0.814091	0.745	0.399	1.51727e-158	3	CAMK2N1
LYPLA1	2.73754e-162	0.642811	0.66	0.313	8.13815e-158	3	LYPLA1
TPM4	3.0384e-162	0.708091	0.938	0.779	9.03254e-158	3	TPM4
SRGAP1	6.31033e-162	0.481631	0.297	0.072	1.87594e-157	3	SRGAP1
KRT131	5.04864e-161	0.7613	0.994	0.893	1.50086e-156	3	KRT13
APOL6	2.19655e-160	0.474572	0.279	0.065	6.5299e-156	3	APOL6
TMPRSS11E1	4.70353e-160	0.795449	0.947	0.735	1.39827e-155	3	TMPRSS11E
SH3BGRL2	7.64451e-160	0.404379	0.283	0.066	2.27256e-155	3	SH3BGRL2
YPEL3	5.93702e-159	0.712514	0.729	0.385	1.76496e-154	3	YPEL3
MBOAT2	6.20298e-159	0.685406	0.77	0.427	1.84402e-154	3	MBOAT2
DAPP11	2.69782e-157	0.542159	0.518	0.19	8.02008e-153	3	DAPP1
CDC42EP5	8.43152e-155	0.585253	0.442	0.157	2.50652e-150	3	CDC42EP5
LRP10	9.19703e-155	0.689753	0.702	0.373	2.73409e-150	3	LRP10
LRG1	2.92192e-154	0.388835	0.275	0.064	8.68627e-150	3	LRG1
ATMIN	3.91883e-153	0.622472	0.499	0.194	1.16499e-148	3	ATMIN
TMPRSS4	1.11527e-152	0.700581	0.759	0.42	3.31547e-148	3	TMPRSS4
ELF3-AS1	4.21128e-152	0.414855	0.262	0.059	1.25193e-147	3	ELF3-AS1
LMTK2	7.77825e-152	0.530894	0.392	0.125	2.31232e-147	3	LMTK2
CAST	2.27775e-151	0.605619	0.986	0.918	6.77128e-147	3	CAST
MUC11	2.80344e-150	0.836227	0.627	0.295	8.33407e-146	3	MUC1
TCN1	6.98708e-150	0.817624	0.275	0.068	2.07712e-145	3	TCN1
TMPRSS11A1	1.95038e-147	0.741352	0.476	0.192	5.7981e-143	3	TMPRSS11A
CITED2	2.16536e-147	0.783979	0.551	0.237	6.43719e-143	3	CITED2
GIPC1	3.22883e-147	0.637741	0.655	0.325	9.59867e-143	3	GIPC1
LRATD2	1.35865e-145	0.683645	0.704	0.365	4.03899e-141	3	LRATD2
SPECC1	1.68985e-143	0.506579	0.394	0.131	5.02357e-139	3	SPECC1
SERPINB21	2.82929e-142	0.640977	0.703	0.338	8.41091e-138	3	SERPINB2
ITPRIPL2	5.2617e-141	0.589604	0.518	0.214	1.5642e-136	3	ITPRIPL2
MIR4435-2HG1	6.16292e-141	0.677106	0.649	0.325	1.83211e-136	3	MIR4435-2HG
CD1771	2.68933e-140	0.973322	0.46	0.176	7.99483e-136	3	CD177
SLC12A6	3.89131e-140	0.52379	0.505	0.203	1.15681e-135	3	SLC12A6
AGR21	9.97944e-138	0.317177	0.618	0.264	2.96669e-133	3	AGR2
VPS4B1	1.42959e-136	0.6868	0.852	0.604	4.24988e-132	3	VPS4B
RAB251	2.94587e-134	0.665322	0.675	0.368	8.75748e-130	3	RAB25
STEAP4	4.09894e-132	0.600755	0.343	0.108	1.21853e-127	3	STEAP4
VSIR	5.39997e-132	0.411109	0.28	0.076	1.6053e-127	3	VSIR
HIST1H2AC	8.04276e-131	0.561554	0.575	0.262	2.39095e-126	3	HIST1H2AC
ZNRF1	8.60777e-131	0.422056	0.355	0.115	2.55892e-126	3	ZNRF1
H2AFJ1	1.7148e-130	0.682448	0.805	0.545	5.09777e-126	3	H2AFJ
PITPNC1	1.76019e-128	0.3508	0.278	0.076	5.23268e-124	3	PITPNC1
MALL	1.7127e-127	0.589785	0.584	0.269	5.09153e-123	3	MALL
RBPMS	1.81698e-127	0.373427	0.305	0.088	5.40152e-123	3	RBPMS
BICDL2	2.88065e-127	0.454699	0.419	0.154	8.56359e-123	3	BICDL2
SAMD91	9.23439e-127	0.712754	0.654	0.344	2.7452e-122	3	SAMD9
FAM107B2	1.67568e-126	0.715555	0.817	0.497	4.98145e-122	3	FAM107B
MMP24OS	3.29518e-126	0.585823	0.675	0.353	9.7959e-122	3	MMP24OS
STN1	4.00264e-126	0.376915	0.284	0.081	1.18991e-121	3	STN1
TMEM106B	2.85067e-125	0.554165	0.494	0.211	8.47447e-121	3	TMEM106B
GCNT31	3.52155e-125	0.451569	0.336	0.105	1.04689e-120	3	GCNT3
ST6GALNAC11	2.9653e-124	0.635649	0.762	0.438	8.81523e-120	3	ST6GALNAC1
EVA1B	3.44294e-122	0.433463	0.327	0.105	1.02352e-117	3	EVA1B
ATP6V0C	1.23119e-121	0.571687	0.914	0.737	3.66007e-117	3	ATP6V0C
EMP11	1.96909e-121	0.678727	0.968	0.831	5.85371e-117	3	EMP1
CD551	1.1913e-120	0.612	0.965	0.851	3.54148e-116	3	CD55
FTH12	1.22391e-120	0.651698	0.999	0.995	3.63845e-116	3	FTH1
MYL6	1.41235e-120	0.475166	0.983	0.929	4.19863e-116	3	MYL6
CLINT11	1.7591e-120	0.621292	0.857	0.594	5.22946e-116	3	CLINT1
RIOK31	9.08749e-120	0.645929	0.897	0.712	2.70153e-115	3	RIOK3
TP53I3	9.76908e-120	0.584016	0.547	0.263	2.90415e-115	3	TP53I3
COX7A11	1.57305e-119	0.631816	0.84	0.603	4.67637e-115	3	COX7A1
AFDN	1.29869e-118	0.591474	0.632	0.329	3.86074e-114	3	AFDN
MACC11	1.69331e-118	0.574804	0.762	0.432	5.03388e-114	3	MACC1
CKB	7.33428e-118	0.452261	0.37	0.132	2.18033e-113	3	CKB
LLGL2	1.28337e-117	0.398638	0.325	0.106	3.8152e-113	3	LLGL2
SERINC21	2.34794e-117	0.58283	0.841	0.556	6.97996e-113	3	SERINC2
DYNLT11	3.17953e-117	0.604338	0.856	0.595	9.45212e-113	3	DYNLT1
S100A111	1.50999e-116	0.41299	1	0.989	4.4889e-112	3	S100A11
S100A41	1.69226e-116	0.875583	0.846	0.602	5.03077e-112	3	S100A4
LPCAT4	3.22446e-116	0.386752	0.311	0.099	9.58567e-112	3	LPCAT4
RAB9A	3.41921e-116	0.484156	0.472	0.199	1.01646e-111	3	RAB9A
UBL31	5.47868e-116	0.586998	0.733	0.431	1.6287e-111	3	UBL3
UBE2H	8.07501e-116	0.588869	0.858	0.626	2.40054e-111	3	UBE2H
SDCBP2	5.7747e-115	0.439726	0.466	0.193	1.7167e-110	3	SDCBP2
ABHD5	5.45806e-113	0.540216	0.583	0.287	1.62257e-108	3	ABHD5
NAPRT	6.95943e-113	0.580604	0.422	0.176	2.0689e-108	3	NAPRT
SYNGR1	1.37919e-112	0.382718	0.356	0.126	4.10004e-108	3	SYNGR1
SORD1	2.31073e-112	0.387052	0.357	0.124	6.86933e-108	3	SORD
ANKRD36C	2.51296e-112	0.474626	0.364	0.129	7.47053e-108	3	ANKRD36C
FCHO2	7.72692e-112	0.495052	0.423	0.172	2.29706e-107	3	FCHO2
ELOB1	1.05949e-111	0.540473	0.973	0.882	3.14966e-107	3	ELOB
TMEM159	1.22772e-111	0.523432	0.547	0.26	3.64976e-107	3	TMEM159
TMPRSS11D1	2.36771e-111	0.636779	0.743	0.487	7.03872e-107	3	TMPRSS11D
IFNAR11	3.54341e-111	0.543289	0.557	0.27	1.05338e-106	3	IFNAR1
LITAF1	1.74178e-110	0.624024	0.82	0.549	5.17796e-106	3	LITAF
INSR	1.36953e-108	0.412803	0.282	0.087	4.07135e-104	3	INSR
TINAGL1	4.60516e-108	0.489775	0.519	0.24	1.36902e-103	3	TINAGL1
SPRR1B	6.13915e-108	0.854449	0.727	0.433	1.82505e-103	3	SPRR1B
KLK11	7.61165e-108	0.489836	0.358	0.133	2.26279e-103	3	KLK11
ERBB3	1.41057e-107	0.502269	0.546	0.26	4.19334e-103	3	ERBB3
UBE2B	2.55469e-107	0.55492	0.867	0.65	7.59457e-103	3	UBE2B
KATNBL1	4.67403e-107	0.54861	0.477	0.218	1.3895e-102	3	KATNBL1
CLIC31	5.75014e-107	0.799806	0.754	0.516	1.7094e-102	3	CLIC3
NRARP	6.9505e-107	0.676447	0.698	0.409	2.06624e-102	3	NRARP
IDH1	8.01956e-107	0.417137	0.37	0.14	2.38405e-102	3	IDH1
IL2RG	1.23586e-106	0.39502	0.332	0.114	3.67397e-102	3	IL2RG
CPEB41	3.20649e-106	0.536663	0.647	0.342	9.53227e-102	3	CPEB4
C11orf961	5.33529e-106	0.759633	0.607	0.331	1.58608e-101	3	C11orf96
CD461	1.05813e-104	0.523983	0.938	0.774	3.14561e-100	3	CD46
ECM11	1.57111e-104	0.809022	0.654	0.39	4.6706e-100	3	ECM1
CD59	1.95756e-104	0.71313	0.877	0.749	5.81945e-100	3	CD59
TRIM16	6.42176e-104	0.368165	0.29	0.095	1.90906e-99	3	TRIM16
ACADM	2.30644e-103	0.539095	0.355	0.139	6.85657e-99	3	ACADM
PDP11	5.56558e-103	0.594441	0.695	0.395	1.65454e-98	3	PDP1
EIF1	5.9531e-103	0.365551	0.99	0.96	1.76974e-98	3	EIF1
MYO6	8.24193e-103	0.555378	0.71	0.429	2.45016e-98	3	MYO6
CHST61	1.056e-102	0.434842	0.47	0.2	3.13928e-98	3	CHST6
PLAT1	1.87507e-102	0.742791	0.674	0.408	5.57419e-98	3	PLAT
SLK	1.68695e-101	0.605649	0.69	0.411	5.01497e-97	3	SLK
EIF6	1.76031e-101	0.597103	0.71	0.447	5.23306e-97	3	EIF6
KIF13B1	2.14816e-101	0.44246	0.511	0.236	6.38604e-97	3	KIF13B
PHACTR4	2.7757e-101	0.605929	0.631	0.359	8.25161e-97	3	PHACTR4
GABARAPL21	2.16312e-100	0.56107	0.803	0.542	6.43051e-96	3	GABARAPL2
VAMP81	1.23174e-99	0.484693	0.95	0.819	3.66172e-95	3	VAMP8
RER1	1.61677e-98	0.512676	0.692	0.419	4.80634e-94	3	RER1
REEP31	7.78117e-97	0.528659	0.733	0.448	2.31319e-92	3	REEP3
GNG51	2.17054e-96	0.489212	0.923	0.746	6.45257e-92	3	GNG5
HM13	2.75996e-96	0.473132	0.604	0.324	8.2048e-92	3	HM13
IDH2	5.03314e-96	0.394417	0.36	0.142	1.49625e-91	3	IDH2
DUSP42	5.62789e-96	0.447252	0.466	0.204	1.67306e-91	3	DUSP4
SPINT1-AS11	1.84439e-95	0.529391	0.577	0.307	5.48301e-91	3	SPINT1-AS1
LINC003421	3.89909e-94	0.618468	0.381	0.159	1.15912e-89	3	LINC00342
RAB5IF	7.28744e-94	0.564524	0.647	0.389	2.16641e-89	3	RAB5IF
IRF11	7.81133e-94	0.459621	0.368	0.147	2.32215e-89	3	IRF1
NTN4	5.62631e-93	0.452812	0.523	0.256	1.67259e-88	3	NTN4
LDLR	9.50905e-93	0.417118	0.374	0.152	2.82685e-88	3	LDLR
IDI11	1.13981e-92	0.505231	0.502	0.249	3.38844e-88	3	IDI1
CERS6	1.59195e-92	0.446214	0.461	0.214	4.73255e-88	3	CERS6
SH3PXD2A	1.75017e-92	0.379979	0.35	0.137	5.20292e-88	3	SH3PXD2A
ADIPOR2	2.23337e-92	0.355305	0.296	0.105	6.63936e-88	3	ADIPOR2
PCDH1	1.21948e-91	0.304537	0.277	0.093	3.62527e-87	3	PCDH1
CMPK11	1.31018e-91	0.4898	0.701	0.426	3.89491e-87	3	CMPK1
POLB	3.26505e-91	0.369178	0.31	0.114	9.70635e-87	3	POLB
CALM3	5.5693e-91	0.461301	0.482	0.233	1.65564e-86	3	CALM3
ABRACL	8.16558e-91	0.481436	0.552	0.294	2.42746e-86	3	ABRACL
SH2D4A	9.21567e-91	0.315035	0.288	0.099	2.73963e-86	3	SH2D4A
TACSTD21	6.11903e-90	0.365244	0.997	0.964	1.81906e-85	3	TACSTD2
PTTG1IP1	1.98044e-89	0.515896	0.801	0.538	5.88744e-85	3	PTTG1IP
EHF1	2.83704e-89	0.489058	0.813	0.562	8.43396e-85	3	EHF
TPT1	3.28042e-88	0.322744	1	0.994	9.75202e-84	3	TPT1
SESTD1	8.84806e-87	0.39102	0.364	0.15	2.63035e-82	3	SESTD1
FBXO32	1.33032e-86	0.444768	0.539	0.27	3.95477e-82	3	FBXO32
ADIPOR1	4.21977e-86	0.418174	0.538	0.278	1.25445e-81	3	ADIPOR1
TMOD31	7.23029e-85	0.506904	0.756	0.511	2.14942e-80	3	TMOD3
C4orf31	2.26046e-84	0.511784	0.829	0.621	6.71989e-80	3	C4orf3
TMEM45B2	4.28129e-84	0.400283	0.548	0.274	1.27274e-79	3	TMEM45B
B3GNT71	5.33085e-84	0.389907	0.399	0.172	1.58475e-79	3	B3GNT7
AMOTL2	1.07819e-82	0.326478	0.289	0.106	3.20526e-78	3	AMOTL2
CRNN	3.98945e-82	0.867168	0.311	0.124	1.18599e-77	3	CRNN
MAL2	4.57377e-82	0.507119	0.871	0.656	1.35969e-77	3	MAL2
CCNDBP1	5.56082e-82	0.381041	0.353	0.148	1.65312e-77	3	CCNDBP1
SEC14L1	8.19976e-82	0.399068	0.422	0.196	2.43763e-77	3	SEC14L1
SH3GLB1	8.40392e-82	0.526428	0.817	0.604	2.49832e-77	3	SH3GLB1
CSTA	3.71611e-81	0.963527	0.67	0.499	1.10473e-76	3	CSTA
RASGEF1B	1.17643e-80	0.372682	0.256	0.09	3.49731e-76	3	RASGEF1B
TMC51	1.27171e-80	0.3071	0.384	0.159	3.78054e-76	3	TMC5
AAK1	3.4514e-80	0.437896	0.513	0.266	1.02603e-75	3	AAK1
SLC45A4	4.07599e-80	0.339474	0.304	0.117	1.21171e-75	3	SLC45A4
CSTB1	1.43534e-79	0.880775	0.999	0.954	4.26697e-75	3	CSTB
RHCG1	4.06567e-79	0.927759	0.814	0.666	1.20864e-74	3	RHCG
CLDN42	4.55367e-79	0.391446	0.963	0.763	1.35371e-74	3	CLDN4
HEG1	3.52223e-78	0.363256	0.327	0.133	1.04709e-73	3	HEG1
WDR45B1	3.89684e-78	0.43197	0.626	0.355	1.15845e-73	3	WDR45B
NIBAN2	9.46986e-78	0.483753	0.662	0.399	2.8152e-73	3	NIBAN2
CD99	6.10435e-77	0.487859	0.741	0.514	1.8147e-72	3	CD99
RGS10	6.31348e-77	0.496596	0.606	0.368	1.87687e-72	3	RGS10
PPP1CB1	1.57851e-76	0.439311	0.875	0.662	4.69259e-72	3	PPP1CB
ODF2L	2.51681e-76	0.345815	0.433	0.206	7.48197e-72	3	ODF2L
DDA1	5.00082e-76	0.388683	0.413	0.196	1.48664e-71	3	DDA1
ASAH11	7.49437e-76	0.410666	0.727	0.453	2.22793e-71	3	ASAH1
SAMD12	8.94244e-76	0.347258	0.31	0.124	2.65841e-71	3	SAMD12
KLF31	8.95711e-76	0.494098	0.74	0.487	2.66277e-71	3	KLF3
CDKN1C1	2.62507e-75	0.330024	0.416	0.19	7.80382e-71	3	CDKN1C
CTSS1	3.86505e-75	0.37578	0.398	0.181	1.149e-70	3	CTSS
ABHD11	3.56693e-74	0.280282	0.256	0.093	1.06038e-69	3	ABHD11
SLC9A3R2	5.56152e-74	0.324306	0.329	0.137	1.65333e-69	3	SLC9A3R2
MKNK2	6.32583e-74	0.355502	0.518	0.27	1.88054e-69	3	MKNK2
TMPRSS11F	2.28994e-73	0.475209	0.286	0.116	6.80752e-69	3	TMPRSS11F
LEPROT	3.67564e-73	0.399981	0.663	0.399	1.09269e-68	3	LEPROT
C1orf116	6.5409e-73	0.375591	0.451	0.221	1.94448e-68	3	C1orf116
OSTF1	1.21628e-72	0.395779	0.49	0.26	3.61575e-68	3	OSTF1
CAPN2	1.71859e-72	0.441318	0.756	0.527	5.10902e-68	3	CAPN2
ODF3B	1.84834e-72	0.311305	0.284	0.112	5.49475e-68	3	ODF3B
IL1R11	1.84893e-72	0.49885	0.879	0.677	5.4965e-68	3	IL1R1
IL1RN1	5.24727e-72	0.438318	0.964	0.851	1.55991e-67	3	IL1RN
ARPC5	7.41338e-72	0.417684	0.836	0.622	2.20385e-67	3	ARPC5
SMAP22	8.35672e-72	0.477171	0.521	0.284	2.48428e-67	3	SMAP2
GCC21	8.98198e-72	0.399953	0.564	0.318	2.67016e-67	3	GCC2
GPR157	1.15057e-71	0.328545	0.38	0.173	3.42041e-67	3	GPR157
TSC22D4	1.74506e-71	0.292184	0.266	0.102	5.18771e-67	3	TSC22D4
STX10	5.17048e-71	0.323005	0.301	0.124	1.53708e-66	3	STX10
CTSB	9.77873e-71	0.371246	0.948	0.854	2.90702e-66	3	CTSB
PSENEN	2.17064e-70	0.352023	0.435	0.215	6.45287e-66	3	PSENEN
PTPN131	5.95443e-70	0.498	0.752	0.511	1.77013e-65	3	PTPN13
PARD6B1	8.94916e-70	0.399608	0.505	0.269	2.6604e-65	3	PARD6B
TMEM30A	1.00271e-69	0.419255	0.627	0.376	2.98087e-65	3	TMEM30A
NECTIN2	3.31046e-69	0.361507	0.547	0.301	9.84132e-65	3	NECTIN2
EREG1	3.63629e-69	0.493892	0.623	0.38	1.081e-64	3	EREG
MGLL1	4.03125e-69	0.377343	0.477	0.249	1.19841e-64	3	MGLL
DBNDD2	4.87388e-69	0.278529	0.328	0.141	1.44891e-64	3	DBNDD2
TXNIP2	1.12512e-68	0.571172	0.672	0.422	3.34475e-64	3	TXNIP
CD68	1.51364e-68	0.252187	0.266	0.102	4.49974e-64	3	CD68
HOOK3	1.71954e-68	0.372171	0.464	0.239	5.11184e-64	3	HOOK3
SCNN1A1	1.75326e-68	0.367858	0.594	0.344	5.21208e-64	3	SCNN1A
SLC66A2	2.1924e-68	0.361723	0.453	0.232	6.51756e-64	3	SLC66A2
RBM471	2.57991e-68	0.408273	0.76	0.518	7.66955e-64	3	RBM47
RASA1	2.87577e-68	0.309575	0.299	0.125	8.54907e-64	3	RASA1
GPRC5A2	1.99346e-67	0.419567	0.858	0.64	5.92615e-63	3	GPRC5A
TYMP	4.06226e-67	0.53058	0.629	0.412	1.20763e-62	3	TYMP
VWA1	1.07085e-66	0.279675	0.312	0.131	3.18343e-62	3	VWA1
ZBTB38	1.25164e-66	0.291141	0.262	0.102	3.72088e-62	3	ZBTB38
KCNK6	4.9216e-66	0.293656	0.336	0.149	1.46309e-61	3	KCNK6
BCL9L	6.21569e-66	0.374117	0.36	0.169	1.8478e-61	3	BCL9L
USP6NL	6.80475e-66	0.350932	0.452	0.23	2.02292e-61	3	USP6NL
LYN1	8.91916e-66	0.299523	0.432	0.209	2.65149e-61	3	LYN
C8orf76	9.08369e-66	0.323637	0.353	0.162	2.7004e-61	3	C8orf76
ZFAND61	9.3915e-66	0.435276	0.634	0.391	2.7919e-61	3	ZFAND6
DENND10	1.13321e-65	0.306373	0.341	0.154	3.3688e-61	3	DENND10
STK24	1.25328e-65	0.39323	0.612	0.373	3.72576e-61	3	STK24
TMEM1601	1.41322e-65	0.491157	0.865	0.692	4.20123e-61	3	TMEM160
MARCKS1	2.87209e-65	0.391908	0.945	0.82	8.53814e-61	3	MARCKS
AQP51	3.48789e-65	0.967089	0.379	0.189	1.03688e-60	3	AQP5
UACA	3.66881e-65	0.364702	0.454	0.236	1.09066e-60	3	UACA
DUSP101	4.37283e-65	0.430557	0.755	0.514	1.29996e-60	3	DUSP10
RHBDL2	4.51916e-65	0.32791	0.403	0.197	1.34345e-60	3	RHBDL2
ERBIN	5.29753e-65	0.347162	0.518	0.284	1.57485e-60	3	ERBIN
NEBL1	6.49325e-65	0.305092	0.395	0.189	1.93031e-60	3	NEBL
KRT191	6.82897e-65	0.373242	0.997	0.943	2.03012e-60	3	KRT19
UBE2J1	9.46206e-65	0.347495	0.477	0.25	2.81288e-60	3	UBE2J1
EPS8L2	2.62452e-64	0.302501	0.425	0.215	7.80216e-60	3	EPS8L2
IL18	4.92669e-64	0.46434	0.335	0.158	1.46461e-59	3	IL18
SLC11A2	5.80915e-64	0.303085	0.274	0.112	1.72694e-59	3	SLC11A2
PLAU1	6.08087e-64	0.431342	0.674	0.422	1.80772e-59	3	PLAU
CPA4	6.45959e-64	0.390429	0.55	0.317	1.92031e-59	3	CPA4
DERA	7.71524e-64	0.378388	0.414	0.212	2.29359e-59	3	DERA
CAP1	2.06992e-63	0.411517	0.657	0.43	6.15345e-59	3	CAP1
SNX61	5.13178e-63	0.402973	0.705	0.466	1.52558e-58	3	SNX6
SMAGP	5.80277e-63	0.291278	0.277	0.115	1.72505e-58	3	SMAGP
CYTH2	6.76412e-63	0.26874	0.363	0.169	2.01084e-58	3	CYTH2
CHMP1B1	8.28191e-63	0.402151	0.753	0.502	2.46205e-58	3	CHMP1B
TMEM2652	8.773e-63	0.370601	0.601	0.361	2.60804e-58	3	TMEM265
ISG15	1.79901e-62	0.392907	0.286	0.122	5.34811e-58	3	ISG15
WASL1	1.86057e-62	0.354985	0.542	0.308	5.53111e-58	3	WASL
STRN	3.67109e-62	0.330221	0.438	0.227	1.09134e-57	3	STRN
RIPK4	3.93753e-62	0.318681	0.293	0.125	1.17055e-57	3	RIPK4
BZW11	5.98026e-62	0.380657	0.895	0.723	1.77781e-57	3	BZW1
RERE1	8.09793e-62	0.343199	0.443	0.232	2.40735e-57	3	RERE
NR2F61	8.79702e-62	0.314171	0.384	0.187	2.61518e-57	3	NR2F6
WBP2	9.02251e-62	0.291841	0.364	0.17	2.68221e-57	3	WBP2
MPRIP	1.29568e-61	0.328075	0.523	0.294	3.85179e-57	3	MPRIP
UBE2V1	1.40296e-61	0.400261	0.75	0.539	4.17073e-57	3	UBE2V1
LEMD11	1.88965e-61	0.430407	0.571	0.345	5.61755e-57	3	LEMD1
SCAMP2	3.93898e-61	0.286371	0.344	0.16	1.17098e-56	3	SCAMP2
EVPL	1.16751e-60	0.32816	0.334	0.153	3.47076e-56	3	EVPL
TACC21	1.23503e-60	0.39225	0.495	0.273	3.6715e-56	3	TACC2
FOXC11	2.14193e-60	0.358691	0.619	0.378	6.36753e-56	3	FOXC1
PLAAT41	2.18058e-60	0.468956	0.303	0.14	6.48243e-56	3	PLAAT4
MYO5B	2.43353e-60	0.305186	0.345	0.162	7.23438e-56	3	MYO5B
AHR1	3.59619e-60	0.373821	0.664	0.418	1.06908e-55	3	AHR
CYP4B11	4.01104e-60	0.352403	0.345	0.161	1.1924e-55	3	CYP4B1
CHMP51	4.68134e-60	0.384049	0.799	0.596	1.39167e-55	3	CHMP5
IL13RA1	5.61635e-60	0.330132	0.444	0.236	1.66963e-55	3	IL13RA1
CNFN	8.26711e-60	0.778611	0.283	0.126	2.45765e-55	3	CNFN
UBE2D1	1.03388e-59	0.363984	0.521	0.299	3.0735e-55	3	UBE2D1
PAFAH1B3	1.14966e-59	0.32134	0.351	0.168	3.4177e-55	3	PAFAH1B3
FOXP1	2.36786e-59	0.38387	0.634	0.396	7.03919e-55	3	FOXP1
SH3GL1	2.38327e-59	0.313061	0.32	0.147	7.08498e-55	3	SH3GL1
SBDS	4.49217e-59	0.386448	0.748	0.517	1.33543e-54	3	SBDS
CFDP11	5.12534e-59	0.397088	0.658	0.438	1.52366e-54	3	CFDP1
RAC1	6.50127e-59	0.338025	0.938	0.822	1.9327e-54	3	RAC1
AL121944.1	2.0101e-58	0.339888	0.371	0.184	5.97563e-54	3	AL121944.1
MRPL331	4.91653e-58	0.428344	0.742	0.518	1.46159e-53	3	MRPL33
ARRDC2	8.55014e-58	0.270874	0.28	0.12	2.54179e-53	3	ARRDC2
CDYL	1.61637e-57	0.349745	0.483	0.266	4.80513e-53	3	CDYL
MCU	3.24463e-57	0.267713	0.277	0.118	9.64563e-53	3	MCU
YTHDC1	3.57256e-57	0.444138	0.716	0.489	1.06205e-52	3	YTHDC1
MXD11	5.02359e-57	0.414057	0.849	0.656	1.49341e-52	3	MXD1
SPTSSA1	5.32664e-57	0.342068	0.577	0.348	1.5835e-52	3	SPTSSA
CLTA1	5.99203e-57	0.383078	0.831	0.641	1.78131e-52	3	CLTA
HSDL2	1.42471e-56	0.252742	0.285	0.125	4.23538e-52	3	HSDL2
CDC42	2.78402e-56	0.359296	0.891	0.735	8.27634e-52	3	CDC42
HSPG2	4.66071e-56	0.261717	0.304	0.138	1.38554e-51	3	HSPG2
PLBD1	5.51106e-56	0.259827	0.349	0.167	1.63833e-51	3	PLBD1
ATP1B11	6.4962e-56	0.319751	0.852	0.617	1.93119e-51	3	ATP1B1
CNN2	8.48873e-56	0.340452	0.59	0.364	2.52353e-51	3	CNN2
CFLAR1	1.03164e-55	0.357287	0.595	0.365	3.06685e-51	3	CFLAR
CDC42SE1	1.75977e-55	0.370692	0.527	0.315	5.23145e-51	3	CDC42SE1
NABP1	2.46006e-55	0.308598	0.389	0.201	7.31326e-51	3	NABP1
ZNF2921	2.84648e-55	0.471792	0.468	0.269	8.46201e-51	3	ZNF292
ZNF2171	3.3335e-55	0.377998	0.564	0.342	9.90983e-51	3	ZNF217
ORMDL2	3.80364e-55	0.295427	0.386	0.197	1.13075e-50	3	ORMDL2
GDE1	4.10169e-55	0.328099	0.503	0.286	1.21935e-50	3	GDE1
TJP11	9.43964e-55	0.378538	0.781	0.555	2.80622e-50	3	TJP1
CDKN2A1	1.87107e-54	0.416362	0.786	0.564	5.56231e-50	3	CDKN2A
CDKN2B	4.05265e-54	0.336694	0.579	0.347	1.20477e-49	3	CDKN2B
GCSH	4.90554e-54	0.319426	0.349	0.176	1.45832e-49	3	GCSH
BAX1	6.8168e-54	0.493178	0.545	0.352	2.0265e-49	3	BAX
STMP11	1.07989e-53	0.372679	0.756	0.557	3.2103e-49	3	STMP1
SUSD6	1.36535e-53	0.287793	0.395	0.203	4.0589e-49	3	SUSD6
SRSF51	1.83139e-53	0.374508	0.735	0.517	5.44435e-49	3	SRSF5
MTUS1	2.39484e-53	0.300207	0.453	0.25	7.11938e-49	3	MTUS1
RRBP11	2.61247e-53	0.37267	0.751	0.521	7.76635e-49	3	RRBP1
GSKIP	4.56518e-53	0.283839	0.416	0.221	1.35714e-48	3	GSKIP
PHACTR2	7.05425e-53	0.292884	0.392	0.203	2.09709e-48	3	PHACTR2
ATP6V0B	7.85892e-53	0.366757	0.769	0.567	2.3363e-48	3	ATP6V0B
STAU2	1.10388e-52	0.250588	0.256	0.111	3.28161e-48	3	STAU2
TMEM1651	1.15577e-52	0.374712	0.701	0.485	3.43587e-48	3	TMEM165
IER21	1.23093e-52	0.474253	0.703	0.484	3.6593e-48	3	IER2
RALA1	1.23137e-52	0.34981	0.723	0.523	3.66061e-48	3	RALA
LRATD11	1.57658e-52	0.289398	0.525	0.301	4.68685e-48	3	LRATD1
RNF10	3.6547e-52	0.318254	0.46	0.259	1.08647e-47	3	RNF10
DMKN	6.5697e-52	0.433321	0.619	0.423	1.95304e-47	3	DMKN
ACSL3	1.04222e-51	0.324155	0.584	0.374	3.09831e-47	3	ACSL3
MRPS10	1.43097e-51	0.282648	0.365	0.188	4.25398e-47	3	MRPS10
POLD4	1.7381e-51	0.339287	0.59	0.375	5.16703e-47	3	POLD4
FAM214A	3.02094e-51	0.311515	0.465	0.263	8.98064e-47	3	FAM214A
TMEM50A	3.37319e-51	0.352805	0.703	0.492	1.00278e-46	3	TMEM50A
BCL2L1	4.03543e-51	0.267294	0.299	0.141	1.19965e-46	3	BCL2L1
H3F3A1	5.81861e-51	0.25712	0.992	0.962	1.72976e-46	3	H3F3A
SDR16C51	1.793e-50	0.408756	0.579	0.381	5.33022e-46	3	SDR16C5
NCOA41	3.4619e-50	0.304525	0.462	0.262	1.02915e-45	3	NCOA4
DSTN	3.52863e-50	0.332173	0.948	0.834	1.04899e-45	3	DSTN
MDM21	8.42479e-50	0.374489	0.597	0.374	2.50452e-45	3	MDM2
ERGIC1	8.48242e-50	0.265079	0.386	0.202	2.52165e-45	3	ERGIC1
BCL31	9.93631e-50	0.296808	0.366	0.19	2.95386e-45	3	BCL3
TLE51	1.77189e-49	0.367414	0.761	0.55	5.26747e-45	3	TLE5
LAYN	1.90264e-49	0.314941	0.37	0.195	5.65618e-45	3	LAYN
TJP2	2.12848e-49	0.257927	0.456	0.253	6.32753e-45	3	TJP2
FAM89B	3.12589e-49	0.287494	0.409	0.222	9.29264e-45	3	FAM89B
GPX41	5.31652e-49	0.413236	0.929	0.82	1.5805e-44	3	GPX4
BRI31	5.55628e-49	0.371174	0.768	0.572	1.65177e-44	3	BRI3
PPP1R15A1	6.16717e-49	0.442879	0.88	0.701	1.83338e-44	3	PPP1R15A
MAP3K81	6.6097e-49	0.284542	0.503	0.29	1.96493e-44	3	MAP3K8
DHRS3	7.01527e-49	0.346996	0.556	0.34	2.0855e-44	3	DHRS3
SPTAN1	1.07238e-48	0.284016	0.435	0.244	3.18798e-44	3	SPTAN1
LINC00511	1.12328e-48	0.285741	0.402	0.216	3.33928e-44	3	LINC00511
CKLF	2.59617e-48	0.316116	0.345	0.179	7.71789e-44	3	CKLF
NOTCH3	4.40844e-48	0.261712	0.515	0.302	1.31054e-43	3	NOTCH3
CALM11	5.73792e-48	0.337468	0.945	0.859	1.70577e-43	3	CALM1
ANXA21	5.8972e-48	0.279759	0.995	0.973	1.75312e-43	3	ANXA2
HIPK1	1.65194e-47	0.320968	0.436	0.248	4.91089e-43	3	HIPK1
BCAP29	2.5896e-47	0.281838	0.411	0.228	7.69835e-43	3	BCAP29
C19orf33	3.57336e-47	0.279482	0.974	0.891	1.06229e-42	3	C19orf33
OSGIN1	7.12755e-47	0.283913	0.49	0.287	2.11888e-42	3	OSGIN1
PLEKHF1	9.02708e-47	0.265949	0.284	0.136	2.68357e-42	3	PLEKHF1
UBE2R2	1.07511e-46	0.297047	0.547	0.343	3.19607e-42	3	UBE2R2
EIF4EBP21	1.09054e-46	0.263948	0.489	0.285	3.24195e-42	3	EIF4EBP2
TRIM81	1.11531e-46	0.277661	0.494	0.288	3.31558e-42	3	TRIM8
ETV6	1.12095e-46	0.276297	0.327	0.166	3.33236e-42	3	ETV6
SMS	1.89754e-46	0.337034	0.586	0.378	5.641e-42	3	SMS
PCBP1	2.13906e-46	0.338372	0.808	0.621	6.359e-42	3	PCBP1
PLXNB2	3.02281e-46	0.25049	0.471	0.27	8.98622e-42	3	PLXNB2
CD241	4.60949e-46	0.352234	0.931	0.743	1.37031e-41	3	CD24
TEAD1	4.87449e-46	0.298247	0.508	0.309	1.44909e-41	3	TEAD1
RNF114	1.05134e-45	0.269144	0.312	0.156	3.12541e-41	3	RNF114
GNB2	1.52705e-45	0.307725	0.62	0.412	4.53961e-41	3	GNB2
CHP1	1.78197e-45	0.28261	0.479	0.284	5.29744e-41	3	CHP1
FAM120AOS	3.11923e-45	0.256845	0.342	0.178	9.27284e-41	3	FAM120AOS
KRAS	3.20438e-45	0.295764	0.49	0.295	9.52597e-41	3	KRAS
MARCKSL11	9.94041e-45	0.30263	0.473	0.279	2.95509e-40	3	MARCKSL1
CASP4	1.88508e-44	0.292944	0.483	0.29	5.60397e-40	3	CASP4
TXNRD11	3.00257e-44	0.299192	0.426	0.246	8.92604e-40	3	TXNRD1
CNOT1	3.66949e-44	0.293716	0.536	0.337	1.09087e-39	3	CNOT1
CTNNBIP1	3.80191e-44	0.273271	0.538	0.339	1.13023e-39	3	CTNNBIP1
PPP4R1	5.16108e-44	0.253504	0.54	0.331	1.53429e-39	3	PPP4R1
ST14	6.0787e-44	0.295944	0.671	0.447	1.80708e-39	3	ST14
CDS1	8.48728e-44	0.255349	0.399	0.221	2.5231e-39	3	CDS1
RND32	8.51501e-44	0.310624	0.906	0.745	2.53134e-39	3	RND3
HES2	9.94396e-44	0.276918	0.444	0.262	2.95614e-39	3	HES2
GABARAP1	1.07329e-43	0.303912	0.901	0.746	3.19067e-39	3	GABARAP
TMEM591	1.72859e-43	0.328123	0.927	0.793	5.13877e-39	3	TMEM59
VPS37B	5.29598e-43	0.286925	0.514	0.315	1.57439e-38	3	VPS37B
AKAP131	9.31462e-43	0.294492	0.657	0.446	2.76905e-38	3	AKAP13
SLC12A8	1.53661e-42	0.331543	0.308	0.161	4.56804e-38	3	SLC12A8
GALNT31	2.23325e-42	0.296294	0.638	0.422	6.639e-38	3	GALNT3
CHMP2A1	2.95598e-42	0.287648	0.717	0.499	8.78753e-38	3	CHMP2A
MAF	3.65418e-42	0.315261	0.562	0.362	1.08631e-37	3	MAF
SASH11	4.31839e-42	0.251869	0.466	0.273	1.28377e-37	3	SASH1
TRAM1	5.73661e-42	0.274548	0.551	0.351	1.70538e-37	3	TRAM1
RHOV1	5.79214e-42	0.268311	0.577	0.364	1.72189e-37	3	RHOV
PDLIM5	6.13543e-42	0.268906	0.466	0.279	1.82394e-37	3	PDLIM5
B3GNT5	6.71387e-42	0.253591	0.514	0.312	1.9959e-37	3	B3GNT5
DLG1	4.16718e-41	0.258646	0.492	0.301	1.23882e-36	3	DLG1
CHMP3	5.86429e-41	0.291144	0.691	0.487	1.74334e-36	3	CHMP3
PRDX51	6.06719e-41	0.272554	0.944	0.842	1.80365e-36	3	PRDX5
TAOK3	1.09334e-40	0.26363	0.373	0.207	3.25028e-36	3	TAOK3
IRF21	1.20853e-40	0.277734	0.504	0.31	3.59272e-36	3	IRF2
TMBIM1	1.89917e-40	0.256594	0.536	0.337	5.64584e-36	3	TMBIM1
NDUFV2	2.35385e-40	0.280677	0.66	0.461	6.99751e-36	3	NDUFV2
MAFF1	2.52666e-40	0.284197	0.682	0.457	7.51125e-36	3	MAFF
EMC4	3.0655e-40	0.289937	0.438	0.265	9.11311e-36	3	EMC4
MXI1	3.73244e-40	0.278141	0.431	0.252	1.10958e-35	3	MXI1
MIDN2	4.27159e-40	0.325542	0.589	0.389	1.26986e-35	3	MIDN
NOP10	8.5436e-40	0.325278	0.736	0.552	2.53984e-35	3	NOP10
ATP6V1F1	9.09542e-40	0.31571	0.764	0.578	2.70389e-35	3	ATP6V1F
BACE2	1.29567e-39	0.251778	0.404	0.232	3.85177e-35	3	BACE2
RAB11A	1.68476e-39	0.276514	0.636	0.442	5.00846e-35	3	RAB11A
CLDN101	2.05439e-39	0.339552	0.495	0.316	6.1073e-35	3	CLDN10
TMF11	2.51195e-39	0.300366	0.543	0.352	7.46753e-35	3	TMF1
GPBP11	2.52045e-39	0.323112	0.721	0.529	7.4928e-35	3	GPBP1
VMO11	2.833e-39	0.378443	0.643	0.451	8.42195e-35	3	VMO1
TUT7	3.36575e-39	0.250876	0.455	0.271	1.00057e-34	3	TUT7
SQSTM11	4.26618e-39	0.320817	0.865	0.699	1.26825e-34	3	SQSTM1
CLIP11	1.52813e-38	0.290911	0.629	0.425	4.54281e-34	3	CLIP1
BAG11	1.66112e-38	0.387777	0.869	0.72	4.93818e-34	3	BAG1
ARF4	1.99453e-38	0.278497	0.76	0.567	5.92933e-34	3	ARF4
UBALD2	3.04099e-38	0.252029	0.552	0.354	9.04026e-34	3	UBALD2
KRT151	3.64546e-38	0.470236	0.404	0.238	1.08372e-33	3	KRT15
CCND11	4.41598e-38	0.314	0.613	0.419	1.31278e-33	3	CCND1
PGLS	6.23663e-38	0.277335	0.616	0.429	1.85403e-33	3	PGLS
C18orf321	7.81448e-38	0.297814	0.704	0.509	2.32309e-33	3	C18orf32
NGRN	1.32414e-37	0.262212	0.669	0.463	3.93639e-33	3	NGRN
SOX91	1.77771e-37	0.336253	0.736	0.537	5.28478e-33	3	SOX9
GTF2A21	2.05853e-37	0.28331	0.626	0.431	6.11961e-33	3	GTF2A2
ATP6V0E11	2.97354e-37	0.289456	0.858	0.701	8.83974e-33	3	ATP6V0E1
ACTR2	3.67052e-37	0.277616	0.672	0.476	1.09117e-32	3	ACTR2
LRRC8A	4.02049e-37	0.276	0.65	0.445	1.19521e-32	3	LRRC8A
CSNK1E1	5.98106e-37	0.273549	0.68	0.479	1.77805e-32	3	CSNK1E
CCDC6	9.44593e-37	0.266472	0.568	0.381	2.80809e-32	3	CCDC6
NCOA3	9.96197e-37	0.273695	0.4	0.237	2.96149e-32	3	NCOA3
B2M2	1.06816e-36	0.276693	0.99	0.968	3.17541e-32	3	B2M
CLCA41	1.24562e-36	0.561375	0.844	0.76	3.70297e-32	3	CLCA4
ZMAT2	1.56308e-36	0.258883	0.522	0.336	4.64674e-32	3	ZMAT2
MZT2A	4.12416e-36	0.283801	0.686	0.496	1.22603e-31	3	MZT2A
TAF10	1.71322e-35	0.252082	0.59	0.396	5.09305e-31	3	TAF10
MAP3K131	1.9917e-35	0.278634	0.541	0.353	5.92093e-31	3	MAP3K13
GADD45B	3.253e-35	0.32606	0.349	0.202	9.67052e-31	3	GADD45B
LAMTOR2	6.03711e-35	0.280897	0.584	0.399	1.79471e-30	3	LAMTOR2
YME1L1	6.54992e-35	0.276258	0.625	0.434	1.94716e-30	3	YME1L1
IFNGR2	9.94078e-35	0.25067	0.486	0.309	2.9552e-30	3	IFNGR2
DUSP1	7.73273e-34	0.296839	0.529	0.354	2.29879e-29	3	DUSP1
TNFAIP21	9.50883e-34	0.304177	0.536	0.359	2.82679e-29	3	TNFAIP2
UFC1	1.41002e-33	0.25596	0.559	0.378	4.1917e-29	3	UFC1
H2AFY	2.58835e-33	0.264858	0.608	0.419	7.69464e-29	3	H2AFY
ROMO11	1.30461e-32	0.2637	0.734	0.542	3.87833e-28	3	ROMO1
CCNI	6.41791e-32	0.250113	0.814	0.635	1.90792e-27	3	CCNI
LY6E1	3.61189e-31	0.285232	0.805	0.636	1.07374e-26	3	LY6E
POLR2K1	5.3587e-31	0.279701	0.59	0.418	1.59304e-26	3	POLR2K
RALGDS1	5.37328e-30	0.280351	0.489	0.326	1.59737e-25	3	RALGDS
MRPS241	7.83719e-30	0.263516	0.777	0.605	2.32984e-25	3	MRPS24
CEBPB1	8.94957e-30	0.319612	0.757	0.6	2.66053e-25	3	CEBPB
MAP1LC3B	4.10083e-29	0.260576	0.719	0.543	1.21909e-24	3	MAP1LC3B
TOB1	1.12464e-28	0.295606	0.643	0.47	3.34332e-24	3	TOB1
SPRR2D1	4.52738e-28	0.374658	0.521	0.357	1.3459e-23	3	SPRR2D
REXO2	7.62301e-28	0.264631	0.631	0.465	2.26617e-23	3	REXO2
UBL51	3.42888e-27	0.250681	0.923	0.813	1.01934e-22	3	UBL5
TRIM221	6.54892e-25	0.255974	0.282	0.169	1.94686e-20	3	TRIM22
SPRR2A2	2.29983e-23	0.378086	0.555	0.408	6.83694e-19	3	SPRR2A
S100A14	1.20268e-22	0.504268	0.792	0.699	3.57532e-18	3	S100A14
CDKN1A1	2.56612e-12	0.312993	0.801	0.709	7.62856e-08	3	CDKN1A
IGHG41	0.000372685	0.577217	0.327	0.268	1	3	IGHG4
ODAPH	0	2.62394	0.65	0.112	0	4	ODAPH
ODAM	0	2.31814	0.671	0.141	0	4	ODAM
KRT16	0	1.58808	0.935	0.552	0	4	KRT16
MMP121	0	1.56488	0.596	0.165	0	4	MMP12
LAMC2	0	1.55853	0.873	0.417	0	4	LAMC2
KRT14	0	1.50284	0.965	0.551	0	4	KRT14
SLC13A51	0	1.38392	0.799	0.207	0	4	SLC13A5
ITGB6	0	1.34441	0.676	0.214	0	4	ITGB6
MMP13	0	1.33061	0.417	0.054	0	4	MMP13
TPM21	0	1.32477	0.888	0.454	0	4	TPM2
LAMA3	0	1.31398	0.722	0.212	0	4	LAMA3
MMP281	0	1.23348	0.779	0.237	0	4	MMP28
RPLP1	0	1.04196	1	0.996	0	4	RPLP1
NOX5	0	0.94901	0.369	0.037	0	4	NOX5
MIAT	0	0.769404	0.285	0.022	0	4	MIAT
MFAP2	0	0.682808	0.291	0.022	0	4	MFAP2
SLC2A12	1.93789e-298	0.63997	0.321	0.046	5.76095e-294	4	SLC2A12
S100A21	5.65915e-284	1.15264	1	0.943	1.68235e-279	4	S100A2
TNFSF10	2.10459e-275	1.07801	0.94	0.655	6.25653e-271	4	TNFSF10
CDH3	1.07808e-273	0.929415	0.64	0.217	3.20493e-269	4	CDH3
RPL28	3.28282e-272	0.641685	1	0.993	9.75917e-268	4	RPL28
LUM	3.86644e-267	0.848495	0.532	0.146	1.14942e-262	4	LUM
TIMP1	1.12909e-260	1.29357	0.976	0.778	3.35657e-256	4	TIMP1
PAPPA1	1.47588e-249	1.05718	0.883	0.472	4.38748e-245	4	PAPPA
JAG1	3.91529e-249	1.04223	0.855	0.476	1.16394e-244	4	JAG1
GJA1	9.67765e-245	0.855853	0.559	0.176	2.87697e-240	4	GJA1
PDPN	2.89474e-244	0.667436	0.375	0.079	8.60548e-240	4	PDPN
CD44	1.10149e-242	0.954791	0.922	0.562	3.27451e-238	4	CD44
MMP1	1.44452e-239	1.68977	0.309	0.056	4.29428e-235	4	MMP1
POSTN	2.9585e-239	1.06613	0.516	0.154	8.79504e-235	4	POSTN
IGFBP5	1.48541e-236	1.65666	0.627	0.242	4.41583e-232	4	IGFBP5
SESN3	4.24979e-235	0.986941	0.773	0.372	1.26338e-230	4	SESN3
DCN1	5.298e-234	1.14387	0.723	0.315	1.57499e-229	4	DCN
SPOCK1	4.03421e-233	0.640084	0.3	0.053	1.19929e-228	4	SPOCK1
CLCA21	2.09778e-228	0.944341	0.842	0.423	6.23628e-224	4	CLCA2
KCNJ15	1.37701e-219	0.595053	0.324	0.065	4.09358e-215	4	KCNJ15
NPC2	1.47881e-213	1.01587	0.92	0.699	4.39622e-209	4	NPC2
ADAMTS5	1.82516e-210	0.59562	0.292	0.055	5.42583e-206	4	ADAMTS5
LGALS7	6.03944e-209	0.830492	0.625	0.239	1.7954e-204	4	LGALS7
XYLT1	1.06025e-207	0.732444	0.483	0.151	3.15192e-203	4	XYLT1
RPL10	6.24801e-206	0.593546	1	0.989	1.85741e-201	4	RPL10
SPON21	1.68348e-200	0.787249	0.564	0.206	5.00465e-196	4	SPON2
MAF1	2.29557e-199	0.939221	0.72	0.345	6.82428e-195	4	MAF
S100A131	1.1915e-196	0.915901	0.931	0.743	3.54208e-192	4	S100A13
MT2A	1.15586e-191	0.769096	0.946	0.672	3.43613e-187	4	MT2A
GLS	1.65229e-191	0.919409	0.775	0.423	4.91192e-187	4	GLS
MT1E	1.86257e-188	0.795345	0.828	0.424	5.53706e-184	4	MT1E
EEF1A1	5.9019e-188	0.480463	1	0.994	1.75452e-183	4	EEF1A1
NRCAM1	8.09296e-182	0.729574	0.655	0.28	2.40588e-177	4	NRCAM
TXNDC171	2.30476e-177	0.783511	0.952	0.774	6.8516e-173	4	TXNDC17
TFRC	4.76952e-173	1.14398	0.712	0.372	1.41788e-168	4	TFRC
ABL2	5.77386e-163	0.762747	0.727	0.375	1.71645e-158	4	ABL2
DUSP61	1.48957e-161	0.750227	0.773	0.408	4.42818e-157	4	DUSP6
CLTB1	5.89698e-161	0.79936	0.924	0.707	1.75306e-156	4	CLTB
RPS18	1.08077e-158	0.448174	1	0.992	3.21291e-154	4	RPS18
CTSC	8.02688e-158	0.793886	0.845	0.547	2.38623e-153	4	CTSC
BHLHE41	2.36673e-152	0.53264	0.344	0.098	7.03583e-148	4	BHLHE41
RPS14	8.73794e-152	0.453739	1	0.984	2.59761e-147	4	RPS14
RPL12	1.06753e-149	0.510226	0.997	0.959	3.17355e-145	4	RPL12
FAM20A	2.15788e-149	0.554478	0.457	0.163	6.41494e-145	4	FAM20A
MT1X	3.19872e-149	0.758046	0.887	0.589	9.50916e-145	4	MT1X
SULF21	3.16621e-148	0.626017	0.512	0.202	9.41251e-144	4	SULF2
RPL41	1.17391e-144	0.395365	1	0.995	3.4898e-140	4	RPL41
CD581	2.94864e-144	0.723533	0.698	0.377	8.76573e-140	4	CD58
ENDOD1	1.27979e-143	0.610331	0.46	0.175	3.80457e-139	4	ENDOD1
MIR205HG	2.83784e-142	0.742718	0.868	0.585	8.43632e-138	4	MIR205HG
CALML31	1.67504e-141	0.788175	0.58	0.264	4.97955e-137	4	CALML3
RPL7	6.32174e-141	0.498393	0.988	0.935	1.87933e-136	4	RPL7
PMEPA1	8.24656e-141	0.784606	0.702	0.389	2.45154e-136	4	PMEPA1
RPLP2	2.24294e-140	0.404696	0.999	0.982	6.66782e-136	4	RPLP2
LINC028021	4.45987e-135	0.625318	0.51	0.217	1.32583e-130	4	LINC02802
RBP1	2.18755e-132	0.718062	0.616	0.307	6.50316e-128	4	RBP1
RACK1	3.62286e-128	0.523567	0.975	0.882	1.077e-123	4	RACK1
LGALS7B	6.38415e-128	0.580676	0.491	0.199	1.89788e-123	4	LGALS7B
S100A101	7.73838e-128	0.60301	0.999	0.967	2.30047e-123	4	S100A10
RPL7A	2.03588e-125	0.433956	0.992	0.958	6.05226e-121	4	RPL7A
TUBA1C	4.17967e-125	0.603782	0.815	0.509	1.24253e-120	4	TUBA1C
RPS11	6.15314e-125	0.440807	0.994	0.968	1.82921e-120	4	RPS11
CITED4	9.55837e-125	0.577433	0.321	0.103	2.84151e-120	4	CITED4
TGFB3	4.86374e-121	0.444483	0.301	0.091	1.44589e-116	4	TGFB3
RPL37	1.10194e-120	0.392868	0.999	0.98	3.27585e-116	4	RPL37
RPL27A	2.84803e-120	0.4903	0.998	0.967	8.46662e-116	4	RPL27A
PDLIM4	1.51694e-119	0.608065	0.482	0.209	4.50956e-115	4	PDLIM4
CAVIN3	8.92837e-119	0.432	0.257	0.071	2.65423e-114	4	CAVIN3
RPL37A	1.19818e-118	0.378011	0.999	0.978	3.56196e-114	4	RPL37A
GAS5	2.91395e-117	0.613795	0.793	0.51	8.66258e-113	4	GAS5
GJB21	1.0877e-116	0.578162	0.924	0.688	3.2335e-112	4	GJB2
S100A141	4.41129e-116	0.624252	0.91	0.686	1.31139e-111	4	S100A14
BNC1	2.36797e-114	0.433282	0.304	0.096	7.03949e-110	4	BNC1
MSN	1.79252e-113	0.583835	0.598	0.307	5.3288e-109	4	MSN
HAS21	1.91094e-113	0.704175	0.872	0.615	5.68084e-109	4	HAS2
RPL13A	2.44093e-112	0.418677	0.999	0.983	7.2564e-108	4	RPL13A
KRT6A1	4.24172e-112	0.503973	0.997	0.855	1.26098e-107	4	KRT6A
SMIM31	4.35645e-111	0.568003	0.507	0.236	1.29508e-106	4	SMIM3
GPX3	3.02421e-109	0.586797	0.51	0.238	8.99036e-105	4	GPX3
RPS2	3.63755e-109	0.35833	0.999	0.961	1.08137e-104	4	RPS2
RPS15A	1.79325e-108	0.399375	0.998	0.971	5.33096e-104	4	RPS15A
RPL3	4.77499e-108	0.36689	0.996	0.95	1.41951e-103	4	RPL3
RPL39	7.5617e-108	0.377209	0.997	0.982	2.24794e-103	4	RPL39
POLR1D	5.4494e-107	0.583611	0.761	0.5	1.62e-102	4	POLR1D
DSC21	4.53225e-106	0.583317	0.888	0.631	1.34735e-101	4	DSC2
DCBLD2	4.43129e-105	0.557263	0.683	0.388	1.31733e-100	4	DCBLD2
RPL32	6.21334e-104	0.352801	0.999	0.984	1.8471e-99	4	RPL32
UBA52	1.08702e-103	0.391075	0.996	0.953	3.2315e-99	4	UBA52
RPL26	1.34075e-103	0.383579	0.998	0.977	3.98579e-99	4	RPL26
FAM20C1	2.28812e-103	0.527804	0.741	0.431	6.80214e-99	4	FAM20C
SLC38A5	5.18159e-103	0.474729	0.348	0.129	1.54038e-98	4	SLC38A5
RPS6	7.10908e-103	0.375734	0.994	0.961	2.11339e-98	4	RPS6
RPS28	7.79875e-103	0.334416	0.998	0.985	2.31841e-98	4	RPS28
MRC2	9.23462e-103	0.397622	0.32	0.11	2.74527e-98	4	MRC2
FZD6	1.65868e-102	0.504658	0.428	0.184	4.93093e-98	4	FZD6
CD1091	2.13495e-102	0.525083	0.627	0.334	6.34679e-98	4	CD109
RPS25	2.61517e-101	0.365598	0.994	0.965	7.77437e-97	4	RPS25
IVNS1ABP	2.10287e-100	0.613037	0.598	0.325	6.2514e-96	4	IVNS1ABP
NACA	1.03234e-98	0.405274	0.988	0.944	3.06894e-94	4	NACA
IGSF3	2.59852e-98	0.530101	0.425	0.187	7.72488e-94	4	IGSF3
CTSV1	4.32607e-98	0.506617	0.647	0.359	1.28605e-93	4	CTSV
RPL36A	3.05255e-97	0.386603	0.991	0.932	9.07463e-93	4	RPL36A
SLC38A2	3.05325e-97	0.602979	0.893	0.707	9.07671e-93	4	SLC38A2
RPS3A	8.3451e-97	0.324944	0.998	0.971	2.48083e-92	4	RPS3A
RPS12	8.67477e-97	0.311343	1	0.989	2.57883e-92	4	RPS12
VLDLR	1.46643e-96	0.470996	0.297	0.104	4.3594e-92	4	VLDLR
SERPINB51	5.29198e-96	0.536065	0.92	0.702	1.5732e-91	4	SERPINB5
RPL24	8.14628e-96	0.354767	0.996	0.97	2.42173e-91	4	RPL24
RPL35A	2.7266e-94	0.374445	0.996	0.96	8.10565e-90	4	RPL35A
SERPINE2	2.73584e-94	0.459126	0.427	0.186	8.13311e-90	4	SERPINE2
NDUFA12	3.88935e-94	0.626357	0.752	0.524	1.15623e-89	4	NDUFA12
LAMB31	9.14388e-94	0.546257	0.852	0.615	2.71829e-89	4	LAMB3
RPL17	1.58198e-93	0.325535	0.995	0.967	4.7029e-89	4	RPL17
RPLP0	2.25995e-92	0.392806	0.999	0.957	6.71837e-88	4	RPLP0
RPL13	3.59734e-92	0.276232	1	0.989	1.06942e-87	4	RPL13
RPL36	5.04426e-92	0.325025	0.998	0.97	1.49956e-87	4	RPL36
P4HA2	6.13602e-92	0.424102	0.281	0.097	1.82412e-87	4	P4HA2
ZNF703	9.39633e-92	0.415981	0.379	0.157	2.79334e-87	4	ZNF703
SPRY2	1.06057e-91	0.532431	0.51	0.256	3.15287e-87	4	SPRY2
TUSC31	1.16758e-91	0.527508	0.605	0.337	3.47099e-87	4	TUSC3
RPL10A	1.2192e-91	0.38889	0.991	0.94	3.62444e-87	4	RPL10A
MTSS1	8.03111e-91	0.447695	0.407	0.179	2.38749e-86	4	MTSS1
RPL34	1.48756e-90	0.329706	0.998	0.983	4.4222e-86	4	RPL34
COL17A1	1.56223e-90	0.367921	0.455	0.2	4.64419e-86	4	COL17A1
RGS41	4.36687e-90	0.528345	0.452	0.206	1.29818e-85	4	RGS4
DSG31	4.32479e-89	0.462042	0.83	0.531	1.28567e-84	4	DSG3
ITGA61	1.00056e-88	0.516869	0.823	0.576	2.97445e-84	4	ITGA6
RPL23	2.61e-88	0.418403	0.986	0.95	7.75899e-84	4	RPL23
RPS23	3.47252e-88	0.313875	0.998	0.972	1.03231e-83	4	RPS23
C12orf57	9.50356e-87	0.542937	0.741	0.497	2.82522e-82	4	C12orf57
RPL6	1.02097e-86	0.325953	0.994	0.952	3.03513e-82	4	RPL6
RPL38	3.66884e-86	0.352784	0.994	0.957	1.09067e-81	4	RPL38
EFNB21	3.0587e-85	0.544669	0.826	0.608	9.09291e-81	4	EFNB2
RPS13	3.47844e-85	0.356685	0.995	0.96	1.03407e-80	4	RPS13
ALOX15B1	5.39299e-85	0.425877	0.408	0.179	1.60323e-80	4	ALOX15B
CHL11	1.49877e-84	0.435501	0.477	0.229	4.45555e-80	4	CHL1
MFGE8	7.34258e-84	0.460988	0.391	0.172	2.1828e-79	4	MFGE8
LMTK31	7.81962e-84	0.608458	0.497	0.262	2.32462e-79	4	LMTK3
SPHK1	3.52859e-83	0.377995	0.278	0.1	1.04898e-78	4	SPHK1
CD151	5.81731e-83	0.499387	0.577	0.327	1.72937e-78	4	CD151
CKS2	7.69367e-83	0.541762	0.529	0.287	2.28718e-78	4	CKS2
DAB21	4.62172e-81	0.386359	0.409	0.182	1.37394e-76	4	DAB2
RPL9	6.84716e-81	0.328926	0.996	0.963	2.03552e-76	4	RPL9
AHNAK21	6.97677e-81	0.492929	0.624	0.368	2.07406e-76	4	AHNAK2
RPS8	8.06474e-81	0.330026	0.997	0.979	2.39749e-76	4	RPS8
NRP2	3.92519e-80	0.505562	0.621	0.364	1.16688e-75	4	NRP2
RPS15	7.71573e-80	0.28443	0.998	0.979	2.29373e-75	4	RPS15
RPL18	6.43613e-79	0.338713	0.999	0.974	1.91333e-74	4	RPL18
CFH1	1.00402e-78	0.504177	0.864	0.65	2.98476e-74	4	CFH
LRRK21	1.48063e-78	0.426556	0.446	0.215	4.40163e-74	4	LRRK2
FAT21	1.27029e-77	0.404544	0.489	0.248	3.77632e-73	4	FAT2
SELENOP1	2.07152e-76	0.54831	0.797	0.58	6.15823e-72	4	SELENOP
RPS21	3.80145e-76	0.299996	0.994	0.964	1.1301e-71	4	RPS21
ANKH	9.48074e-76	0.377021	0.287	0.112	2.81843e-71	4	ANKH
FLNA	1.41322e-75	0.422629	0.446	0.22	4.20121e-71	4	FLNA
ENTPD71	2.18808e-75	0.39717	0.425	0.205	6.50471e-71	4	ENTPD7
GAPDH	9.00488e-74	0.390231	0.983	0.94	2.67697e-69	4	GAPDH
MYC	8.61944e-73	0.512787	0.483	0.257	2.56239e-68	4	MYC
PITX21	9.9056e-73	0.486166	0.709	0.476	2.94474e-68	4	PITX2
SREK1IP11	1.01152e-72	0.480195	0.704	0.465	3.00704e-68	4	SREK1IP1
SNHG29	1.45544e-71	0.35409	0.905	0.702	4.32674e-67	4	SNHG29
RPL31	4.01913e-71	0.453075	0.943	0.849	1.19481e-66	4	RPL31
RPL29	6.67179e-71	0.303568	0.996	0.969	1.98339e-66	4	RPL29
GOLIM4	7.62666e-71	0.400731	0.386	0.182	2.26725e-66	4	GOLIM4
ALCAM1	1.03243e-70	0.382469	0.371	0.167	3.06921e-66	4	ALCAM
LAMB1	2.7226e-70	0.285082	0.258	0.096	8.09373e-66	4	LAMB1
RPL5	5.98006e-70	0.292131	0.986	0.927	1.77775e-65	4	RPL5
TOMM20	1.44508e-69	0.431169	0.848	0.674	4.29593e-65	4	TOMM20
FAM110C	3.21084e-68	0.349083	0.318	0.137	9.54519e-64	4	FAM110C
TMSB10	6.19133e-68	0.293897	1	0.996	1.84056e-63	4	TMSB10
RPS17	2.6152e-67	0.324081	0.986	0.929	7.77445e-63	4	RPS17
MGST3	1.59589e-66	0.430217	0.639	0.404	4.74426e-62	4	MGST3
FXYD31	2.53254e-66	0.414642	0.965	0.883	7.52875e-62	4	FXYD3
ANXA5	2.57997e-66	0.465594	0.764	0.545	7.66972e-62	4	ANXA5
EEF2	2.81156e-66	0.390673	0.929	0.791	8.35822e-62	4	EEF2
TOMM7	5.10297e-66	0.359737	0.953	0.876	1.51701e-61	4	TOMM7
KRT51	7.83906e-66	0.292094	0.987	0.804	2.3304e-61	4	KRT5
RPS5	1.86134e-65	0.281347	0.982	0.91	5.53338e-61	4	RPS5
SFN1	6.00291e-65	0.317307	0.969	0.793	1.78455e-60	4	SFN
NUPR11	4.28484e-64	0.393617	0.562	0.322	1.2738e-59	4	NUPR1
FNDC3B	4.8615e-64	0.432113	0.652	0.42	1.44523e-59	4	FNDC3B
RPL19	3.83314e-63	0.265798	0.999	0.97	1.13951e-58	4	RPL19
TUT4	5.42867e-63	0.435676	0.48	0.269	1.61383e-58	4	TUT4
ITGB41	1.65281e-62	0.446443	0.682	0.46	4.91347e-58	4	ITGB4
SEMA4B1	7.53328e-62	0.345451	0.387	0.192	2.23949e-57	4	SEMA4B
SLC25A6	1.09531e-61	0.391757	0.825	0.633	3.25612e-57	4	SLC25A6
SNHG16	1.29355e-61	0.432323	0.609	0.394	3.84547e-57	4	SNHG16
DUSP7	1.43102e-61	0.346927	0.344	0.162	4.25414e-57	4	DUSP7
NRIP11	1.97292e-61	0.437588	0.67	0.453	5.86508e-57	4	NRIP1
GZMB1	2.28913e-61	0.39196	0.279	0.118	6.80513e-57	4	GZMB
RPS4X	4.428e-61	0.255901	0.993	0.949	1.31635e-56	4	RPS4X
CHST11	8.30931e-61	0.328397	0.26	0.107	2.47019e-56	4	CHST11
GSTO11	1.47868e-60	0.434539	0.629	0.404	4.39581e-56	4	GSTO1
MAN2A1	1.59389e-60	0.402432	0.405	0.212	4.73833e-56	4	MAN2A1
RPL30	2.49685e-60	0.269041	0.997	0.97	7.42265e-56	4	RPL30
CELSR2	2.64381e-60	0.305419	0.28	0.119	7.85953e-56	4	CELSR2
GCLC1	7.04278e-60	0.459279	0.549	0.333	2.09368e-55	4	GCLC
KRT192	3.60061e-59	0.415692	0.992	0.944	1.07039e-54	4	KRT19
IFI27L2	4.27418e-59	0.379946	0.56	0.338	1.27063e-54	4	IFI27L2
PALLD	1.04535e-58	0.403686	0.415	0.221	3.10761e-54	4	PALLD
NME2	1.09289e-58	0.293639	0.956	0.833	3.24896e-54	4	NME2
TNFRSF11B1	2.56604e-58	0.439586	0.327	0.152	7.62834e-54	4	TNFRSF11B
PLP21	6.4577e-58	0.346514	0.676	0.433	1.91974e-53	4	PLP2
MCC	7.07708e-58	0.33276	0.393	0.202	2.10387e-53	4	MCC
UGDH	1.17924e-57	0.330959	0.355	0.174	3.50564e-53	4	UGDH
GALNT2	3.66145e-57	0.354036	0.435	0.235	1.08847e-52	4	GALNT2
RNASEK	1.47976e-56	0.387801	0.925	0.823	4.39903e-52	4	RNASEK
PANK3	3.85748e-56	0.32401	0.324	0.154	1.14675e-51	4	PANK3
TGFBR21	2.29327e-55	0.408725	0.64	0.429	6.81744e-51	4	TGFBR2
EIF3E	2.36647e-55	0.366234	0.818	0.627	7.03503e-51	4	EIF3E
BMP21	4.84059e-55	0.35436	0.475	0.265	1.43901e-50	4	BMP2
NEDD9	1.9284e-54	0.33614	0.32	0.151	5.73274e-50	4	NEDD9
RPS20	2.09623e-54	0.348646	0.977	0.933	6.23167e-50	4	RPS20
TP53TG11	3.3002e-54	0.401896	0.558	0.351	9.81082e-50	4	TP53TG1
EIF3F	3.16066e-53	0.378255	0.645	0.431	9.39602e-49	4	EIF3F
PTGFRN	4.632e-53	0.303184	0.296	0.138	1.377e-48	4	PTGFRN
APP	6.46062e-53	0.364046	0.78	0.577	1.92061e-48	4	APP
TBC1D2	6.81308e-53	0.262385	0.255	0.11	2.02539e-48	4	TBC1D2
RPL27	1.19113e-52	0.266079	0.975	0.932	3.54098e-48	4	RPL27
ITGB5	1.51746e-52	0.350129	0.334	0.165	4.51112e-48	4	ITGB5
KDSR	1.56183e-52	0.362358	0.536	0.329	4.64302e-48	4	KDSR
ARL6IP5	1.75043e-52	0.377297	0.722	0.529	5.20366e-48	4	ARL6IP5
APPL1	4.32017e-52	0.347852	0.443	0.247	1.2843e-47	4	APPL1
FDCSP1	1.36312e-51	1.19594	0.833	0.754	4.05229e-47	4	FDCSP
PTMS	1.73085e-51	0.350012	0.707	0.494	5.14548e-47	4	PTMS
NEAT1	2.60731e-51	0.278977	0.988	0.964	7.75102e-47	4	NEAT1
WNT5A	3.16888e-51	0.33796	0.422	0.233	9.42045e-47	4	WNT5A
CAVIN1	4.67453e-51	0.253211	0.268	0.12	1.38964e-46	4	CAVIN1
MTPN1	6.47055e-51	0.390649	0.815	0.656	1.92357e-46	4	MTPN
PKM	9.50325e-51	0.339201	0.916	0.773	2.82513e-46	4	PKM
THBD1	1.33876e-50	0.369701	0.59	0.376	3.97985e-46	4	THBD
PKP1	4.5021e-50	0.265892	0.379	0.198	1.33838e-45	4	PKP1
GEM	2.72005e-49	0.279339	0.385	0.205	8.08616e-45	4	GEM
FERMT1	3.49175e-49	0.339172	0.304	0.149	1.03803e-44	4	FERMT1
BICD2	3.5048e-49	0.338568	0.435	0.249	1.04191e-44	4	BICD2
MFF	7.87831e-49	0.361193	0.611	0.413	2.34206e-44	4	MFF
BASP11	1.16116e-48	0.347088	0.846	0.69	3.45189e-44	4	BASP1
HSPH11	2.02643e-48	0.338294	0.895	0.742	6.02418e-44	4	HSPH1
PDCD41	2.2932e-48	0.329628	0.621	0.411	6.81723e-44	4	PDCD4
COMMD6	2.47096e-48	0.343486	0.836	0.665	7.34566e-44	4	COMMD6
RALA2	3.30139e-48	0.371343	0.725	0.524	9.81438e-44	4	RALA
RASEF	4.38714e-48	0.351781	0.329	0.168	1.30421e-43	4	RASEF
STON21	5.60491e-48	0.313464	0.416	0.233	1.66623e-43	4	STON2
CKLF1	4.10602e-47	0.462331	0.338	0.181	1.22064e-42	4	CKLF
CREG11	8.9868e-47	0.355934	0.59	0.388	2.6716e-42	4	CREG1
EIF4B	2.19857e-46	0.333986	0.699	0.499	6.5359e-42	4	EIF4B
CALD1	2.8397e-46	0.2551	0.324	0.163	8.44187e-42	4	CALD1
PPFIBP11	6.01506e-46	0.285948	0.478	0.285	1.78816e-41	4	PPFIBP1
TINAGL11	6.2339e-46	0.316099	0.435	0.251	1.85321e-41	4	TINAGL1
CTSZ1	1.16488e-45	0.329592	0.427	0.248	3.46296e-41	4	CTSZ
HSPA5	1.43166e-45	0.345797	0.735	0.537	4.25604e-41	4	HSPA5
PTHLH1	2.71852e-45	0.313183	0.37	0.196	8.08163e-41	4	PTHLH
LRP11	3.63881e-45	0.292809	0.389	0.216	1.08174e-40	4	LRP1
SLC12A81	6.74409e-45	0.257168	0.321	0.161	2.00488e-40	4	SLC12A8
IRS1	2.09052e-44	0.294965	0.349	0.186	6.2147e-40	4	IRS1
TMEM87B	9.79474e-44	0.31028	0.41	0.236	2.91178e-39	4	TMEM87B
ATP5F1E	4.78505e-42	0.258974	0.985	0.938	1.4225e-37	4	ATP5F1E
ITGAV	9.67547e-42	0.298872	0.476	0.294	2.87632e-37	4	ITGAV
ST5	1.03292e-41	0.274721	0.338	0.182	3.07066e-37	4	ST5
RRAS	1.10809e-41	0.302552	0.379	0.217	3.29414e-37	4	RRAS
AKR1C3	3.09393e-41	0.335204	0.55	0.359	9.19765e-37	4	AKR1C3
RPL4	4.24053e-41	0.26659	0.925	0.805	1.26062e-36	4	RPL4
MAP4	1.01513e-39	0.267057	0.353	0.198	3.01778e-35	4	MAP4
ABCC51	1.38183e-39	0.255494	0.311	0.165	4.10792e-35	4	ABCC5
NSA2	1.79586e-39	0.332972	0.784	0.619	5.33874e-35	4	NSA2
APLP21	4.74133e-39	0.256763	0.986	0.923	1.4095e-34	4	APLP2
PTPRF	5.51355e-39	0.305958	0.503	0.326	1.63907e-34	4	PTPRF
SUCO	2.63455e-38	0.319743	0.363	0.209	7.83199e-34	4	SUCO
ELL2	6.63014e-38	0.315477	0.643	0.46	1.97101e-33	4	ELL2
NET1	7.98882e-38	0.335124	0.647	0.469	2.37492e-33	4	NET1
DSTN1	9.37088e-38	0.284351	0.942	0.836	2.78578e-33	4	DSTN
BTF3	1.19707e-37	0.263885	0.936	0.855	3.55865e-33	4	BTF3
KLHL21	2.73846e-37	0.296645	0.363	0.21	8.1409e-33	4	KLHL21
IFI16	3.988e-37	0.31363	0.623	0.439	1.18555e-32	4	IFI16
HSP90B1	1.42825e-36	0.280998	0.83	0.678	4.24589e-32	4	HSP90B1
SKIL1	9.02613e-36	0.29828	0.595	0.419	2.68329e-31	4	SKIL
MALT1	9.14558e-36	0.266361	0.353	0.206	2.7188e-31	4	MALT1
WNK1	1.64641e-35	0.333112	0.578	0.412	4.89444e-31	4	WNK1
C17orf49	2.23929e-35	0.28351	0.373	0.225	6.65697e-31	4	C17orf49
S100A16	2.41792e-35	0.26353	0.876	0.73	7.18799e-31	4	S100A16
SCPEP12	3.17513e-35	0.266969	0.861	0.66	9.43904e-31	4	SCPEP1
RPS4Y1	5.65631e-35	0.277593	0.841	0.683	1.68151e-30	4	RPS4Y1
DSE1	1.0486e-34	0.262816	0.55	0.37	3.11729e-30	4	DSE
SEC11A	1.2097e-34	0.281933	0.682	0.513	3.5962e-30	4	SEC11A
AK3	1.6796e-34	0.275977	0.457	0.294	4.99312e-30	4	AK3
MXRA7	3.529e-34	0.274751	0.404	0.248	1.0491e-29	4	MXRA7
SERPINB41	3.9976e-34	0.262246	0.788	0.602	1.18841e-29	4	SERPINB4
GPX42	4.95724e-34	0.277396	0.921	0.822	1.47369e-29	4	GPX4
JMJD1C	6.43023e-34	0.347576	0.612	0.441	1.91158e-29	4	JMJD1C
FXYD51	7.83494e-34	0.404335	0.548	0.382	2.32917e-29	4	FXYD5
ARHGAP21	1.25808e-33	0.282727	0.553	0.381	3.74001e-29	4	ARHGAP21
MIR22HG	1.748e-33	0.256631	0.606	0.426	5.19646e-29	4	MIR22HG
GOPC	8.92515e-33	0.25578	0.308	0.175	2.65327e-28	4	GOPC
CIB11	1.38251e-32	0.269864	0.885	0.747	4.10992e-28	4	CIB1
BLOC1S2	2.02548e-32	0.292226	0.417	0.269	6.02136e-28	4	BLOC1S2
PRKAR1A1	8.25421e-32	0.293885	0.76	0.604	2.45381e-27	4	PRKAR1A
IGBP1	1.14733e-31	0.28524	0.415	0.268	3.41079e-27	4	IGBP1
KIF1B	1.20653e-31	0.274336	0.496	0.339	3.58678e-27	4	KIF1B
TNFRSF12A	2.53077e-31	0.35614	0.655	0.509	7.52349e-27	4	TNFRSF12A
INAVA	8.0133e-31	0.257069	0.356	0.217	2.38219e-26	4	INAVA
PABPC11	1.73239e-30	0.266134	0.949	0.886	5.15004e-26	4	PABPC1
RHOD	1.87714e-30	0.273908	0.497	0.339	5.58037e-26	4	RHOD
CAV2	3.5533e-30	0.25722	0.562	0.4	1.05632e-25	4	CAV2
OPTN	2.48301e-29	0.271288	0.535	0.378	7.38148e-25	4	OPTN
PELI11	6.51668e-29	0.259037	0.683	0.52	1.93728e-24	4	PELI1
RNF145	6.52072e-29	0.256963	0.689	0.53	1.93848e-24	4	RNF145
FXR1	1.90946e-28	0.279042	0.516	0.362	5.67645e-24	4	FXR1
EIF3D	2.20775e-28	0.25513	0.415	0.27	6.5632e-24	4	EIF3D
CRYAB	1.33207e-27	0.309355	0.254	0.144	3.95999e-23	4	CRYAB
AP2S1	4.43746e-27	0.27362	0.711	0.574	1.31917e-22	4	AP2S1
FMO21	3.03282e-26	0.268666	0.795	0.627	9.01595e-22	4	FMO2
PPP1R14B	2.78959e-24	0.260099	0.784	0.661	8.2929e-20	4	PPP1R14B
PPIB	6.95061e-24	0.257292	0.818	0.702	2.06628e-19	4	PPIB
ZNF326	1.08319e-23	0.250628	0.497	0.36	3.2201e-19	4	ZNF326
ARID5B	1.66518e-23	0.292584	0.702	0.581	4.95024e-19	4	ARID5B
CAMK2N11	1.13629e-20	0.311754	0.565	0.422	3.37796e-16	4	CAMK2N1
KRT171	3.53347e-06	0.283077	0.94	0.899	0.105043	4	KRT17
CST61	8.98201e-06	0.354351	0.387	0.326	0.267017	4	CST6
KRT141	0	1.94824	0.981	0.553	0	5	KRT14
FGFBP1	0	1.66089	0.573	0.103	0	5	FGFBP1
S100A142	0	1.61293	0.963	0.683	0	5	S100A14
SERPINB42	0	1.52869	0.941	0.588	0	5	SERPINB4
KRT6A2	0	1.40519	0.987	0.857	0	5	KRT6A
S100A22	0	1.38595	1	0.944	0	5	S100A2
KRT52	0	1.29769	0.998	0.805	0	5	KRT5
SFN2	0	1.23602	0.991	0.793	0	5	SFN
LGALS7B1	0	1.18828	0.639	0.187	0	5	LGALS7B
RPSA	0	1.17919	0.98	0.845	0	5	RPSA
RPS22	0	1.17832	0.999	0.961	0	5	RPS2
CRABP2	0	1.10486	0.49	0.066	0	5	CRABP2
RPS3	0	0.996743	0.991	0.93	0	5	RPS3
RPS171	0	0.950126	0.984	0.93	0	5	RPS17
RPS61	0	0.9491	0.991	0.961	0	5	RPS6
RPS121	0	0.946271	0.999	0.989	0	5	RPS12
RPS231	0	0.943746	0.997	0.972	0	5	RPS23
SNCA	0	0.920949	0.5	0.081	0	5	SNCA
RPL18A	0	0.918105	0.996	0.971	0	5	RPL18A
RPL7A1	0	0.908221	0.996	0.958	0	5	RPL7A
RPS27A	0	0.901051	0.998	0.979	0	5	RPS27A
RPL21	0	0.898381	0.995	0.969	0	5	RPL21
RPL171	0	0.876667	0.992	0.968	0	5	RPL17
RPS24	0	0.851907	1	0.985	0	5	RPS24
RPS181	0	0.838172	0.998	0.992	0	5	RPS18
RPL35	0	0.809961	0.998	0.973	0	5	RPL35
PTPRZ1	0	0.799837	0.532	0.097	0	5	PTPRZ1
RPL8	0	0.77771	0.999	0.971	0	5	RPL8
ADH7	0	0.518859	0.278	0.023	0	5	ADH7
RPS51	1.31524e-307	0.94727	0.991	0.91	3.90993e-303	5	RPS5
TXN	2.33713e-305	1.08041	0.996	0.952	6.94783e-301	5	TXN
RPS19	3.4318e-299	0.794939	0.998	0.985	1.02021e-294	5	RPS19
AQP3	3.97239e-298	1.51552	0.842	0.434	1.18091e-293	5	AQP3
RPS7	4.65412e-295	0.900671	0.992	0.951	1.38358e-290	5	RPS7
MFAP5	1.01605e-294	0.613298	0.282	0.033	3.0205e-290	5	MFAP5
RPL361	1.08024e-294	0.759966	0.995	0.97	3.21133e-290	5	RPL36
GBP6	1.50461e-294	0.719958	0.449	0.091	4.47291e-290	5	GBP6
SNHG291	6.94884e-292	1.09976	0.956	0.699	2.06575e-287	5	SNHG29
RPL61	2.60997e-291	0.821283	0.991	0.953	7.75891e-287	5	RPL6
RPS3A1	1.456e-289	0.83441	0.994	0.972	4.3284e-285	5	RPS3A
RPS16	6.23659e-289	0.796537	0.989	0.957	1.85401e-284	5	RPS16
LY6D	6.56505e-284	2.06722	0.723	0.303	1.95166e-279	5	LY6D
EEF1B2	4.68757e-283	0.984785	0.967	0.833	1.39352e-278	5	EEF1B2
RPL37A1	5.37666e-279	0.689912	0.995	0.978	1.59837e-274	5	RPL37A
RPL321	1.08667e-277	0.753223	0.997	0.984	3.23047e-273	5	RPL32
RPS4X1	7.1578e-270	0.81478	0.995	0.949	2.12787e-265	5	RPS4X
RPL11	6.05469e-267	0.751357	0.999	0.983	1.79994e-262	5	RPL11
NME21	4.3128e-265	0.962304	0.969	0.832	1.28211e-260	5	NME2
RPL51	3.87701e-263	0.870242	0.984	0.928	1.15256e-258	5	RPL5
RPL36A1	2.25797e-260	0.772655	0.991	0.933	6.71249e-256	5	RPL36A
RPL14	6.16249e-255	0.787767	0.99	0.954	1.83198e-250	5	RPL14
RPL291	6.93773e-254	0.721023	0.997	0.969	2.06245e-249	5	RPL29
RPL261	1.07739e-253	0.749527	0.995	0.977	3.20287e-249	5	RPL26
RPS211	5.01346e-253	0.707321	0.995	0.964	1.4904e-248	5	RPS21
RPL121	4.49145e-252	0.791732	0.99	0.96	1.33522e-247	5	RPL12
RPS131	1.15333e-250	0.723375	0.996	0.96	3.42863e-246	5	RPS13
ATP5MC3	1.20337e-250	1.14549	0.878	0.585	3.57737e-246	5	ATP5MC3
MT1X1	3.48565e-250	1.66621	0.89	0.591	1.03621e-245	5	MT1X
RPLP21	4.65198e-246	0.613092	0.999	0.982	1.38294e-241	5	RPLP2
RPL131	4.87176e-246	0.667422	0.998	0.99	1.44828e-241	5	RPL13
RPL27A1	6.09088e-246	0.684831	0.996	0.968	1.8107e-241	5	RPL27A
RPS151	1.89733e-245	0.660315	0.996	0.98	5.64039e-241	5	RPS15
RPL33	5.26832e-243	0.80868	0.99	0.951	1.56616e-238	5	RPL3
RPL271	5.02951e-242	0.708232	0.985	0.931	1.49517e-237	5	RPL27
CASC19	6.90967e-241	0.583763	0.349	0.064	2.05411e-236	5	CASC19
ATP5MC1	5.11895e-239	0.98289	0.756	0.346	1.52176e-234	5	ATP5MC1
S100A102	5.64335e-238	0.793506	0.999	0.967	1.67766e-233	5	S100A10
RPS281	1.78379e-232	0.606758	0.998	0.985	5.30284e-228	5	RPS28
RPL391	2.67847e-232	0.624195	0.998	0.982	7.96255e-228	5	RPL39
KLK10	1.32844e-230	0.674456	0.352	0.07	3.94917e-226	5	KLK10
RPS81	1.13571e-229	0.779489	0.999	0.979	3.37625e-225	5	RPS8
C1QBP	2.42539e-229	0.980212	0.725	0.318	7.21019e-225	5	C1QBP
PKP11	6.84934e-228	0.810458	0.578	0.179	2.03617e-223	5	PKP1
RPL371	8.69594e-228	0.598793	0.999	0.98	2.58513e-223	5	RPL37
COX7B	6.6912e-226	0.972416	0.914	0.721	1.98916e-221	5	COX7B
SNHG5	3.12272e-223	0.959431	0.91	0.654	9.28321e-219	5	SNHG5
RPL42	2.07032e-222	0.81458	0.962	0.802	6.15466e-218	5	RPL4
S100A161	2.08934e-216	1.00978	0.934	0.725	6.2112e-212	5	S100A16
KLK111	5.75982e-213	0.763814	0.459	0.126	1.71228e-208	5	KLK11
RPL22	3.90889e-211	0.645715	0.993	0.944	1.16204e-206	5	RPL22
RPS9	1.73309e-210	0.667555	0.993	0.959	5.15213e-206	5	RPS9
RPL71	4.66747e-210	0.679558	0.987	0.936	1.38755e-205	5	RPL7
PRDX1	2.26547e-209	0.781942	0.982	0.892	6.73479e-205	5	PRDX1
SQLE	8.43019e-208	0.731399	0.352	0.077	2.50613e-203	5	SQLE
MT1E1	2.38819e-207	1.00347	0.839	0.427	7.09961e-203	5	MT1E
EEF1A11	3.36428e-206	0.528061	1	0.994	1.00013e-201	5	EEF1A1
RPL10A1	1.85228e-204	0.726771	0.991	0.941	5.50647e-200	5	RPL10A
PI3	4.08905e-202	3.01778	0.584	0.244	1.21559e-197	5	PI3
RPL23A	1.1223e-201	0.592035	0.986	0.964	3.33638e-197	5	RPL23A
FABP51	1.61851e-201	1.3382	0.955	0.825	4.8115e-197	5	FABP5
CHCHD10	5.231e-201	0.896999	0.765	0.39	1.55507e-196	5	CHCHD10
SLC25A5	3.86117e-198	0.921172	0.803	0.442	1.14785e-193	5	SLC25A5
KRT161	3.87197e-198	1.3447	0.871	0.562	1.15106e-193	5	KRT16
RPL191	8.89126e-195	0.602618	0.995	0.971	2.64319e-190	5	RPL19
TKT	5.09153e-193	0.780352	0.665	0.276	1.51361e-188	5	TKT
AKR1B101	1.65128e-189	0.688296	0.524	0.167	4.90892e-185	5	AKR1B10
ACTB	1.5466e-187	0.78119	0.982	0.864	4.59772e-183	5	ACTB
RPS141	3.63262e-187	0.562467	0.996	0.985	1.0799e-182	5	RPS14
NPM1	1.18366e-184	0.904832	0.933	0.763	3.51878e-180	5	NPM1
RACK11	1.67998e-182	0.696931	0.978	0.883	4.99425e-178	5	RACK1
RPL181	2.34325e-179	0.534301	0.995	0.975	6.96602e-175	5	RPL18
CSRP2	4.61674e-178	0.465959	0.318	0.071	1.37246e-173	5	CSRP2
RPL22L1	1.11788e-175	0.852564	0.669	0.3	3.32323e-171	5	RPL22L1
LGALS71	1.64103e-175	0.800586	0.615	0.243	4.87845e-171	5	LGALS7
EIF5A	1.51768e-171	0.835382	0.8	0.476	4.51176e-167	5	EIF5A
RPL35A1	1.07312e-168	0.578672	0.991	0.961	3.19017e-164	5	RPL35A
GSTP11	1.38156e-168	0.634781	0.995	0.962	4.10711e-164	5	GSTP1
RPS271	1.36041e-165	0.492105	0.996	0.986	4.04421e-161	5	RPS27
RPL15	2.56243e-165	0.546678	0.991	0.956	7.61759e-161	5	RPL15
ODC1	1.61966e-164	0.690533	0.512	0.179	4.81494e-160	5	ODC1
RPS15A1	4.47509e-163	0.551204	0.995	0.971	1.33035e-158	5	RPS15A
PTTG1	4.43918e-161	0.638121	0.506	0.174	1.31968e-156	5	PTTG1
NME1	8.11176e-161	0.681104	0.623	0.263	2.41146e-156	5	NME1
LDHB	4.08874e-160	0.627226	0.485	0.165	1.2155e-155	5	LDHB
RPL91	5.16844e-159	0.504016	0.989	0.964	1.53647e-154	5	RPL9
RPLP01	5.01001e-155	0.52027	0.991	0.958	1.48938e-150	5	RPLP0
NDUFAF2	3.64867e-154	0.447367	0.355	0.096	1.08468e-149	5	NDUFAF2
NDUFA4	1.12276e-152	0.718329	0.926	0.782	3.33773e-148	5	NDUFA4
SPARCL1	1.96969e-152	0.58483	0.392	0.114	5.8555e-148	5	SPARCL1
VSNL1	3.76822e-152	0.420306	0.331	0.085	1.12022e-147	5	VSNL1
COX7C	1.62479e-150	0.621137	0.951	0.862	4.83016e-146	5	COX7C
CSTA1	2.71356e-150	1.22177	0.808	0.487	8.06687e-146	5	CSTA
UQCRH	1.40104e-144	0.669792	0.922	0.783	4.165e-140	5	UQCRH
PFN1	4.14946e-143	0.666998	0.931	0.739	1.23355e-138	5	PFN1
RAN	1.68618e-142	0.717614	0.826	0.523	5.01268e-138	5	RAN
PRXL2A	5.11661e-142	0.646312	0.593	0.255	1.52107e-137	5	PRXL2A
SNRPF	1.39109e-141	0.740696	0.809	0.509	4.13543e-137	5	SNRPF
EEF1G	2.11925e-141	0.570101	0.963	0.821	6.30012e-137	5	EEF1G
RPL411	3.45203e-141	0.404306	1	0.995	1.02622e-136	5	RPL41
DSC22	2.53166e-140	0.82835	0.892	0.633	7.5261e-136	5	DSC2
ATP5MD	4.6761e-140	0.682596	0.9	0.758	1.39011e-135	5	ATP5MD
HSP90AB11	2.36719e-139	0.675252	0.974	0.921	7.03719e-135	5	HSP90AB1
ATP5F1A	1.64938e-137	0.649935	0.74	0.391	4.90329e-133	5	ATP5F1A
DSC3	1.54483e-135	0.678501	0.605	0.268	4.59248e-131	5	DSC3
RPL13A1	4.81494e-135	0.498527	0.998	0.983	1.43138e-130	5	RPL13A
NSG1	9.83543e-134	0.3764	0.279	0.069	2.92388e-129	5	NSG1
CCT3	4.11867e-133	0.610274	0.656	0.312	1.2244e-128	5	CCT3
RPS251	5.06241e-133	0.467725	0.991	0.965	1.50495e-128	5	RPS25
DYNLL1	1.2695e-132	0.591958	0.954	0.818	3.77397e-128	5	DYNLL1
ATP5F1B	3.63219e-130	0.663281	0.789	0.477	1.07978e-125	5	ATP5F1B
CRYAB1	2.01943e-129	0.502434	0.394	0.131	6.00337e-125	5	CRYAB
RPL381	4.0969e-129	0.459209	0.989	0.958	1.21793e-124	5	RPL38
AHCY	5.59582e-128	0.389707	0.316	0.089	1.66353e-123	5	AHCY
TUBA1C1	3.8685e-127	0.647387	0.835	0.509	1.15003e-122	5	TUBA1C
SERPINB31	4.91919e-127	0.723563	0.987	0.887	1.46238e-122	5	SERPINB3
SLC4A7	4.89945e-126	0.463098	0.395	0.13	1.45651e-121	5	SLC4A7
RPS26	1.47275e-123	0.61911	0.946	0.844	4.3782e-119	5	RPS26
DBI	2.43501e-123	0.767241	0.747	0.467	7.23881e-119	5	DBI
EIF3K	2.53487e-123	0.660133	0.867	0.611	7.53565e-119	5	EIF3K
RPL301	7.31346e-123	0.482076	0.993	0.971	2.17415e-118	5	RPL30
GLTP1	1.26696e-121	0.842751	0.74	0.436	3.76642e-117	5	GLTP
RPL231	1.57662e-121	0.536006	0.987	0.95	4.68698e-117	5	RPL23
CYC1	3.42889e-121	0.520439	0.456	0.172	1.01934e-116	5	CYC1
IMPDH2	7.67975e-121	0.435525	0.398	0.135	2.28304e-116	5	IMPDH2
ESD	4.47226e-120	0.404344	0.393	0.133	1.32951e-115	5	ESD
FBL	4.48916e-120	0.513081	0.496	0.199	1.33454e-115	5	FBL
TMSB101	2.8247e-119	0.383441	1	0.996	8.39726e-115	5	TMSB10
RPL241	1.30006e-118	0.410636	0.99	0.971	3.86482e-114	5	RPL24
CYP51A1	3.80707e-118	0.551894	0.411	0.152	1.13177e-113	5	CYP51A1
GAS51	2.91027e-117	0.680118	0.806	0.511	8.65164e-113	5	GAS5
RPS10	2.57958e-116	0.579334	0.902	0.708	7.66857e-112	5	RPS10
RPS291	2.98487e-116	0.435509	0.987	0.96	8.87342e-112	5	RPS29
RPL101	4.64815e-115	0.445786	0.998	0.989	1.3818e-110	5	RPL10
PDCD5	1.93392e-112	0.575768	0.623	0.315	5.74915e-108	5	PDCD5
HMGCR	8.59144e-112	0.421691	0.284	0.082	2.55406e-107	5	HMGCR
PA2G4	3.04811e-110	0.650036	0.758	0.463	9.06142e-106	5	PA2G4
GAPDH1	6.00888e-110	0.496836	0.994	0.939	1.78632e-105	5	GAPDH
ATP5F1D	7.15856e-110	0.576898	0.896	0.693	2.1281e-105	5	ATP5F1D
NDUFB8	1.46132e-107	0.618608	0.754	0.477	4.34421e-103	5	NDUFB8
YBX1	2.23627e-107	0.68332	0.889	0.732	6.64797e-103	5	YBX1
MT-CO2	7.80728e-107	0.47855	0.99	0.99	2.32095e-102	5	MT-CO2
LGALSL	3.63012e-106	0.400078	0.395	0.143	1.07916e-101	5	LGALSL
RPL281	5.47166e-106	0.368614	0.999	0.993	1.62662e-101	5	RPL28
RPL341	7.15629e-106	0.408004	0.995	0.983	2.12742e-101	5	RPL34
RAB38	1.81443e-105	0.456544	0.447	0.181	5.39392e-101	5	RAB38
IGFBP51	3.83245e-105	0.719285	0.55	0.253	1.13931e-100	5	IGFBP5
MRPL12	6.48439e-105	0.398866	0.338	0.113	1.92768e-100	5	MRPL12
ATP5PF	7.13773e-105	0.618387	0.864	0.69	2.1219e-100	5	ATP5PF
HSPA4L	5.93562e-104	0.389897	0.34	0.114	1.76454e-99	5	HSPA4L
SERBP1	4.99827e-103	0.604413	0.901	0.787	1.48589e-98	5	SERBP1
ATP5ME	3.32965e-102	0.592511	0.9	0.745	9.89837e-98	5	ATP5ME
MIR205HG1	8.29318e-102	0.590634	0.87	0.587	2.4654e-97	5	MIR205HG
SNHG6	1.71e-101	0.583818	0.734	0.434	5.08349e-97	5	SNHG6
ACAA2	1.42449e-100	0.482734	0.478	0.206	4.23472e-96	5	ACAA2
PSMA7	3.53736e-100	0.576219	0.901	0.72	1.05159e-95	5	PSMA7
TUBA4A1	4.21392e-100	0.560908	0.54	0.251	1.25272e-95	5	TUBA4A
ATP5MPL	9.99794e-99	0.55535	0.886	0.717	2.97219e-94	5	ATP5MPL
BOLA3	3.33615e-98	0.44157	0.456	0.192	9.91771e-94	5	BOLA3
JPT1	6.52141e-97	0.568872	0.824	0.57	1.93868e-92	5	JPT1
FKBP4	1.0353e-96	0.388474	0.449	0.183	3.07774e-92	5	FKBP4
ENO1	1.07122e-96	0.566091	0.875	0.668	3.18453e-92	5	ENO1
COX5B	1.22199e-95	0.545936	0.918	0.777	3.63274e-91	5	COX5B
RPLP11	1.47869e-95	0.334091	0.998	0.996	4.39586e-91	5	RPLP1
SULT2B1	5.15471e-95	0.566755	0.296	0.1	1.53239e-90	5	SULT2B1
APRT	5.49485e-95	0.543025	0.818	0.589	1.63351e-90	5	APRT
ATP1B31	1.94518e-94	0.467909	0.732	0.407	5.78264e-90	5	ATP1B3
[truncated: 2,970 more rows]
