# Supplementary material for: Deciphering craniopharyngioma subtypes: Single-cell analysis of tumor microenvironment and immune networks
Source: iScience. 2024 Oct 1;27(11):111068. doi: 10.1016/j.isci.2024.111068 (PMC11525618; doi:10.1016/j.isci.2024.111068)
Supplement: Table S10. Gene sets for scoring, related to Figures 1, 2, 5, and 6 [file mmc9.xlsx]

## Sheet: Sheet1
Supplemental table 10 Gene sets used for each scoring
KERATINAIZATION	KEGG_WNT_SIGNALING_PATHWAY	BIOCARTA_MAPK_PATHWAY	GOBPP_CELL_PROLIFERATION	GOBP_EPIDERMIS_DEVELOPMENT	GOBP_POSITIVE_REGULATION_OF_OCIFICATION	GOBP_ACTIVATION_OFIMMUNE_RESPONSE	macrophage_M1	macrophage_M2
CALML5	FRAT1	ATF2	ABI1	FST	TOB2	A2M	NOS2	CD163
CD24	APC2	CEBPA	ACHE	KRT71	OSR2	ABL1	IL12B	ARG1
PI3	NFAT5	CHUK	ACVRL1	KRT25	OSR1	ADA	FCGR1A	FCGR2A
FLG	WIF1	CREB1	ADAMTS1	CTNNB1	ADRB2	AIM2	FCGR1B	FCGR2B
KPRP	FZD10	DAXX	ADAMTS8	KRT28	ANO6	APPL1	CD80	IL10
ICAM1	CHP1	ELK1	ADRA1A	DLX3	FBN2	APPL2	IL23A	MARCO
IVL	CSNK1A1L	FOS	ADRA1B	EXT1	ALOX5	BAG6	CXCL9	CSF1R
TGM1	CREBBP	GRB2	ADRA1D	FGF7	NIPBL	BANK1	CXCL10	MRC1
KRT1	PRICKLE1	HRAS	ADRA2A	FGF10	GPM6B	BAX	CXCL11	IL1RN
KRT5	CSNK1A1	IKBKB	AGGF1	FGFR2	TMEM119	BCAR1	CD86	IL4R
KRT14	CSNK1E	JUN	AIF1	FOXE1	CCN1	BCL10	IL1A	VEGFA
KRT16	CSNK2A1	MAP2K1	ALOX12	SOSTDC1	LTF	BCL2	IL1B	VEGFB
KRT17	CSNK2A2	MAP2K2	ALOX15B	INTU	SMAD3	BLK	IL6	TGFB1
LAMA5	CSNK2B	MAP2K3	ANG	GLI2	MEF2C	BLNK	TNF	TGFB2
LCN2	CTBP1	MAP2K4	APC	KRT27	NELL1	BMX	HLA-DRA	MMP14
PLEC	CTBP2	MAP2K5	APPL1	IGFBP5	ATP2B1	BRAF	HLA-DRB1	MMP19
SPRR1A	CTNNB1	MAP2K6	APPL2	KRT17	OXT	BTK	CCL5	MMP9
SPRR1B	PRICKLE2	MAP2K7	AREG	FLG2	P2RX7	BTN1A1	IRF5	CLEC7A
GJB3	DVL1	MAP3K1	ARHGEF1	KLK14	ATRAID	BTN2A1	IRF1	CCL4
IRF3	DVL2	MAP3K10	ARHGEF2	NGFR	WNT4	BTN2A2	CD40	CCL22
LAMC2	DVL3	MAP3K11	ARTN	NOTCH1	TENT5A	BTN2A3P	IDO1	CCL17
SIRT7	EP300	MAP3K12	ATP8A2	ATP7A	FAM20C	BTN3A1	KYNU	CCL18
RIPK4	DKK1	MAP3K13	ATPIF1	BCL2	PTH	BTN3A2	CCR7	CCL20
REL	DAAM1	MAP3K14	B4GALT7	SHH	PTN	BTN3A3		TNFSF12
IL13RA1	PLCB1	MAP3K2	BAI1	SMO	PTPN11	BTNL10		TNFSF8
SGPP1	FBXW11	MAP3K3	BAP1	SNAI1	RXRA	BTNL2		CD276
PKP3	FRAT2	MAP3K4	BCAR1	TGFB2	RXRB	BTNL3		MSR1
PKP1	DAAM2	MAP3K5	BCAT1	TGM3	BMP2	BTNL8		MS4A4A
ANXA8	FZD2	MAP3K6	BCGF1	WNT10A	BMP4	BTNL9		FN1
TRIM29	CACYBP	MAP3K7	BIN1	PLA2G10	BMP6	C1QA
DSC3	DKK4	MAP3K8	BLZF1	TMEM79	SLC8A1	C1QB
FST	DKK2	MAP3K9	BMI1	TP63	BMP7	C1QBP
AQP3	GSK3B	MAP4K1	BMP10	PLOD3	BMPR1A	C1QC
KRT15	APC	MAP4K2	BMPR2	GORAB	BMPR1B	C1R
S100A14	JUN	MAP4K3	BNC1	KLF4	BMPR2	C1RL
DMKN	RHOA	MAP4K4	BNIPL	FOXQ1	SOX11	C1S
ENTPD2	LRP6	MAP4K5	BRCA1		TACR1	C2
FGF5	LRP5	MAPK1	BRCA2		TFAP2A	C3
NGFR	SMAD2	MAPK10	BST2		VDR	C3AR1
TFAP2A	SMAD3	MAPK11	BTC		WNT5A	C4A
LGALS7	SMAD4	MAPK12	BTG1		WNT10B	C4B
CXCL1	MMP7	MAPK13	BTG2		ZBTB16	C4BPA
CCL2	MYC	MAPK14	BTG3		FZD9	C4BPB
SFN	NFATC1	MAPK3	BTG4		ADGRV1	C5
KRT10	NFATC2	MAPK4	BUB1		ACTN3	C5AR1
SBSN	NFATC3	MAPK6	BUB1B		ACVR1	C5AR2
KRT84	NFATC4	MAPK7	BUB3		PKDCC	C6
KRT36	LEF1	MAPK8	C6orf108		ACVR2A	C7
	WNT16	MAPK9	CADM1		ACVR2B	C8A
	NLK	MAPKAPK2	CALCA		KL	C8B
	PLCB2	MAPKAPK3	CAPN1		ISG15	C8G
	PLCB3	MAPKAPK5	CAPNS1			C9
	PLCB4	MAX	CBFA2T2			CACNB3
	WNT4	MKNK1	CBFA2T3			CACNB4
	PPARD	MKNK2	CCDC88A			CARD11
	PPP2CA	MYC	CCKBR			CASP6
	PPP2CB	NFKB1	CCL14			CBLB
	PPP2R1A	NFKBIA	CCL23			CCR7
	PPP2R1B	PAK1	CCL3L3			CD160
	PPP2R5A	PAK2	CD160			CD19
	PPP2R5B	RAC1	CD164			CD22
	PPP2R5C	RAF1	CD24			CD226
	PPP2R5D	RAPGEF2	CD274			CD247
	PPP2R5E	RELA	CD276			CD276
	PPP3CA	RIPK1	CD28			CD28
	PPP3CB	RPS6KA1	CD33			CD300A
	PPP3CC	RPS6KA2	CD3E			CD38
	PPP3R1	RPS6KA3	CD40LG			CD3D
	PPP3R2	RPS6KA4	CD47			CD3E
	PRKACA	RPS6KA5	CD70			CD3G
	PRKACB	RPS6KB1	CD74			CD46
	PRKACG	RPS6KB2	CD79A			CD47
	PRKCA	SHC1	CD81			CD55
	PRKCB	SP1	CD86			CD59
	PRKCG	STAT1	CDC123			CD5L
	MAPK8	TGFB1	CDC14A			CD79A
	MAPK9	TGFB2	CDC16			CD79B
	MAPK10	TGFB3	CDC25A			CD81
	PRKX	TGFBR1	CDC25B			CD8A
	PSEN1	TRADD	CDC25C			CD8B
	CTNNBIP1	TRAF2	CDC27			CEACAM1
	VANGL2		CDC2L1			CFB
	CHD8		CDC2L5			CFD
	RAC1		CDC6			CFH
	RAC2		CDC7			CFHR1
	RAC3		CDCA7			CFHR2
	SENP2		CDH13			CFHR3
	CCND1		CDK10			CFHR4
	ROCK1		CDK2			CFHR5
	CHP2		CDK3			CFI
	SFRP1		CDK4			CFP
	SFRP2		CDK5			CGAS
	SFRP4		CDK5R1			CLEC6A
	SFRP5		CDK6			CLEC7A
	SOX17		CDK7			CLU
	SIAH1		CDK9			CMKLR1
	PORCN		CDKN1A			CMTM3
	SKP1		CDKN1C			COLEC10
	MAP3K7		CDKN2A			COLEC11
	TBL1X		CDKN2B			CR1
	TCF7		CDKN2C			CR1L
	TCF7L2		CDKN2D			CR2
	TP53		CDKN3			CREBBP
	SKP1P2		CGREF1			CRKL
	WNT1		CGRRF1			CSK
	WNT2		CHEK1			CSMD3
	WNT3		CHRM1			CTLA4
	WNT5A		CHRM3			DENND1B
	WNT6		CHRM4			DGKZ
	WNT7A		CHRM5			DUSP22
	WNT7B		CHRNA10			DUSP3
	WNT8A		CHRNA7			EIF2B1
	WNT8B		CIAO1			EIF2B2
	WNT10B		CKLF			EIF2B3
	WNT11		CKS1B			EIF2B4
	WNT2B		CKS2			EIF2B5
	WNT9A		CLEC11A			ELF1
	WNT9B		CLK1			EP300
	FZD5		CNOT8			ERMAP
	TBL1XR1		COL18A1			EZR
	FZD3		COL4A3			FCER1G
	CXXC4		CREG1			FCGR2B
	WNT10A		CRIP1			FCHO1
	FOSL1		CRTAM			FCN1
	WNT5B		CSE1L			FCN2
	CAMK2A		CSF1			FCN3
	CAMK2B		CSF1R			FCRL3
	CAMK2D		CSF3			FFAR2
	CAMK2G		CTBP1			FGR
	VANGL1		CTBP2			FOXP1
	AXIN1		CTF1			FOXP3
	AXIN2		CTNNBIP1			FPR1
	FZD1		CUL1			FPR2
	FZD4		CUL2			FPR3
	FZD6		CUL3			FYB1
	FZD7		CUL4A			FYB2
	FZD8		CUL5			FYN
	FZD9		CXCL1			GATA3
	TCF7L1		CXCL10			GBP1
	CUL1		CXCL5			GCSAM
	NKD1		CYR61			GCSAML
	NKD2		DAB2			GPLD1
	RUVBL1		DCTN2			GPR32
	CCND2		DDX11			GPR32P1
	BTRC		2024-12-01			GPR33
	CCND3		DERL2			GPS2
	WNT3A		DHPS			HCK
	TBL1Y		DKC1			HEXIM1
	CER1		DLEC1			HHLA2
	ROCK2		DLG1			HLA-A
	RBX1		DLG5			HLA-DPB1
			DNAJA2			HLA-DQB1
			DTYMK			HLA-DRB1
			DUSP22			HLA-DRB3
			E2F1			HMGB1
			E4F1			HMSD
			EBI3			HRAS
			EDG3			HSP90AA1
			EDG5			ICOSLG
			EDN1			IFI16
			EEF1E1			IGHA1
			EGFR			IGHA2
			EGR4			IGHD
			EHF			IGHE
			EID2			IGHG1
			EIF2AK2			IGHG2
			EIF5A			IGHG3
			EIF5A2			IGHG4
			ELA2			IGHM
			ELF4			IGHV1-18
			ELF5			IGHV1-24
			ELN			IGHV1-3
			EMP1			IGHV1-45
			EMP2			IGHV1-58
			EMP3			IGHV1-69
			ENPEP			IGHV1-69-2
			ENPP7			IGHV1-69D
			EPGN			IGHV2-26
			EPHB4			IGHV2-5
			EPS15			IGHV2-70
			EPS8			IGHV2-70D
			ERBB2			IGHV3-11
			ERBB4			IGHV3-13
			EREG			IGHV3-15
			ERF			IGHV3-16
			ERG			IGHV3-20
			ETS1			IGHV3-21
			EVI5			IGHV3-23
			FABP3			IGHV3-30
			FABP6			IGHV3-33
			FABP7			IGHV3-35
			FES			IGHV3-38
			FGF10			IGHV3-43
			FGF18			IGHV3-48
			FGF4			IGHV3-49
			FGF5			IGHV3-53
			FGF6			IGHV3-64
			FGF7			IGHV3-64D
			FGFBP1			IGHV3-66
			FGFR1OP			IGHV3-7
			FIGF			IGHV3-72
			FLT1			IGHV3-73
			FLT3			IGHV3-74
			FLT3LG			IGHV4-28
			FLT4			IGHV4-31
			FOSL1			IGHV4-34
			FOXO4			IGHV4-39
			FOXP3			IGHV4-4
			FRK			IGHV4-59
			FSCN1			IGHV4-61
			FTH1			IGHV5-10-1
			FZD3			IGHV5-51
			GAB1			IGHV6-1
			GAS6			IGHV7-4-1
			GAS8			IGHV7-81
			GCG			IGKC
			GFI1B			IGLC1
			GHRL			IGLC2
			GLI1			IGLC3
			GLI2			IGLC6
			GLMN			IGLC7
			GLP2R			IGLL1
			GML			IGLL5
			GNL3			IKBKB
			GNRH1			IKBKG
			GPC4			IL1B
			GPNMB			INPP5D
			GPX1			ITK
			GTPBP4			KCNN4
			HCLS1			KHDRBS1
			HDGF			KIR2DS2
			HELLS			KLHL6
			HGS			KLRC2
			HOXC10			KLRC3
			HTR1A			KLRC4
			ICOSLG			KLRC4-KLRK1
			IFITM1			KLRD1
			IFRD2			KLRK1
			IGF1			KRT1
			IGF1R			LAPTM5
			IGFBP4			LAT2
			IGFBP6			LAX1
			IGFBP7			LCK
			IL11			LCP2
			IL12B			LGALS3
			IL12RB1			LILRA2
			IL12RB2			LILRB4
			IL15			LIME1
			IL15RA			LIMK1
			IL18			LPXN
			IL1A			LYN
			IL1B			MALT1
			IL2			MAP3K7
			IL21			MAPK1
			IL27			MASP1
			IL29			MASP2
			IL2RA			MATR3
			IL3			MAVS
			IL31RA			MBL2
			IL4			MEF2C
			IL5RA			MFAP4
			IL6			MICB
			IL6R			MIR18A
			IL7			MIR19A
			IL8			MIR34A
			IL8RB			MIR520B
			IL9			MIR520E
			IL9R			MNDA
			ING1			MOG
			ING4			MS4A1
			ING5			MYO1G
			INHA			NCKAP1L
			INSIG1			NCR3
			INSL4			NECTIN2
			IRF2			NFAM1
			ISG20			NFATC2
			JAG2			NFKBID
			KHDRBS1			NFKBIZ
			KIF15			NLRC4
			KIF2C			NOD2
			KITLG			NONO
			KLF10			NR4A3
			KLF11			PAK1
			KLF4			PAK2
			KLK8			PAK3
			KRT16			PAWR
			KRT2			PDE4B
			KRT4			PDE4D
			LAMA1			PHB1
			LAMB1			PHB2
			LAMC1			PHPT1
			LAMP3			PIK3CA
			LDOC1			PIK3CD
			LGI1			PLA2G6
			LIF			PLCG1
			LMO1			PLCG2
			LRP1			PLCL2
			LRP5			PLD2
			LRPAP1			PLEKHA1
			LST1			PLPP4
			LY86			PLSCR1
			LYN			PQBP1
			MAGED1			PRAM1
			MAK10			PRKCB
			MAP3K11			PRKCD
			MAPRE1			PRKCE
			MAPRE2			PRKCH
			MARK4			PRKD2
			MAS1			PRKDC
			MATK			PRNP
			MCTS1			PSEN1
			MDM2			PSPC1
			MDM4			PTK2
			MFN2			PTPN2
			MIA			PTPN22
			MIF			PTPN6
			MKI67			PTPRC
			MNAT1			PTPRJ
			MNT			PVRIG
			MPL			PYCARD
			MS4A2			PYDC5
			MST1R			PYHIN1
			MT3			RAB29
			MTCP1			RABGEF1
			MXD1			RBCK1
			MXD4			RBM14
			MXI1			RC3H1
			MYC			RC3H2
			MYO16			RELA
			MYT2			RFTN1
			NAB2			RGCC
			NANOG			RIPK2
			NAP1L1			RNF31
			NASP			RPS3
			NCK1			SERPING1
			NCK2			SFPQ
			NDN			SH2B2
			NDP			SH2D1A
			NDUFS4			SHB
			NF1			SIN3A
			NF2			SKAP1
			NME1			SLA2
			NME2			SLC39A10
			NOL1			SPG21
			NOTCH2			SPPL3
			NOX4			SRC
			NPM1			STAP1
			NPY			STING1
			NR6A1			STK11
			NRD1			STOML2
			NRP1			SUSD4
			NUDC			SYK
			NUP62			TBK1
			ODZ1			TEC
			OPRM1			TESPA1
			OSM			THEMIS
			OSMR			THEMIS2
			PA2G4			THY1
			PAWR			TLR4
			PBEF1			TLR9
			PCAF			TNFRSF21
			PCNA			TOMM70
			PDAP1			TRAC
			PDF			TRAF6
			PDGFA			TRAT1
			PDGFRA			TRBC1
			PDS5B			TRBC2
			PDZK1			TRDC
			PEMT			TREM2
			PGF			TREX1
			PIM1			TRGC1
			PIM2			TRGC2
			PLG			TRIM5
			PLK1			TXK
			POLA1			TYROBP
			POU1F1			UBASH3A
			POU3F2			UBE2N
			PPARD			VAV1
			PPM1D			VAV2
			PRDM4			VAV3
			PRDX1			VSIG4
			PRG4			VTCN1
			PRKD1			WNK1
			PRKRA			XRCC5
			PRKRIR			XRCC6
			PRL			YES1
			PRMT5			ZAP70
			PROK2			ZBP1
			PRTN3			ZC3H12A
			PSPHL			ZCCHC3
			PTCH1			ZNFX1
			PTEN
			PTHLH
			PTK2B
			PTN
			PTPRC
			PYY
			QSOX1
			RACGAP1
			RAF1
			RAPGEF3
			RARRES1
			RARRES3
			RASGRP4
			RBBP4
			RBBP7
			RBM9
			REG1A
			REG1B
			REG3A
			RERG
			RHOG
			RPS27
			RPS4X
			RUNX3
			S100A11
			S100B
			SCG2
			SCIN
			SCYE1
			SERPINF1
			SERTAD1
			SESN1
			SFN
			SFTPD
			SIPA1
			SIRPG
			SKP2
			SLAMF1
			SLC29A2
			SPDYA
			SPEG
			SPHK1
			SPOCK1
			SRA1
			SSR1
			SST
			SSTR1
			SSTR2
			SSTR3
			SSTR4
			SSTR5
			STAMBP
			STIL
			SYK
			TACSTD2
			TAL1
			TBC1D8
			TBRG1
			TBRG4
			TBX2
			TBX3
			TBX5
			TCF19
			TCFL5
			TCIRG1
			TDGF1
			TFDP1
			TGFA
			TGFB1I1
			TGFB2
			TGFBI
			TGFBR1
			TGFBR2
			THPO
			TIMELESS
			TIMP1
			TIPIN
			TM4SF4
			TNFRSF11A
			TNFRSF17
			TNFRSF8
			TNFRSF9
			TNFSF12
			TNFSF13
			TNFSF13B
			TNFSF15
			TNFSF4
			TNFSF8
			TNFSF9
			TOB1
			TOB2
			TP53
			TP53I11
			TPX2
			TRAIP
			TRIB1
			TRIM27
			TSC1
			TSHR
			TSPAN31
			TSPO
			TSPY1
			TTK
			TUSC2
			TXN
			UBE2V2
			UBR5
			UHRF1
			UHRF2
			UMOD
			USP8
			UTP20
			VEGFA
			VEGFB
			VHL
			VIP
			VIPR1
			VTI1B
			WARS
			ZEB1
			ZFP36L2
			ZMYND11
			ZNF259
